# Supplementary material for: Environmental enrichment during forced abstinence from cocaine self-administration opposes gene network expression changes associated with the incubation effect
Source: Sci Rep. 2020 Jul 9;10:11291. doi: 10.1038/s41598-020-67966-8 (PMC7347882; doi:10.1038/s41598-020-67966-8)
Supplement: Supplementary file 7 — Supplementary table S1 [file 41598_2020_67966_MOESM7_ESM.xls]

## Sheet: Canonical Pathways
© 2000-2019 QIAGEN. All rights reserved.
Ingenuity Canonical Pathways	-log(p-value)	Ratio	z-score	Molecules
Insulin Receptor Signaling	3.81	0.0863	-1.155	ACLY,FOXO4,FYN,GAB1,MTOR,PIK3R4,Ppp1cc,PPP1R14D,PTPRF,RAF1,SGK1,SYNJ2
Reelin Signaling in Neurons	3.21	0.103	#NUM!	APOE,DAB1,FYN,LYN,MAPK8IP2,MAPK9,MAPT,PIK3R4
Synaptogenesis Signaling Pathway	2.75	0.0545	1.213	ADCY6,AP1B1,APOE,CAMK2G,CDH13,DAB1,EPHA5,FYN,GRM2,HSPA8,LYN,MAPT,MTOR,NLGN2,PIK3R4,RAF1,SYT17
Huntington's Disease Signaling	2.68	0.0591	1.89	DNM1,DNM2,HSPA5,HSPA8,IGF1,MAPK9,MTOR,NEUROD1,PENK,PIK3R4,POLR2E,PSME4,SGK1,TCERG1
GABA Receptor Signaling	2.65	0.0842	#NUM!	ADCY6,AP1B1,CACNA1G,CACNA2D2,DNM1,GABRG2,GABRR1,SLC6A12
NRF2-mediated Oxidative Stress Response	2.61	0.0632	0.707	DNAJA1,DNAJC8,EPHX1,FOS,MAFF,MAPK9,MGST1,PIK3R4,RAF1,SCARB1,SQSTM1,STIP1
Triacylglycerol Biosynthesis	2.52	0.122	-0.447	ELOVL1,LCLAT1,PLPP2,PLPP4,PLPPR3
Systemic Lupus Erythematosus Signaling	2.36	0.0565	#NUM!	C6,CD86,FOS,HLA-G,LSM8,LYN,MTOR,PIK3R4,PRPF3,PRPF40A,PTPRC,RNPC3,SNRPA1
Aldosterone Signaling in Epithelial Cells	2.27	0.0633	#NUM!	CRYAB,DNAJA1,DNAJC8,HSP90AB1,HSP90B1,HSPA5,HSPA8,PIK3R4,RAF1,SGK1
Serine Biosynthesis	2.25	0.4	#NUM!	PSAT1,PSPH
B Cell Receptor Signaling	2.24	0.0595	-0.333	CAMK2G,EBF1,GAB1,LYN,MAP3K4,MAPK9,MTOR,PIK3R4,PTPRC,RAF1,SYNJ2
Superpathway of Geranylgeranyldiphosphate Biosynthesis I (via Mevalonate)	2.12	0.176	#NUM!	ACAT1,FDPS,MVK
Clathrin-mediated Endocytosis Signaling	2.1	0.057	#NUM!	AP1B1,AP1S2,APOE,CSNK2B,DNM1,DNM2,HSPA8,IGF1,ITGB4,LDLRAP1,PIK3R4
ErbB Signaling	2.09	0.0745	0.378	FOS,MAPK9,MTOR,NRG1,PAK2,PIK3R4,RAF1
Circadian Rhythm Signaling	2.09	0.121	#NUM!	ADCYAP1,ADCYAP1R1,NR1D1,PER3
EGF Signaling	1.97	0.0909	0.447	CSNK2B,FOS,MTOR,PIK3R4,RAF1
Superpathway of Serine and Glycine Biosynthesis I	1.94	0.286	#NUM!	PSAT1,PSPH
Complement System	1.92	0.108	#NUM!	C3,C6,CFH,SERPING1
PKCθ Signaling in T Lymphocytes	1.86	0.0581	0.378	CACNA1G,CACNA2D2,CAMK2G,CD86,FOS,FYN,LOC100909593/RT1-DMa,MAP3K4,PIK3R4
Virus Entry via Endocytic Pathways	1.8	0.0654	#NUM!	AP1B1,AP1S2,DNM1,DNM2,FYN,ITGB4,PIK3R4
eNOS Signaling	1.79	0.0566	1.134	ADCY6,CHRM3,DNM2,ESR1,HSP90AB1,HSP90B1,HSPA5,HSPA8,PIK3R4
Glioma Signaling	1.74	0.0636	0.447	CAMK2G,E2F3,IGF1,MTOR,PIK3R4,RAF1,TFDP1
HGF Signaling	1.72	0.0631	-0.816	ELF2,FOS,GAB1,MAP3K4,MAPK9,PIK3R4,RAF1
BAG2 Signaling Pathway	1.69	0.093	1	HSPA5,HSPA8,MAPT,PSME4
IL-17A Signaling in Gastric Cells	1.66	0.12	#NUM!	FOS,IL17RC,MAPK9
Prostate Cancer Signaling	1.63	0.0659	#NUM!	HSP90AB1,HSP90B1,MTOR,PIK3R4,RAF1,TFDP1
Acetyl-CoA Biosynthesis III (from Citrate)	1.61	1	#NUM!	ACLY
Fc Epsilon RI Signaling	1.61	0.0598	-1.134	FYN,GAB1,LYN,MAPK9,PIK3R4,RAF1,SYNJ2
Estrogen-mediated S-phase Entry	1.61	0.115	#NUM!	E2F3,ESR1,TFDP1
GNRH Signaling	1.58	0.052	-0.378	ADCY6,CACNA1G,CACNA2D2,CAMK2G,FOS,MAP3K4,MAPK9,PAK2,RAF1
CD28 Signaling in T Helper Cells	1.56	0.0583	0.816	CD86,FOS,FYN,LOC100909593/RT1-DMa,MAPK9,PIK3R4,PTPRC
Neuregulin Signaling	1.53	0.0625	0	HSP90AB1,HSP90B1,MTOR,NRG1,RAF1,RNF41
Superpathway of Cholesterol Biosynthesis	1.52	0.107	#NUM!	ACAT1,FDPS,MVK
Role of NFAT in Regulation of the Immune Response	1.47	0.0497	-0.333	CABIN1,CD86,CSNK1G1,FOS,FYN,LOC100909593/RT1-DMa,LYN,PIK3R4,RAF1
Estrogen-Dependent Breast Cancer Signaling	1.47	0.0676	1	ESR1,FOS,HSD17B12,IGF1,PIK3R4
FcγRIIB Signaling in B Lymphocytes	1.44	0.0667	#NUM!	CACNA1G,CACNA2D2,LYN,MAPK9,PIK3R4
3-phosphoinositide Degradation	1.44	0.0516	1.414	CA3,NUDT16,PPM1K,Ppp1cc,PTPRC,PTPRF,PTPRM,SYNJ2
Glucocorticoid Receptor Signaling	1.44	0.0417	#NUM!	ESR1,FKBP4,FOS,GTF2F2,HSP90AB1,HSP90B1,HSPA5,HSPA8,MAPK9,PIK3R4,POLR2E,RAF1,SGK1,SMARCC1
Role of NFAT in Cardiac Hypertrophy	1.43	0.0467	0	ADCY6,CABIN1,CACNA1G,CACNA2D2,CAMK2G,IGF1,MAPK9,PIK3R4,RAF1,SLC8A1
UVB-Induced MAPK Signaling	1.43	0.0769	1	FOS,MAPK9,MTOR,PIK3R4
GDNF Family Ligand-Receptor Interactions	1.42	0.0658	-0.447	FOS,GAB1,MAPK9,PIK3R4,RAF1
SAPK/JNK Signaling	1.42	0.0588	-1.342	GAB1,HNRNPK,MAP3K4,MAPK8IP2,MAPK9,PIK3R4
Mevalonate Pathway I	1.41	0.154	#NUM!	ACAT1,MVK
Pregnenolone Biosynthesis	1.41	0.154	#NUM!	CYP7B1,MICAL2
IL-7 Signaling Pathway	1.38	0.0641	0	EBF1,FOXO4,FYN,LYN,PIK3R4
Opioid Signaling Pathway	1.37	0.044	0.302	ADCY6,AP1B1,CACNA1G,CACNA2D2,CAMK2G,FOS,FYN,LYN,PENK,RAF1,RGS20
Glutaryl-CoA Degradation	1.35	0.143	#NUM!	ACAT1,PARK7
Isoleucine Degradation I	1.35	0.143	#NUM!	ACAT1,ECHS1
Role of BRCA1 in DNA Damage Response	1.34	0.0625	#NUM!	E2F3,FANCB,FANCG,RPA1,SMARCC1
Renal Cell Carcinoma Signaling	1.34	0.0625	-0.447	FOS,GAB1,PAK2,PIK3R4,RAF1
Telomerase Signaling	1.33	0.0561	1.633	ELF2,HSP90AB1,HSP90B1,PIK3R4,RAF1,TEP1
GDP-L-fucose Biosynthesis II (from L-fucose)	1.32	0.5	#NUM!	FPGT
Sulfate Activation for Sulfonation	1.32	0.5	#NUM!	PAPSS1
CDK5 Signaling	1.31	0.0556	1.633	ADCY6,MAPK9,MAPT,Ppp1cc,PPP1R14D,RAF1
3-phosphoinositide Biosynthesis	1.31	0.0485	1.414	CA3,NUDT16,PIK3R4,PPM1K,Ppp1cc,PTPRC,PTPRF,PTPRM
Glutamate Receptor Signaling	1.3	0.0702	#NUM!	GRIK1,GRM2,SLC1A3,SLC1A6
Pancreatic Adenocarcinoma Signaling	1.3	0.055	0	E2F3,MAPK9,PIK3R4,PLD1,RAF1,TFDP1
Histidine Degradation VI	1.3	0.133	#NUM!	CYP7B1,MICAL2
PI3K Signaling in B Lymphocytes	1.28	0.0507	1.134	C3,CAMK2G,FOS,FYN,LYN,PTPRC,RAF1
Nucleotide Excision Repair Pathway	1.28	0.0857	#NUM!	ERCC8,POLR2E,RPA1
Superpathway of Inositol Phosphate Compounds	1.27	0.0455	1.667	CA3,NUDT16,PIK3R4,PPM1K,Ppp1cc,PTPRC,PTPRF,PTPRM,SYNJ2
B Cell Development	1.25	0.0833	#NUM!	CD86,LOC100909593/RT1-DMa,PTPRC
D-myo-inositol (1,4,5,6)-Tetrakisphosphate Biosynthesis	1.24	0.0496	1.134	CA3,NUDT16,PPM1K,Ppp1cc,PTPRC,PTPRF,PTPRM
D-myo-inositol (3,4,5,6)-tetrakisphosphate Biosynthesis	1.24	0.0496	1.134	CA3,NUDT16,PPM1K,Ppp1cc,PTPRC,PTPRF,PTPRM
PDGF Signaling	1.23	0.0581	0.447	CSNK2B,FOS,PIK3R4,RAF1,SYNJ2
Aryl Hydrocarbon Receptor Signaling	1.22	0.049	0	ESR1,FOS,HSP90AB1,HSP90B1,MGST1,NFIB,TFDP1
IL-2 Signaling	1.21	0.0656	#NUM!	CSNK2B,FOS,PIK3R4,RAF1
Apelin Endothelial Signaling Pathway	1.21	0.0522	0	ADCY6,FOS,MAPK9,MTOR,PIK3R4,RAF1
Ubiquinol-10 Biosynthesis (Eukaryotic)	1.2	0.118	#NUM!	CYP7B1,MICAL2
RANK Signaling in Osteoclasts	1.2	0.0568	-0.447	FOS,MAP3K4,MAPK9,PIK3R4,RAF1
Neuroinflammation Signaling Pathway	1.19	0.04	0	CD86,CYBB,FOS,GABRG2,GABRR1,LOC100909593/RT1-DMa,MAPK9,MAPT,MFGE8,PIK3R4,SLC1A3,SLC6A12
T Cell Exhaustion Signaling Pathway	1.19	0.0457	#NUM!	CD86,FOS,HLA-G,IFNAR1,LOC100909593/RT1-DMa,MAPK9,MTOR,PIK3R4
Calcium Signaling	1.18	0.0437	0.816	CABIN1,CACNA1G,CACNA2D2,CAMK2G,GRIK1,MYH11,SLC8A1,Tpm1,TRPC5
CTLA4 Signaling in Cytotoxic T Lymphocytes	1.18	0.0562	#NUM!	AP1B1,AP1S2,CD86,FYN,PIK3R4
CREB Signaling in Neurons	1.17	0.0435	1.633	ADCY6,CACNA1G,CACNA2D2,CAMK2G,GRIK1,GRM2,PIK3R4,POLR2E,RAF1
Renin-Angiotensin Signaling	1.16	0.0508	-0.447	ADCY6,FOS,MAPK9,PAK2,PIK3R4,RAF1
FAT10 Signaling Pathway	1.15	0.111	#NUM!	PSME4,SQSTM1
Acute Phase Response Signaling	1.14	0.0447	0.378	C3,FN1,FOS,HNRNPK,MAPK9,MTOR,RAF1,SERPING1
RhoA Signaling	1.1	0.0488	-0.447	ARHGAP12,CIT,IGF1,PLD1,RAPGEF2,RTKN
Cell Cycle: G1/S Checkpoint Regulation	1.09	0.0597	#NUM!	E2F3,NRG1,SKP1,TFDP1
D-myo-inositol-5-phosphate Metabolism	1.06	0.0449	1.134	CA3,NUDT16,PPM1K,Ppp1cc,PTPRC,PTPRF,PTPRM
Amyotrophic Lateral Sclerosis Signaling	1.06	0.0515	2	GRIK1,HECW1,IGF1,PIK3R4,PRPH
UVA-Induced MAPK Signaling	1.04	0.051	#NUM!	FOS,MAPK9,MTOR,PARP8,PIK3R4
GM-CSF Signaling	1.04	0.0571	1	CAMK2G,LYN,PIK3R4,RAF1
Endoplasmic Reticulum Stress Pathway	1.04	0.0952	#NUM!	HSP90B1,HSPA5
N-acetylglucosamine Degradation II	1.03	0.25	#NUM!	NAGK
Fatty Acid β-oxidation III (Unsaturated, Odd Number)	1.03	0.25	#NUM!	Eci3
p70S6K Signaling	1.02	0.0465	1.633	LYN,MAPT,MTOR,PIK3R4,PLD1,RAF1
ILK Signaling	1.02	0.0419	1.414	FN1,FOS,ITGB4,MAPK9,MTOR,MYH11,PARVB,PIK3R4
Role of IL-17F in Allergic Inflammatory Airway Diseases	1.02	0.0667	#NUM!	IGF1,IL17RC,RAF1
Polyamine Regulation in Colon Cancer	1	0.0909	#NUM!	AZIN1,PSME4
Tryptophan Degradation III (Eukaryotic)	1	0.0909	#NUM!	ACAT1,PARK7
ERK/MAPK Signaling	1	0.0415	0.707	ELF2,ESR1,FOS,FYN,PAK2,PIK3R4,PPP1R14D,RAF1
Caveolar-mediated Endocytosis Signaling	0.991	0.0548	#NUM!	DNM2,FLOT2,FYN,ITGB4
PI3K/AKT Signaling	0.983	0.0455	1.342	GAB1,HSP90AB1,HSP90B1,MTOR,RAF1,SYNJ2
Ephrin A Signaling	0.975	0.0638	#NUM!	EPHA5,FYN,PIK3R4
Hypoxia Signaling in the Cardiovascular System	0.975	0.0541	#NUM!	HSP90AB1,HSP90B1,UBE2J1,UBE2J2
Role of Lipids/Lipid Rafts in the Pathogenesis of Influenza	0.971	0.087	#NUM!	FDPS,IFNAR1
Angiopoietin Signaling	0.959	0.0533	#NUM!	ANGPT4,PAK2,PIK3R4,TNIP1
IGF-1 Signaling	0.959	0.0481	-0.447	CSNK2B,FOS,IGF1,PIK3R4,RAF1
Graft-versus-Host Disease Signaling	0.955	0.0625	#NUM!	CD86,HLA-G,LOC100909593/RT1-DMa
Protein Kinase A Signaling	0.955	0.0351	0.277	Acp1/LOC102549052,ADCY6,ADD3,AKAP2,APEX1,CAMK2G,DUSP22,Ppp1cc,PPP1R14D,PTPRC,PTPRF,PTPRM,PTPRS,RAF1
T Cell Receptor Signaling	0.947	0.0476	#NUM!	FOS,FYN,PIK3R4,PTPRC,RAF1
IL-8 Signaling	0.943	0.0402	0	CYBB,FOS,MAPK9,MTOR,PAK2,PIK3R4,PLD1,RAF1
CXCR4 Signaling	0.943	0.0419	-0.816	ADCY6,FOS,LYN,MAPK9,PAK2,PIK3R4,RAF1
Neurotrophin/TRK Signaling	0.943	0.0526	0	FOS,GAB1,PIK3R4,RAF1
Role of JAK1, JAK2 and TYK2 in Interferon Signaling	0.939	0.0833	#NUM!	IFNAR1,RAF1
Autoimmune Thyroid Disease Signaling	0.936	0.0612	#NUM!	CD86,HLA-G,LOC100909593/RT1-DMa
Tetrapyrrole Biosynthesis II	0.936	0.2	#NUM!	ALAS1
CMP-N-acetylneuraminate Biosynthesis I (Eukaryotes)	0.936	0.2	#NUM!	NAGK
Trans, trans-farnesyl Diphosphate Biosynthesis	0.936	0.2	#NUM!	FDPS
Estrogen Receptor Signaling	0.928	0.0438	#NUM!	ESR1,GTF2F2,MED13L,POLR2E,RAF1,TRRAP
Dopamine Receptor Signaling	0.928	0.0519	#NUM!	ADCY6,CALY,Ppp1cc,PPP1R14D
Gαs Signaling	0.921	0.0467	1.342	ADCY6,ADD3,CHRM3,HTR6,RAPGEF2
Agrin Interactions at Neuromuscular Junction	0.914	0.0513	-1	AGRN,MAPK9,NRG1,PAK2
Hereditary Breast Cancer Signaling	0.896	0.0429	#NUM!	FANCB,FANCG,PIK3R4,POLR2E,RPA1,SMARCC1
UVC-Induced MAPK Signaling	0.896	0.0588	#NUM!	FOS,MAPK9,RAF1
Cardiac β-adrenergic Signaling	0.896	0.0429	2	ADCY6,AKAP2,APEX1,Ppp1cc,PPP1R14D,SLC8A1
Protein Ubiquitination Pathway	0.883	0.0366	#NUM!	CRYAB,DNAJA1,DNAJC8,HSP90AB1,HSP90B1,HSPA5,HSPA8,SKP1,UBE2J1,UBE2J2
JAK/Stat Signaling	0.883	0.05	1	FOS,MTOR,PIK3R4,RAF1
iCOS-iCOSL Signaling in T Helper Cells	0.873	0.045	#NUM!	CAMK2G,CD86,LOC100909593/RT1-DMa,PIK3R4,PTPRC
Rac Signaling	0.873	0.045	-0.447	CYBB,PAK2,PIK3R4,PLD1,RAF1
Prolactin Signaling	0.87	0.0494	0	FOS,FYN,PIK3R4,RAF1
Cyclins and Cell Cycle Regulation	0.87	0.0494	#NUM!	E2F3,RAF1,SKP1,TFDP1
Apelin Adipocyte Signaling Pathway	0.87	0.0494	-1	ADCY6,CYBB,MAPK9,MGST1
Systemic Lupus Erythematosus In B Cell Signaling Pathway	0.866	0.0364	-1.265	FOS,FOXO4,FYN,GAB1,IFNAR1,LYN,MTOR,PIK3R4,RAF1,SYNJ2
Selenocysteine Biosynthesis II (Archaea and Eukaryotes)	0.863	0.167	#NUM!	SEPHS2
Glycogen Biosynthesis II (from UDP-D-Glucose)	0.863	0.167	#NUM!	GBE1
CD27 Signaling in Lymphocytes	0.86	0.0566	#NUM!	FOS,MAP3K4,MAPK9
LPS-stimulated MAPK Signaling	0.857	0.0488	0	FOS,MAPK9,PIK3R4,RAF1
Signaling by Rho Family GTPases	0.854	0.037	-1	CDH13,CIT,CYBB,FOS,MAPK9,PAK2,PIK3R4,PLD1,RAF1
Role of IL-17A in Arthritis	0.842	0.0556	#NUM!	IL17RC,MAPK9,PIK3R4
NGF Signaling	0.839	0.0439	-1.342	GAB1,MAP3K4,MAPK9,PIK3R4,RAF1
AMPK Signaling	0.833	0.0377	1	CHRM3,FOXO4,MTOR,PFKFB2,PIK3R4,PPM1K,RAB1A,SMARCC1
VEGF Family Ligand-Receptor Interactions	0.83	0.0476	#NUM!	FOS,NRP1,PIK3R4,RAF1
Endocannabinoid Developing Neuron Pathway	0.827	0.0435	-0.447	ADCY6,MAPK9,MTOR,PIK3R4,RAF1
IL-4 Signaling	0.815	0.0471	#NUM!	LOC100909593/RT1-DMa,MTOR,PIK3R4,SYNJ2
Cell Cycle Control of Chromosomal Replication	0.81	0.0536	#NUM!	MCM5,ORC5,RPA1
Unfolded protein response	0.81	0.0536	#NUM!	HSP90B1,HSPA5,HSPA8
Xenobiotic Metabolism Signaling	0.785	0.0348	#NUM!	CAMK2G,CHST10,HS3ST1,HSP90AB1,HSP90B1,MAP3K4,MAPK9,MGST1,PIK3R4,RAF1
Natural Killer Cell Signaling	0.783	0.042	#NUM!	FYN,PAK2,PIK3R4,RAF1,SYNJ2
Endothelin-1 Signaling	0.772	0.0376	-0.378	ADCY6,FOS,GAB1,MAPK9,PIK3R4,PLD1,RAF1
Acute Myeloid Leukemia Signaling	0.764	0.0449	1	KIT,MTOR,PIK3R4,RAF1
Crosstalk between Dendritic Cells and Natural Killer Cells	0.764	0.0449	#NUM!	CAMK2G,CD86,FSCN3,HLA-G
Regulation of IL-2 Expression in Activated and Anergic T Lymphocytes	0.764	0.0449	#NUM!	FOS,FYN,MAPK9,RAF1
Nur77 Signaling in T Lymphocytes	0.762	0.0508	#NUM!	CABIN1,CD86,LOC100909593/RT1-DMa
Production of Nitric Oxide and Reactive Oxygen Species in Macrophages	0.754	0.0372	-0.378	APOE,CYBB,FOS,MAP3K4,MAPK9,PIK3R4,PPP1R14D
CNTF Signaling	0.747	0.05	#NUM!	MTOR,PIK3R4,RAF1
Semaphorin Signaling in Neurons	0.747	0.05	#NUM!	FYN,NRP1,PAK2
Fatty Acid β-oxidation I	0.74	0.0625	#NUM!	ECHS1,Eci3
Autophagy	0.733	0.0492	#NUM!	MTOR,PIK3R4,SQSTM1
IL-6 Signaling	0.724	0.04	0.447	CSNK2B,FOS,MAPK9,PIK3R4,RAF1
cAMP-mediated signaling	0.721	0.0352	1.134	ADCY6,AKAP2,APEX1,CAMK2G,CHRM3,GRM2,HTR6,RAF1
PTEN Signaling	0.714	0.0397	1.342	CSNK2B,FOXO4,MAGI3,RAF1,SYNJ2
CCR5 Signaling in Macrophages	0.708	0.0426	#NUM!	CACNA1G,CACNA2D2,FOS,MAPK9
Melanocyte Development and Pigmentation Signaling	0.708	0.0426	1	ADCY6,KIT,PIK3R4,RAF1
14-3-3-mediated Signaling	0.703	0.0394	-0.447	FOS,MAPK9,MAPT,PIK3R4,RAF1
Thrombopoietin Signaling	0.703	0.0476	#NUM!	FOS,PIK3R4,RAF1
Prostanoid Biosynthesis	0.701	0.111	#NUM!	PTGDS
Heme Biosynthesis II	0.701	0.111	#NUM!	ALAS1
Ketolysis	0.701	0.111	#NUM!	ACAT1
Inhibition of Angiogenesis by TSP1	0.699	0.0588	#NUM!	FYN,MAPK9
FAK Signaling	0.697	0.0421	#NUM!	FYN,PAK2,PIK3R4,RAF1
Endocannabinoid Neuronal Synapse Pathway	0.695	0.0391	-0.447	ADCY6,CACNA1G,CACNA2D2,MAPK9,RIMS1
IL-17A Signaling in Airway Cells	0.69	0.0469	#NUM!	IL17RC,MAPK9,PIK3R4
Adrenomedullin signaling pathway	0.688	0.0355	0.378	ADCY6,C3,CFH,FOS,MAPK9,PIK3R4,RAF1
Synaptic Long Term Potentiation	0.686	0.0388	1.342	CAMK2G,GRM2,Ppp1cc,PPP1R14D,RAF1
IL-17A Signaling in Fibroblasts	0.68	0.0571	#NUM!	FOS,IL17RC
CD40 Signaling	0.678	0.0462	#NUM!	FOS,MAPK9,PIK3R4
Myc Mediated Apoptosis Signaling	0.678	0.0462	#NUM!	IGF1,MAPK9,PIK3R4
ErbB2-ErbB3 Signaling	0.678	0.0462	#NUM!	NRG1,PIK3R4,RAF1
Pyridoxal 5'-phosphate Salvage Pathway	0.678	0.0462	#NUM!	MAPK9,PAK2,SGK1
PAK Signaling	0.676	0.0412	-1	MAPK9,PAK2,PIK3R4,RAF1
Salvage Pathways of Pyrimidine Ribonucleotides	0.676	0.0412	-1	Cdadc1,MAPK9,PAK2,SGK1
Tec Kinase Signaling	0.676	0.0366	0	FOS,FYN,LYN,MAPK9,PAK2,PIK3R4
Glioblastoma Multiforme Signaling	0.668	0.0364	0	E2F3,IGF1,MTOR,NF1,PIK3R4,RAF1
p53 Signaling	0.666	0.0408	#NUM!	CCNG1,CCNK,PIK3R4,ST13
Breast Cancer Regulation by Stathmin1	0.666	0.035	#NUM!	ADCY6,CAMK2G,E2F3,PIK3R4,PPP1R14D,RAF1,TRPC5
G-Protein Coupled Receptor Signaling	0.664	0.0332	#NUM!	ADCY6,APEX1,CAMK2G,CHRM3,FYN,GRM2,HTR6,PIK3R4,RAF1
Ketogenesis	0.662	0.1	#NUM!	ACAT1
Cdc42 Signaling	0.654	0.0359	-1	FOS,HLA-G,LOC100909593/RT1-DMa,MAPK9,PAK2,RAF1
ErbB4 Signaling	0.638	0.0441	#NUM!	NRG1,PIK3R4,RAF1
Neuropathic Pain Signaling In Dorsal Horn Neurons	0.635	0.0396	2	CAMK2G,FOS,GRM2,PIK3R4
STAT3 Pathway	0.633	0.037	-2	IFNAR1,IGF1,IL17RC,MAPK9,RAF1
Notch Signaling	0.627	0.0526	#NUM!	DTX2,DTX4
Chronic Myeloid Leukemia Signaling	0.616	0.0388	#NUM!	E2F3,PIK3R4,RAF1,TFDP1
Sumoylation Pathway	0.616	0.0388	1	FOS,MAPK9,RPA1,ZEB1
NER Pathway	0.616	0.0388	0	ERCC8,POLR2E,RPA1,TCEA1
April Mediated Signaling	0.611	0.0513	#NUM!	FOS,MAPK9
PPAR Signaling	0.607	0.0385	-1	FOS,HSP90AB1,HSP90B1,RAF1
Molecular Mechanisms of Cancer	0.604	0.0306	#NUM!	ADCY6,CAMK2G,E2F3,FOS,FYN,GAB1,MAPK9,NF1,PAK2,PIK3R4,RAF1,TFDP1
Growth Hormone Signaling	0.604	0.0423	#NUM!	FOS,IGF1,PIK3R4
ERK5 Signaling	0.592	0.0417	#NUM!	FOS,GAB1,SGK1
Cleavage and Polyadenylation of Pre-mRNA	0.592	0.0833	#NUM!	PAPOLA
Assembly of RNA Polymerase I Complex	0.592	0.0833	#NUM!	POLR1E
BER pathway	0.592	0.0833	#NUM!	APEX1
PD-1, PD-L1 cancer immunotherapy pathway	0.588	0.0377	0	CSNK2B,HLA-G,LOC100909593/RT1-DMa,PIK3R4
Non-Small Cell Lung Cancer Signaling	0.582	0.0411	#NUM!	PIK3R4,RAF1,TFDP1
B Cell Activating Factor Signaling	0.58	0.0488	#NUM!	FOS,MAPK9
nNOS Signaling in Skeletal Muscle Cells	0.58	0.0488	#NUM!	CACNA1G,CACNA2D2
Type II Diabetes Mellitus Signaling	0.577	0.0352	#NUM!	CACNA1G,CACNA2D2,MAPK9,MTOR,PIK3R4
MIF Regulation of Innate Immunity	0.565	0.0476	#NUM!	FOS,MAPK9
Role of IL-17A in Psoriasis	0.562	0.0769	#NUM!	IL17RC
Paxillin Signaling	0.562	0.0367	#NUM!	ITGB4,MAPK9,PAK2,PIK3R4
Acyl-CoA Hydrolysis	0.562	0.0769	#NUM!	ACOT11
NAD Phosphorylation and Dephosphorylation	0.562	0.0769	#NUM!	Acp1/LOC102549052
Corticotropin Releasing Hormone Signaling	0.556	0.0345	0.447	ADCY6,CACNA1G,CACNA2D2,FOS,RAF1
Serotonin Receptor Signaling	0.551	0.0465	#NUM!	ADCY6,HTR6
Erythropoietin Signaling	0.55	0.0395	#NUM!	FOS,PIK3R4,RAF1
Type I Diabetes Mellitus Signaling	0.545	0.036	#NUM!	CD86,HLA-G,LOC100909593/RT1-DMa,MAPK9
Dendritic Cell Maturation	0.541	0.0328	0	CD86,FSCN3,IFNAR1,LOC100909593/RT1-DMa,MAPK9,PIK3R4
Apelin Pancreas Signaling Pathway	0.536	0.0455	#NUM!	MAPK9,PIK3R4
DNA Double-Strand Break Repair by Homologous Recombination	0.535	0.0714	#NUM!	RPA1
Stearate Biosynthesis I (Animals)	0.523	0.0444	#NUM!	ACOT11,ELOVL1
IL-3 Signaling	0.52	0.038	#NUM!	FOS,PIK3R4,RAF1
Synaptic Long Term Depression	0.517	0.0321	0	CACNA1G,CACNA2D2,GRM2,IGF1,LYN,RAF1
LPS/IL-1 Mediated Inhibition of RXR Function	0.516	0.0312	#NUM!	ALAS1,APOE,CHST10,HS3ST1,MAPK9,MGST1,SCARB1
IL-17 Signaling	0.51	0.0375	#NUM!	IL17RC,MAPK9,PIK3R4
Choline Biosynthesis III	0.51	0.0667	#NUM!	PLD1
Dermatan Sulfate Biosynthesis (Late Stages)	0.51	0.0435	#NUM!	CHST10,HS3ST1
Chemokine Signaling	0.51	0.0375	#NUM!	CAMK2G,FOS,RAF1
PEDF Signaling	0.492	0.0366	#NUM!	PIK3R4,RAF1,ZEB1
Mismatch Repair in Eukaryotes	0.487	0.0625	#NUM!	RPA1
Parkinson's Signaling	0.487	0.0625	#NUM!	PARK7
Chondroitin Sulfate Biosynthesis (Late Stages)	0.485	0.0417	#NUM!	CHST10,HS3ST1
FLT3 Signaling in Hematopoietic Progenitor Cells	0.483	0.0361	#NUM!	MTOR,PIK3R4,RAF1
RAR Activation	0.476	0.0309	#NUM!	ADCY6,CSNK2B,FOS,MAPK9,SMARCC1,TNIP1
TR/RXR Activation	0.475	0.0357	#NUM!	MTOR,PIK3R4,SCARB1
HER-2 Signaling in Breast Cancer	0.475	0.0357	#NUM!	ITGB4,NRG1,PIK3R4
Role of Tissue Factor in Cancer	0.475	0.0333	#NUM!	FYN,LYN,MTOR,PIK3R4
FGF Signaling	0.475	0.0357	#NUM!	GAB1,PIK3R4,RAF1
IL-15 Production	0.469	0.0331	#NUM!	EPHA5,FYN,KIT,LYN
D-myo-inositol (1,4,5)-trisphosphate Degradation	0.466	0.0588	#NUM!	SYNJ2
HIPPO signaling	0.466	0.0353	#NUM!	Ppp1cc,PPP1R14D,SKP1
Melanoma Signaling	0.463	0.04	#NUM!	PIK3R4,RAF1
TNFR1 Signaling	0.463	0.04	#NUM!	FOS,PAK2
G Beta Gamma Signaling	0.461	0.0328	0	CACNA1G,CACNA2D2,DNM2,RAF1
Th1 Pathway	0.461	0.0328	0	CD86,IFNAR1,LOC100909593/RT1-DMa,PIK3R4
Allograft Rejection Signaling	0.457	0.0349	#NUM!	CD86,HLA-G,LOC100909593/RT1-DMa
Amyloid Processing	0.452	0.0392	#NUM!	CSNK2B,MAPT
1D-myo-inositol Hexakisphosphate Biosynthesis II (Mammalian)	0.446	0.0556	#NUM!	SYNJ2
Valine Degradation I	0.446	0.0556	#NUM!	ECHS1
D-myo-inositol (1,3,4)-trisphosphate Biosynthesis	0.446	0.0556	#NUM!	SYNJ2
Ceramide Signaling	0.441	0.0341	#NUM!	FOS,PIK3R4,RAF1
Dopamine-DARPP32 Feedback in cAMP Signaling	0.439	0.0307	1	ADCY6,CALY,CSNK1G1,Ppp1cc,PPP1R14D
FXR/RXR Activation	0.434	0.0317	#NUM!	APOE,C3,MAPK9,SCARB1
Cardiac Hypertrophy Signaling	0.434	0.0292	-0.378	ADCY6,IGF1,MAP3K4,MAPK9,MTOR,PIK3R4,RAF1
P2Y Purigenic Receptor Signaling Pathway	0.428	0.0315	1	ADCY6,FOS,PIK3R4,RAF1
GADD45 Signaling	0.427	0.0526	#NUM!	MAP3K4
OX40 Signaling Pathway	0.426	0.0333	#NUM!	HLA-G,LOC100909593/RT1-DMa,MAPK9
IL-1 Signaling	0.418	0.033	#NUM!	ADCY6,FOS,MAPK9
Th17 Activation Pathway	0.418	0.033	#NUM!	HSP90AB1,HSP90B1,MTOR
Granzyme A Signaling	0.41	0.05	#NUM!	APEX1
CDP-diacylglycerol Biosynthesis I	0.41	0.05	#NUM!	LCLAT1
Inflammasome pathway	0.41	0.05	#NUM!	NEK7
Gα12/13 Signaling	0.409	0.0308	0	CDH13,MAPK9,PIK3R4,RAF1
Chondroitin Sulfate Biosynthesis	0.401	0.0357	#NUM!	CHST10,HS3ST1
IL-12 Signaling and Production in Macrophages	0.397	0.0303	#NUM!	APOE,FOS,MAPK9,PIK3R4
Fcγ Receptor-mediated Phagocytosis in Macrophages and Monocytes	0.396	0.0319	#NUM!	FYN,LYN,PLD1
Maturity Onset Diabetes of Young (MODY) Signaling	0.394	0.0476	#NUM!	NEUROD1
Role of CHK Proteins in Cell Cycle Checkpoint Control	0.393	0.0351	#NUM!	E2F3,RPA1
α-Adrenergic Signaling	0.389	0.0316	#NUM!	ADCY6,RAF1,SLC8A1
Cancer Drug Resistance By Drug Efflux	0.383	0.0345	#NUM!	FOXO4,RAF1
TGF-β Signaling	0.382	0.0312	#NUM!	FOS,MAPK9,RAF1
Phosphatidylglycerol Biosynthesis II (Non-plastidic)	0.378	0.0455	#NUM!	LCLAT1
ATM Signaling	0.376	0.0309	#NUM!	MAPK9,TRRAP,ZEB1
Integrin Signaling	0.376	0.028	-0.816	FYN,ITGB4,PAK2,PARVB,PIK3R4,RAF1
Dermatan Sulfate Biosynthesis	0.375	0.0339	#NUM!	CHST10,HS3ST1
Endometrial Cancer Signaling	0.366	0.0333	#NUM!	PIK3R4,RAF1
Retinoic acid Mediated Apoptosis Signaling	0.366	0.0333	#NUM!	IFNAR1,PARP8
Superpathway of D-myo-inositol (1,4,5)-trisphosphate Metabolism	0.364	0.0435	#NUM!	SYNJ2
Nitric Oxide Signaling in the Cardiovascular System	0.363	0.0303	#NUM!	HSP90AB1,HSP90B1,PIK3R4
Apelin Cardiomyocyte Signaling Pathway	0.363	0.0303	#NUM!	MAPK9,PIK3R4,SLC8A1
Ovarian Cancer Signaling	0.358	0.0288	#NUM!	MTOR,PIK3R4,RAF1,TFDP1
IL-22 Signaling	0.35	0.0417	#NUM!	MAPK9
Glutathione Redox Reactions I	0.35	0.0417	#NUM!	MGST1
Sperm Motility	0.346	0.0271	#NUM!	CACNA1G,CATSPER2,EPHA5,FYN,KIT,LYN
Activation of IRF by Cytosolic Pattern Recognition Receptors	0.341	0.0317	#NUM!	IFNAR1,MAPK9
Role of JAK family kinases in IL-6-type Cytokine Signaling	0.337	0.04	#NUM!	MAPK9
Endocannabinoid Cancer Inhibition Pathway	0.336	0.028	-2	ADCY6,MTOR,PIK3R4,RAF1
Role of PI3K/AKT Signaling in the Pathogenesis of Influenza	0.333	0.0312	#NUM!	IFNAR1,PIK3R4
Hepatic Cholestasis	0.333	0.0272	#NUM!	ADCY6,CYP7B1,ESR1,MAP3K4,MAPK9
Netrin Signaling	0.326	0.0308	#NUM!	CACNA1G,CACNA2D2
Lipid Antigen Presentation by CD1	0.325	0.0385	#NUM!	AP1B1
Antiproliferative Role of TOB in T Cell Signaling	0.325	0.0385	#NUM!	SKP1
NAD Salvage Pathway II	0.325	0.0385	#NUM!	Acp1/LOC102549052
Apelin Liver Signaling Pathway	0.325	0.0385	#NUM!	MAPK9
Sertoli Cell-Sertoli Cell Junction Signaling	0.324	0.0269	#NUM!	MAP3K4,MAPK9,OCLN,RAF1,SYMPK
Calcium-induced T Lymphocyte Apoptosis	0.319	0.0303	#NUM!	CABIN1,LOC100909593/RT1-DMa
Mitotic Roles of Polo-Like Kinase	0.319	0.0303	#NUM!	HSP90AB1,HSP90B1
Relaxin Signaling	0.308	0.0268	#NUM!	ADCY6,APEX1,FOS,PIK3R4
Remodeling of Epithelial Adherens Junctions	0.298	0.029	#NUM!	DNM1,DNM2
SPINK1 General Cancer Pathway	0.298	0.029	#NUM!	PIK3R4,RAF1
Role of p14/p19ARF in Tumor Suppression	0.292	0.0345	#NUM!	PIK3R4
Gustation Pathway	0.29	0.0261	#NUM!	ADCY6,APEX1,CACNA1G,CACNA2D2
GPCR-Mediated Nutrient Sensing in Enteroendocrine Cells	0.288	0.0268	#NUM!	ADCY6,CACNA1G,CACNA2D2
IL-15 Signaling	0.286	0.0282	#NUM!	PIK3R4,RAF1
Small Cell Lung Cancer Signaling	0.286	0.0282	#NUM!	PIK3R4,TFDP1
Axonal Guidance Signaling	0.283	0.0247	#NUM!	EPHA5,FYN,IGF1,KLC1,NRP1,NTNG2,PAK2,PIK3R4,RAF1,ROBO1,SEMA4A,SEMA6D
HIF1α Signaling	0.283	0.0265	#NUM!	APEX1,MAPK9,PIK3R4
Cardiac Hypertrophy Signaling (Enhanced)	0.283	0.0247	0	ADCY6,APEX1,CAMK2G,CYBB,IFNAR1,IGF1,IL17RC,MAP3K4,MAPK9,MTOR,PIK3R4,RAF1
TNFR2 Signaling	0.281	0.0333	#NUM!	FOS
Melatonin Signaling	0.279	0.0278	#NUM!	CAMK2G,RAF1
Leukocyte Extravasation Signaling	0.277	0.0253	-1	ARHGAP12,CYBB,MAP3K4,MAPK9,PIK3R4
Gap Junction Signaling	0.277	0.0253	#NUM!	ADCY6,CSNK1G1,GRIK1,PIK3R4,RAF1
T Helper Cell Differentiation	0.273	0.0274	#NUM!	CD86,LOC100909593/RT1-DMa
Gαq Signaling	0.273	0.0255	1	CHRM3,PIK3R4,PLD1,RAF1
GPCR-Mediated Integration of Enteroendocrine Signaling Exemplified by an L Cell	0.273	0.0274	#NUM!	ADCY6,ADCYAP1
fMLP Signaling in Neutrophils	0.268	0.0259	#NUM!	CYBB,PIK3R4,RAF1
Neuroprotective Role of THOP1 in Alzheimer's Disease	0.268	0.0259	#NUM!	GZMM,HLA-G,MAPT
Leptin Signaling in Obesity	0.267	0.027	#NUM!	ADCY6,PIK3R4
4-1BB Signaling in T Lymphocytes	0.263	0.0312	#NUM!	MAPK9
Glutathione-mediated Detoxification	0.263	0.0312	#NUM!	MGST1
Heparan Sulfate Biosynthesis (Late Stages)	0.256	0.0263	#NUM!	CHST10,HS3ST1
Macropinocytosis Signaling	0.256	0.0263	#NUM!	ITGB4,PIK3R4
Cholecystokinin/Gastrin-mediated Signaling	0.255	0.0252	#NUM!	FOS,MAPK9,RAF1
Role of NANOG in Mammalian Embryonic Stem Cell Pluripotency	0.255	0.0252	#NUM!	GAB1,PIK3R4,RAF1
GP6 Signaling Pathway	0.255	0.0252	#NUM!	FYN,LYN,PIK3R4
IL-9 Signaling	0.254	0.0303	#NUM!	PIK3R4
LXR/RXR Activation	0.246	0.0248	#NUM!	APOE,C3,ECHS1
DNA Methylation and Transcriptional Repression Signaling	0.246	0.0294	#NUM!	ARID4B
Role of Wnt/GSK-3β Signaling in the Pathogenesis of Influenza	0.245	0.0256	#NUM!	CSNK1G1,IFNAR1
Role of MAPK Signaling in the Pathogenesis of Influenza	0.245	0.0256	#NUM!	MAPK9,RAF1
Interferon Signaling	0.231	0.0278	#NUM!	IFNAR1
NF-κB Activation by Viruses	0.224	0.0244	#NUM!	PIK3R4,RAF1
Cell Cycle Regulation by BTG Family Proteins	0.223	0.027	#NUM!	E2F3
Docosahexaenoic Acid (DHA) Signaling	0.216	0.0263	#NUM!	PIK3R4
tRNA Charging	0.209	0.0256	#NUM!	WARS
Antigen Presentation Pathway	0.209	0.0256	#NUM!	HLA-G
Estrogen Biosynthesis	0.197	0.0244	#NUM!	HSD17B12
IL-10 Signaling	0	0.0145	#NUM!	FOS
Actin Cytoskeleton Signaling	0	0.0228	0.447	FN1,MYH11,PAK2,PIK3R4,RAF1
PPARα/RXRα Activation	0	0.0211	0	ADCY6,HSP90AB1,HSP90B1,RAF1
Hepatic Fibrosis / Hepatic Stellate Cell Activation	0	0.0215	#NUM!	FN1,IFNAR1,IGF1,MYH11
Mitochondrial Dysfunction	0	0.0175	#NUM!	MAPK9,PARK7,SURF1
VDR/RXR Activation	0	0.0128	#NUM!	TRPV5
PXR/RXR Activation	0	0.0154	#NUM!	ALAS1
Tight Junction Signaling	0	0.0238	#NUM!	FOS,MYH11,OCLN,SYMPK
Regulation of Actin-based Motility by Rho	0	0.0106	#NUM!	PAK2
Role of Pattern Recognition Receptors in Recognition of Bacteria and Viruses	0	0.0195	#NUM!	C3,MAPK9,PIK3R4
TREM1 Signaling	0	0.0133	#NUM!	CD86
Lymphotoxin β Receptor Signaling	0	0.0189	#NUM!	PIK3R4
Induction of Apoptosis by HIV1	0	0.0164	#NUM!	MAPK9
CCR3 Signaling in Eosinophils	0	0.0242	#NUM!	PAK2,PIK3R4,RAF1
Oncostatin M Signaling	0	0.0233	#NUM!	RAF1
Cellular Effects of Sildenafil (Viagra)	0	0.0229	#NUM!	ADCY6,MYH11,SLC4A10
Thrombin Signaling	0	0.0192	0	ADCY6,CAMK2G,PIK3R4,RAF1
HMGB1 Signaling	0	0.0182	#NUM!	FOS,MAPK9,PIK3R4
Human Embryonic Stem Cell Pluripotency	0	0.00741	#NUM!	PIK3R4
Antiproliferative Role of Somatostatin Receptor 2	0	0.013	#NUM!	PIK3R4
Androgen Signaling	0	0.0221	#NUM!	CACNA1G,CACNA2D2,POLR2E
Role of Oct4 in Mammalian Embryonic Stem Cell Pluripotency	0	0.0217	#NUM!	KDM5B
Germ Cell-Sertoli Cell Junction Signaling	0	0.0233	#NUM!	MAP3K4,MAPK9,PAK2,PIK3R4
Primary Immunodeficiency Signaling	0	0.02	#NUM!	PTPRC
Bladder Cancer Signaling	0	0.0206	#NUM!	RAF1,TFDP1
Colorectal Cancer Metastasis Signaling	0	0.0158	1	ADCY6,FOS,MAPK9,PIK3R4
mTOR Signaling	0	0.0143	#NUM!	MTOR,PIK3R4,PLD1
Communication between Innate and Adaptive Immune Cells	0	0.0208	#NUM!	CD86,HLA-G
Sphingosine-1-phosphate Signaling	0	0.0171	#NUM!	ADCY6,PIK3R4
EIF2 Signaling	0	0.0223	-0.447	HSPA5,PIK3R4,Ppp1cc,RAF1,WARS
Role of Osteoblasts, Osteoclasts and Chondrocytes in Rheumatoid Arthritis	0	0.0182	#NUM!	FOS,IGF1,MAPK9,PIK3R4
Phospholipase C Signaling	0	0.0195	#NUM!	ADCY6,FYN,LYN,PLD1,RAF1
Altered T Cell and B Cell Signaling in Rheumatoid Arthritis	0	0.0222	#NUM!	CD86,LOC100909593/RT1-DMa
Atherosclerosis Signaling	0	0.00806	#NUM!	APOE
Role of Macrophages, Fibroblasts and Endothelial Cells in Rheumatoid Arthritis	0	0.0224	#NUM!	CAMK2G,FN1,FOS,IL17RC,MAPK9,PIK3R4,RAF1
Regulation of eIF4 and p70S6K Signaling	0	0.0191	#NUM!	MTOR,PIK3R4,RAF1
Glioma Invasiveness Signaling	0	0.0135	#NUM!	PIK3R4
MSP-RON Signaling Pathway	0	0.0172	#NUM!	PIK3R4
Assembly of RNA Polymerase II Complex	0	0.02	#NUM!	POLR2E
Role of JAK1 and JAK3 in γc Cytokine Signaling	0	0.0145	#NUM!	PIK3R4
RhoGDI Signaling	0	0.0222	0	ARHGAP12,CDH13,ESR1,PAK2
Mouse Embryonic Stem Cell Pluripotency	0	0.0194	#NUM!	PIK3R4,RAF1
iNOS Signaling	0	0.0222	#NUM!	FOS
Ephrin B Signaling	0	0.0139	#NUM!	HNRNPK
Heparan Sulfate Biosynthesis	0	0.0241	#NUM!	CHST10,HS3ST1
tRNA Splicing	0	0.0238	#NUM!	APEX1
Triacylglycerol Degradation	0	0.0192	#NUM!	ABHD16A
Phospholipases	0	0.0164	#NUM!	PLD1
Antioxidant Action of Vitamin C	0	0.0187	#NUM!	MAPK9,PLD1
Epithelial Adherens Junction Signaling	0	0.0131	#NUM!	MYH11,PTPRM
Gαi Signaling	0	0.024	#NUM!	ADCY6,GRM2,RAF1
Agranulocyte Adhesion and Diapedesis	0	0.0104	#NUM!	FN1,MYH11
Regulation of the Epithelial-Mesenchymal Transition Pathway	0	0.0207	#NUM!	GAB1,PIK3R4,RAF1,ZEB1
Oxidative Phosphorylation	0	0.00917	#NUM!	SURF1
Adipogenesis pathway	0	0.0149	#NUM!	EBF1,KLF5
PCP pathway	0	0.0164	#NUM!	MAPK9
Toll-like Receptor Signaling	0	0.0132	#NUM!	FOS
Cell Cycle: G2/M DNA Damage Checkpoint Regulation	0	0.0204	#NUM!	SKP1
Wnt/β-catenin Signaling	0	0.0173	#NUM!	CSNK1G1,CSNK2B,SOX5
Death Receptor Signaling	0	0.011	#NUM!	PARP8
p38 MAPK Signaling	0	0.00847	#NUM!	MAPT
Apoptosis Signaling	0	0.0101	#NUM!	RAF1
NF-κB Signaling	0	0.0223	-1	CSNK2B,PIK3R4,RAF1,TNIP1
VEGF Signaling	0	0.02	#NUM!	PIK3R4,RAF1
BMP signaling pathway	0	0.0235	#NUM!	MAPK9,RAF1
Phagosome Formation	0	0.016	#NUM!	FN1,PIK3R4
Phagosome Maturation	0	0.00667	#NUM!	CYBB
Th1 and Th2 Activation Pathway	0	0.0233	#NUM!	CD86,IFNAR1,LOC100909593/RT1-DMa,PIK3R4
Th2 Pathway	0	0.0219	#NUM!	CD86,LOC100909593/RT1-DMa,PIK3R4
Osteoarthritis Pathway	0	0.00939	#NUM!	FN1,MTOR
Sirtuin Signaling Pathway	0	0.0171	#NUM!	ACLY,APEX1,FOXO4,MTOR,POLR1E
Iron homeostasis signaling pathway	0	0.0146	#NUM!	SKP1,SLC11A2
IL-23 Signaling Pathway	0	0.0227	#NUM!	PIK3R4
Systemic Lupus Erythematosus In T Cell Signaling Pathway	0	0.021	1.134	CD86,ESR1,FOS,HLA-G,LOC100909593/RT1-DMa,MTOR,PIK3R4
White Adipose Tissue Browning Pathway	0	0.0233	#NUM!	ADCY6,CACNA1G,CACNA2D2
HOTAIR Regulatory Pathway	0	0.0126	#NUM!	ESR1,PIK3R4
Eicosanoid Signaling	0	0.0156	#NUM!	PTGDS
Ephrin Receptor Signaling	0	0.0222	#NUM!	EPHA5,FYN,PAK2,RAF1

## Sheet: Diseases and Functions
© 2000-2019 QIAGEN. All rights reserved.
Category	p-value	Molecules
Cancer	1.41E-20-1.74E-03	ABCC9,ABCF1,ABHD16A,ABHD8,ACAT1,ACLY,ACOT11,ACTR8,ADCY6,ADCYAP1,ADCYAP1R1,ADD3,ADGRL2,ADTRP,AEBP1,AGMO,AGRN,AIFM2,AKAP2,ALAS1,ALKBH8,AMBRA1,AMMECR1,AMPD2,ANGPT4,ANK2,ANKS1A,ANKS3,AP1B1,AP1S2,APEX1,APOE,ARAP1,ARHGAP12,ARID4B,ARIH1,ARL13B,ARMCX3,ARMH4,ARSA,ASB11,ASTE1,ATAT1,ATP11A,ATXN7L1,AZIN1,BBS9,BICD1,BICD2,BMS1,BRD3,C16orf70,C3,C5orf63,C6,C6orf136,CA3,CABIN1,CACNA1G,CACNA2D2,CALCOCO1,CALHM3,CA…
Gastrointestinal Disease	1.41E-20-1.74E-03	ABCC9,ABCF1,ABHD16A,ABHD8,ACAT1,ACLY,ACOT11,ACTR8,ADCY6,ADCYAP1,ADCYAP1R1,ADD3,ADTRP,AEBP1,AGMO,AGRN,AIFM2,AKAP2,Akr1c14,ALAS1,ALKBH8,AMBRA1,AMMECR1,AMPD2,ANGPT4,ANK2,ANKS1A,ANKS3,AP1B1,AP1S2,APEX1,APOE,ARAP1,ARHGAP12,ARID4B,ARIH1,ARL13B,ARMCX3,ARMH4,ARSA,ASB11,ASTE1,ATAT1,ATP11A,ATXN7L1,AZIN1,BBS9,BICD1,BICD2,BMS1,BRD3,C16orf70,C3,C6,C6orf136,CA3,CABIN1,CACNA1G,CACNA2D2,CALHM3,CAMK2G,CC2D1B,CCDC…
Organismal Injury and Abnormalities	1.41E-20-1.74E-03	ABCC9,ABCF1,ABHD16A,ABHD8,ACAT1,ACLY,ACOT11,ACTR8,ADCY6,ADCYAP1,ADCYAP1R1,ADD3,ADGRL2,ADTRP,AEBP1,AGMO,AGRN,AIFM2,AKAP2,Akr1c14,ALAS1,ALKBH8,AMBRA1,AMMECR1,AMPD2,ANGPT4,ANK2,ANKS1A,ANKS3,AP1B1,AP1S2,APEX1,APOE,ARAP1,ARHGAP12,ARID4B,ARIH1,ARL13B,ARMCX3,ARMH4,ARSA,ASB11,ASTE1,ATAT1,ATP11A,ATXN7L1,AZIN1,BBS9,BICD1,BICD2,BMS1,BRD3,C16orf70,C3,C5orf63,C6,C6orf136,CA3,CABIN1,CACNA1G,CACNA2D2,CALCOCO1,C…
Endocrine System Disorders	6.75E-19-1.74E-03	ABCC9,ABCF1,ABHD16A,ABHD8,ACAT1,ACLY,ACOT11,ADCY6,ADCYAP1,ADCYAP1R1,ADD3,AEBP1,AGMO,AGRN,AIFM2,AKAP2,Akr1c14,ALAS1,ALKBH8,AMPD2,ANGPT4,ANK2,ANKS1A,ANKS3,AP1B1,APOE,ARAP1,ARHGAP12,ARID4B,ARIH1,ARL13B,ARSA,ASB11,ASTE1,ATAT1,ATP11A,AZIN1,BBS9,BICD2,BMS1,BRD3,C16orf70,C3,C5orf63,C6,C6orf136,CA3,CABIN1,CACNA1G,CACNA2D2,CALHM3,CALY,CAMK2G,CATSPER2,CC2D1B,CCDC142,CCM2L,CCNG1,CCNK,CCNYL1,CCPG1,CD86,CDC40…
Reproductive System Disease	7.45E-12-1.74E-03	ABCC9,ABCF1,ABHD8,ACLY,ADCY6,ADCYAP1,ADCYAP1R1,ADD3,AEBP1,AGMO,AKAP2,ALAS1,AMBRA1,AMPD2,ANK2,ANKS1A,AP1B1,AP1S2,APEX1,APOE,ARHGAP12,ARID4B,ARIH1,ARL13B,ASB11,ASTE1,ATAT1,ATP11A,BBS9,BICD1,BICD2,BMS1,BRD3,C16orf70,C3,C6,CA3,CABIN1,CACNA1G,CACNA2D2,CALY,CATSPER2,CC2D1B,CCNG1,CCNK,CCPG1,CD86,CDH13,CEP290,CEP295,CFAP157,CFH,CHD2,CHRM3,CHST10,CIT,CLCN2,CNOT2,CNOT6,CPNE1,CRYAB,CSNK1G1,CSNK2B,CUTA,CYBB,…
Dermatological Diseases and Conditions	7.97E-11-1.74E-03	ABCC9,ABCF1,ABHD16A,ABHD8,ACOT11,ADCY6,ADCYAP1R1,ADD3,AEBP1,AGMO,AGRN,AIFM2,AKAP2,ALAS1,ALKBH8,AMBRA1,ANGPT4,ANK2,ANKS1A,AP1B1,APEX1,APOE,ARID4B,ARMCX3,ARMH4,ATP11A,ATXN7L1,AZIN1,BBS9,BICD1,BICD2,BRD3,C16orf70,C3,C6,CA3,CACNA1G,CACNA2D2,CALCOCO1,CALHM3,CAMK2G,CATSPER2,CCM2L,CD86,CDC42BPG,CDH13,CEP290,CEP295,CFAP157,CFH,CH25H,CHD2,CHRM3,CHST10,CIT,CLCN2,CLIP4,CLN6,CLPB,CNOT6,CRYAB,CYBB,CYP7B1,CYS1…
Hereditary Disorder	1.5E-09-1.74E-03	ABCC9,ACAT1,ACLY,ACOT11,ADCY6,ADD3,AEBP1,ALAS1,AMPD2,ANK2,APOE,ARL13B,ARMCX3,ARSA,BICD2,C3,CA3,CACNA1G,CACNA2D2,CEP290,CH25H,CHD2,CHRM3,CLCN2,COLGALT2,CRYAB,CYP7B1,DNAJA1,DNM1,DNM2,DSG2,ECHS1,ELAVL2,ERAP1,ERCC8,ESR1,FANCB,FDXR,FHOD3,FKBP4,FLOT2,FN1,FOS,GABRG2,GABRR1,GBA2,GDF1,GRIK1,HSP90B1,HSPA5,HSPA8,HTR6,ICK,IGF1,ITGB4,KCNA2,KCNIP1,KCNIP2,KCNMA1,KDM3A,MAFF,MAPT,MAST3,MATR3,MED13L,MGST1,MTOR,MYH…
Neurological Disease	1.5E-09-1.74E-03	ACAT1,ACLY,ACOT11,ADCYAP1,ADD3,ADGRL2,AEBP1,AGRN,AKAP2,ALAS1,AMMECR1,AMPD2,ANGPT4,AP1S2,APOE,ARL13B,ARMCX3,ARSA,BICD2,C3,C6,CA3,CACNA1G,CACNA2D2,CALY,CATSPER2,CD86,CEP290,CFH,CH25H,CHD2,CHRM3,CHST10,CIT,CLCN2,COLGALT2,CRYAB,CSNK2B,CYBB,CYHR1,CYP7B1,DAB1,DHX30,DISP1,DNAJA1,DNM1,DNM2,EBF1,ECHS1,ELAVL2,ELOVL1,EPB41L2,EPHX1,ERAP1,ERCC8,ESR1,FANCB,FDPS,FDXR,FKBP4,FLOT2,FMOD,FN1,FOS,FUZ,FYN,GAB1,GABRG2…
Hepatic System Disease	2.39E-09-5.22E-09	ABCC9,ABHD16A,ACLY,ACOT11,ADCYAP1,ADTRP,AEBP1,AGRN,AIFM2,ALKBH8,AMBRA1,ANK2,ANKS1A,AP1B1,AP1S2,APEX1,APOE,ARAP1,ARHGAP12,ARID4B,ARIH1,ARL13B,ARMH4,ASB11,ATAT1,ATP11A,ATXN7L1,BICD2,BMS1,C16orf70,C3,CABIN1,CACNA1G,CACNA2D2,CALHM3,CAMK2G,CCDC142,CCNG1,CDC40,CDC42BPG,CDH13,CEP290,CEP295,CFH,CHRM3,CHST10,CIT,CLCN2,CLIP4,CSNK2B,CUTA,CYP7B1,DAB1,DCLK2,DENND1A,DHX30,DISP1,DNAH1,DNAH12,DNAJA1,DNAJC8,DNASE…
Cellular Assembly and Organization	4.61E-09-1.69E-03	Acan,ACAT1,ADCY6,ADCYAP1,ADGRL2,AGRN,AKAP2,ALAS1,AMBRA1,APOE,ARAP1,ARHGAP12,ARL13B,ARSA,ATAT1,BBS9,BICD1,BICD2,C3,CALY,CDC42BPG,CDH13,CEP290,CIT,CLN6,CRYAB,CYBB,DAB1,DCLK2,DENND1A,DNM1,DNM2,EPB41L2,EPHA5,ESR1,FANCG,FKBP4,FMOD,FN1,FOS,FTO,FUZ,FYN,GAB1,GABRG2,GBA2,GPR12,HNRNPK,HSP90AB1,HSPA8,HTR6,ICK,IGF1,ITGB4,KDM3A,KIF3B,KIT,KLC1,KLF5,KLHL24,LCP1,LYN,MAPK8IP2,MAPK9,MAPT,MAST3,MFGE8,MIA,MICAL2,MKX…
Cellular Function and Maintenance	4.61E-09-1.74E-03	ABCC9,ABCF1,ACLY,ACOT11,ADCY6,ADCYAP1,ADGRL2,AGRN,AKAP2,ALAS1,AMBRA1,ANGPT4,APOE,ARAP1,ARHGAP12,ARL13B,ARSA,ATAT1,BBS9,BICD1,BICD2,C3,CABIN1,CACNA1G,Calr4,CALY,CD63,CD86,CDC40,CDC42BPG,CDH13,CEP290,CFH,CH25H,CHRM3,CIT,CLCN2,CLN6,CRYAB,CSNK2B,CYBB,DAB1,DCLK2,DENND1A,DNAJA1,DNM1,DNM2,EBF1,EPB41L2,EPHA5,ERAP1,ESR1,FANCG,FBXO4,FKBP4,FN1,FOS,FTO,FUZ,FYN,GAB1,GABRG2,GBA2,GBE1,GPR12,GRIK1,GZMM,HLA-G,HNR…
Skeletal and Muscular Disorders	7.68E-09-1.74E-03	ABCC9,ACAT1,ACLY,ACOT11,ADCY6,AEBP1,AGRN,ALAS1,AMPD2,ANGPT4,ANK2,AP1S2,APOE,ARMCX3,BICD2,C3,CA3,CACNA2D2,CD86,CFH,CHRM3,COLGALT2,CRYAB,CSNK2B,CYP7B1,DNAJA1,DNASE1,DNM2,DSG2,ECHS1,ELAVL2,ELOVL1,ERCC8,ERI3,ESR1,FDPS,FDXR,FHOD3,FKBP4,FMOD,FN1,FOS,GABRG2,GABRR1,GBA2,HLA-G,HSP90AB1,HSP90B1,HSPA5,HSPA8,HTR6,HYOU1,IFNAR1,IGF1,IRGQ,ITGB4,KCNA2,KCNIP1,KCNIP2,KCNMA1,KDM3A,KIT,KLF5,LYN,MAFF,MAGEE2,MAPT,MAST…
Organismal Survival	7.62E-08-7.62E-08	ABCC9,ACLY,ADCYAP1,ADCYAP1R1,AEBP1,AGRN,ANK2,APEX1,APOE,ARID4B,BICD2,C3,CABIN1,CACNA2D2,CCNG1,CCNK,CFH,CIT,CRYAB,CSNK2B,CYBB,CYP7B1,DAB1,DISP1,DNASE1,DNM1,DNM2,DPH1,DSG2,E2F3,EBF1,ELOVL1,ERCC8,ESR1,FBXO4,FDXR,FHOD3,FKBP4,FN1,FOS,FTO,FYN,GAB1,GABRG2,GBE1,GDF1,HIRA,HLA-G,HNRNPK,HS3ST1,HSD17B12,HSP90AB1,HSP90B1,HSPA5,HYOU1,IFNAR1,IGF1,ITGB4,KCNA2,KCNIP1,KCNMA1,KDM4B,KDM5B,KIF3B,KIT,KLF5,LAMTOR2,LCP1…
Respiratory Disease	1.09E-07-1.74E-03	ABCC9,ACLY,ADCYAP1R1,AGRN,ANK2,APEX1,APOE,ARAP1,ARID4B,ASB11,AZIN1,BICD2,CABIN1,CACNA1G,CACNA2D2,CC2D1B,CCM2L,CD86,CDC42BPG,CDH13,CDV3,CEP290,CEP295,CFAP157,CFH,CHRM3,CIT,CLCN2,CLIP4,CLPB,CNOT2,CPNE1,CRYAB,CYP7B1,DENND1A,DESI2,DNAJA1,DNASE1,DNPH1,DPH1,E2F3,EPB41L2,EPHA5,EPHX1,ERAP1,ESR1,FAM166A,FDPS,FDXR,FHOD3,FN1,FOXO4,FRMPD1,FTO,GABRG2,GABRR1,Ggta1,GON4L,GPR12,GRHPR,GRIK1,GRM2,GZMM,HFM1,HLA-G,H…
Behavior	1.21E-07-1.22E-03	ACAT1,ADCYAP1,ADGRL2,Aff2,AP1S2,APOE,ARSA,C3,CACNA1G,CHRM3,CHST10,CLN6,CRYAB,CYBB,CYP7B1,DAB1,DNM1,EBF1,ESR1,FBXL3,FOS,FTO,FYN,GABRG2,GRIK1,GRM2,GTF2IRD1,HTR6,IGF1,KCNA2,KCNMA1,KIT,LMO4,MAGT1,MAPK8IP2,MAPK9,MAPT,Meis1,MTOR,NAV2,NF1,NFASC,NOVA1,NR1D1,NR4A2,NRCAM,NRG1,PARK7,PENK,PER3,Ppp1cc,PSIP1,PSPC1,PTGDS,PTPRF,RIC8A,RIMS1,SCN8A,SGK1,SLC11A2,SLC1A3,SLC1A6,SLC29A1,SLC7A11,SQSTM1,SYNPO,TBCE,TPST1,…
Cell Death and Survival	2.64E-07-1.74E-03	ABCC9,ACAT1,ACLY,ADCY6,ADCYAP1,ADCYAP1R1,ADGRL2,AGRN,AIFM2,ALKBH8,AMBRA1,ANGPT4,APEX1,APOE,ATAT1,C3,C6,CA3,CABIN1,CACNA1G,CACNA2D2,CAMK2G,CCNG1,CCNK,CD86,CDC40,CDH13,CFH,CHRM3,CIT,CLCN2,CNOT2,CRYAB,CYBB,DESI2,DNAJA1,DNASE1,DNM1,DNM2,DPH1,DSG2,DUSP22,E2F3,EBF1,ELOVL1,EPB41L2,EPHX1,ERCC8,ESR1,Ewsr1,FANCG,FDPS,FDXR,FKBP4,FLOT2,FMOD,FN1,FOS,FOXO4,FYN,GAB1,GABRG2,GABRR1,GBA2,GBE1,GON4L,GRM2,GTF2F2,GZM…
Molecular Transport	1.32E-06-1.67E-03	ABCC9,ACAT1,ACLY,ADCYAP1,ADGRL2,ADTRP,AEBP1,AKAP2,Akr1c14,ANK2,AP1B1,AP1S2,APEX1,APOE,ATP11A,C3,CA3,CACNA1G,CACNA2D2,CAMK2G,CDC40,CEP290,CFH,CHRM3,CLCN2,CPNE1,CRYAB,CUTA,CYBB,DISP1,DNAJA1,DNM2,E2F3,EPHX1,ESR1,FKBP4,FLOT2,FN1,FOS,FTO,FYN,FYTTD1,GAB1,GABRG2,GBA2,GRIK1,GRM2,GTF2IRD1,HSPA5,HSPA8,HTR6,HYOU1,IGF1,KCNA2,KCNH1,KCNIP2,KCNMA1,Kcnn2,KLC1,LRBA,LYN,MAFF,MAGT1,MAPK9,MAPT,MICU2,MTOR,NEUROD1,NF1…
Nervous System Development and Function	1.86E-06-1.74E-03	ADCY6,ADCYAP1,ADCYAP1R1,ADGRL2,Aff2,AGRN,APEX1,APOE,ARSA,ATAT1,BICD2,C3,C6,CACNA1G,CACNA2D2,CAMK2G,CD86,CEP290,CFH,CHRM3,CHST10,CIT,CLCN2,CRYAB,CSNK2B,CYBB,CYP7B1,DAB1,DCLK2,DHX30,DISP1,DNM1,DNM2,DPH1,E2F3,EBF1,EPB41L2,EPHA5,ERCC8,ESR1,FBXL3,FKBP4,FMOD,FN1,FOS,FTO,FUZ,FYCO1,FYN,GAB1,GABRG2,GPR12,GPR143,GPR3,GRIK1,GRM2,HIRA,HNRNPK,HSP90AB1,HSPA5,HSPA8,HTR6,IGF1,IQSEC2,ITGB4,KCNA2,KCNMA1,Kcnn2,KIF3…
Cellular Movement	2.75E-06-1.74E-03	Acan,ADCYAP1,ADCYAP1R1,ADTRP,ANGPT4,ANKS1A,APOE,ARAP1,ATAT1,BICD2,C3,C6,CATSPER2,CCNG1,CCNYL1,CD63,CD86,CDH13,CFAP157,CFH,CHRM3,CHST10,CIT,CRYAB,CSNK2B,CYBB,DAB1,DNAH1,DNAJA1,DNM1,DNM2,DSG2,DUSP22,E2F3,EBF1,ERAP1,ESR1,FBXO4,FKBP4,FMOD,FN1,FOS,FOXO4,FUZ,FYN,GAB1,GBA2,HLA-G,HNRNPK,HSP90AB1,HSP90B1,HSPA5,HSPA8,HTR6,HYOU1,IFNAR1,IGF1,IL17RC,ITGB4,KCNMA1,KDM3A,KDM4B,KDM5B,KIF3B,KIT,KLF5,LAMTOR2,LCP1,L…
Cell Morphology	2.77E-06-1.74E-03	ACAT1,ADCY6,ADCYAP1,ADCYAP1R1,ADD3,Aff2,AGRN,APOE,ARAP1,ARID4B,ARL13B,ARSA,ATAT1,BBS9,BICD2,C3,CACNA2D2,CAMK2G,CD63,CD86,CDC42BPG,CDH13,CEP290,CFAP157,CFH,CIT,CLCN2,CYBB,DAB1,DNAJA1,DNM1,DNM2,EBF1,ERCC8,ESR1,FN1,FOS,FTO,FUZ,FYN,GAB1,GBA2,GPR12,GPR3,GRIK1,HLA-G,HNRNPK,HSP90AB1,HSP90B1,HTR6,ICK,IFNAR1,IGF1,ITGB4,KCNH1,Kcnn2,KDM3A,KIF3B,KIT,KLC1,KLF5,LAMTOR2,LCP1,LYN,MAPK8IP2,MAPK9,MAPT,MAST3,MFGE8,…
Cellular Development	2.89E-06-1.74E-03	ADCY6,ADCYAP1,ADCYAP1R1,ADGRL2,AGRN,APEX1,APOE,ARID4B,ARIH1,ARSA,ATAT1,BICD2,C3,CACNA2D2,CCNYL1,CD86,CIT,CLCN2,CSNK2B,CYBB,DAB1,DNAJA1,DNM2,E2F3,EBF1,ESR1,Ewsr1,FANCG,FKBP4,FN1,FOS,FSCN3,FTO,FYN,GAB1,GABRG2,GBA2,GON4L,GPR12,GPR3,HNRNPK,HSP90AB1,HSPA8,HTR6,IFNAR1,IGF1,KDM3A,KDM5B,KIF3B,KIT,KLF5,LNX1,LYN,MAFF,MAPK8IP2,MAPK9,MAPT,MARCH8,MFGE8,MFSD14A,MTOR,MVK,NEU3,NEUROD1,NF1,NFIB,NLGN2,NR1D1,NR4A2,…
Cellular Growth and Proliferation	2.89E-06-1.74E-03	ADCY6,ADCYAP1,ADCYAP1R1,ADGRL2,AGRN,APEX1,APOE,ARID4B,ARIH1,ARSA,ATAT1,BICD2,C3,CACNA1G,CACNA2D2,CCNYL1,CD86,CIT,CLCN2,CRYAB,CSNK2B,CYBB,DAB1,DNAJA1,DNM2,DPH1,E2F3,EBF1,ESR1,Ewsr1,FANCG,FDPS,FKBP4,FN1,FOS,FSCN3,FTO,FYN,GAB1,GABRG2,GBA2,GON4L,GPR12,GPR3,HLA-G,HNRNPK,HSP90AB1,HSP90B1,HSPA8,HTR6,IFNAR1,IGF1,KCNH1,KCNIP1,KCNIP2,Kcnn2,KDM3A,KDM5B,KIF3B,KIT,KLF5,LNX1,LYN,MAPK8IP2,MAPK9,MAPT,MARCH8,MFSD…
Tissue Development	2.89E-06-1.74E-03	ADCY6,ADCYAP1,ADCYAP1R1,ADGRL2,AGRN,AP1S2,APEX1,APOE,ARID4B,ARSA,ATAT1,BICD2,C3,CACNA2D2,CCNYL1,CEP290,CFH,CIT,CLCN2,CRYAB,CSNK2B,CYBB,CYS1,DAB1,DCLK2,DNAJA1,DNM2,DPH1,EBF1,EPHA5,ESR1,Ewsr1,FANCG,FKBP4,FMOD,FN1,FOS,FSCN3,FTO,FYCO1,FYN,GAB1,GABRG2,GBA2,GON4L,GPR12,GPR143,GPR3,HIRA,HNRNPK,HSP90AB1,HSPA8,HTR6,IGF1,ITGB4,KDM3A,KDM5B,KIF3B,KIT,KLF5,LMO4,LNX1,LYN,MAFF,MAP3K4,MAPK8IP2,MAPK9,MAPT,MARCH8,…
Embryonic Development	3.15E-06-1.74E-03	ADCYAP1,ADCYAP1R1,AGRN,AP1S2,APOE,ARID4B,ARL13B,ARSA,ATAT1,C3,CCNYL1,CEP290,CFH,CIT,CLCN2,CRYAB,CYS1,DAB1,DCLK2,DISP1,DNAJA1,DPH1,EBF1,EPHA5,ESR1,Ewsr1,FANCG,FKBP4,FMOD,FN1,FOS,FSCN3,FTO,FUZ,FYCO1,FYN,GAB1,GABRG2,GABRR1,GBA2,GDF1,GON4L,GPR143,GPR3,GRSF1,HIRA,HNRNPK,HSP90B1,HTR6,IGF1,ITGB4,KDM3A,KDM5B,KIF3B,KIT,KLF5,LMO4,LYN,MAFF,MAP3K4,MAPK9,MAPT,Meis1,MFSD14A,MTOR,MVK,NEU3,NEUROD1,NF1,NFIB,NR1D1…
Organismal Development	3.15E-06-1.74E-03	ADCYAP1,ADCYAP1R1,AGRN,AP1S2,APOE,ARID4B,ARL13B,ARSA,ATAT1,BICD2,C3,C6,CACNA2D2,CCNG1,CCNYL1,CDH13,CEP290,CFH,CHRM3,CHST10,CIT,CLCN2,CRYAB,CYBB,CYS1,DAB1,DCLK2,DISP1,DNAJA1,DNM2,DPH1,DSG2,E2F3,EBF1,ELOVL1,EPB41L2,EPHA5,ERCC8,ESR1,Ewsr1,FANCG,FKBP4,FMOD,FN1,FOS,FSCN3,FTO,FUZ,FYCO1,FYN,GAB1,GABRG2,GABRR1,GBA2,GDF1,GON4L,GPR12,GPR143,GPR3,GRSF1,GTF2IRD1,HIRA,HNRNPK,HSP90AB1,HSP90B1,HTR6,IFNAR1,IGF1,…
Cell-To-Cell Signaling and Interaction	9.71E-06-1.74E-03	ADCYAP1,ADCYAP1R1,ADD3,ADGRL2,Aff2,AGRN,APOE,C3,CACNA1G,CAMK2G,CD86,CFH,CHRM3,CHST10,CYBB,DNM1,DSG2,ESR1,FDPS,FN1,FOS,FTO,FYN,GABRG2,GRIK1,GRM2,GTF2IRD1,HLA-G,HNRNPK,HSP90B1,HSPA5,HSPA8,HTR6,IGF1,IQSEC2,ITGB4,KCNA2,KCNH1,KCNIP1,KCNIP2,KCNMA1,Kcnn2,KIT,LMO4,LYN,MAPK8IP2,MAPK9,MAPT,MTOR,NEU3,NEUROD1,NF1,NFASC,NLGN2,NOVA1,NR1D1,NR4A2,NRCAM,NRG1,NRP1,NTNG2,PAK2,PARK7,PARVB,PARVG,PCDHGB3,PLD1,PTPRC,PT…
Auditory Disease	1.12E-05-1.12E-05	AMMECR1,APOE,ARSA,CATSPER2,ERCC8,FDXR,GAB1,HSP90AB1,HSP90B1,IGF1,KCNMA1,KIT,MAP3K4,NEUROD1,NSUN2,QKI,SLC19A2,SLC1A3,SLC7A11,SPATA5,STRC,TBC1D24
Reproductive System Development and Function	1.13E-05-1.74E-03	ADCYAP1,ADCYAP1R1,APEX1,APOE,ARID4B,ARSA,ATAT1,C3,CCNYL1,CFAP157,CHRM3,CHST10,CIT,CLCN2,CYP7B1,DNAJA1,DSG2,E2F3,ESR1,FANCG,FKBP4,FN1,FOS,FSCN3,FTO,FYN,GAB1,GABRG2,GBA2,GPR12,GPR3,HIRA,HNRNPK,HSP90AB1,IGF1,KDM3A,KDM5B,KIT,LMO4,MAP3K4,MAPK8IP2,MFGE8,MFSD14A,MTOR,NACC1,NLGN2,NR1D1,NRG1,NSUN2,OCLN,Ppp1cc,PSIP1,PSME4,PTPRF,QKI,RAF1,RAPGEF2,SCARB1,SLC19A2,SLC8A1,SNRPA1,SURF1,TPST1,UBE2J1,WIPF3,WLS,ZFP3…
Connective Tissue Development and Function	1.14E-05-1.47E-03	ACOT11,ADCYAP1,ADD3,AEBP1,APOE,ARID4B,ARSA,C3,CCNG1,CLCN2,CRYAB,CYP7B1,DNAJA1,DPH1,E2F3,EBF1,ESR1,FANCG,FBXO4,FN1,FOS,FOXO4,FTO,GBA2,GTF2IRD1,HSPA5,IGF1,KDM3A,LYN,MAPK9,MFGE8,MTOR,NF1,NR2C1,NRG1,PSIP1,PTPRC,PTPRS,RAF1,RAPGEF2,SCARB1,SLC11A2,SLC19A2,SLC8A1,SMARCC1,SQSTM1,TRPV5,WLS,ZNF385A,ZPBP
Organ Morphology	1.14E-05-1.74E-03	ADCYAP1,APEX1,APOE,ARSA,ATAT1,BICD2,C3,CACNA2D2,CCNG1,CEP290,CFAP157,CFH,CLCN2,CYBB,DAB1,DISP1,DNAJA1,DPH1,E2F3,EBF1,EPB41L2,ESR1,FANCG,FMOD,FOS,FTO,FYN,GBA2,GPR143,GPR3,HIRA,HSPA5,IGF1,ITGB4,KDM3A,KLF5,MAPK8IP2,MAPK9,MAPT,Meis1,NEUROD1,NF1,NFIB,NR4A2,NRCAM,NRG1,OCLN,OPTN,PARK7,PENK,Ppp1cc,PSIP1,PSME4,PTPRC,PTPRF,PTPRS,RIMS1,ROBO1,RP1,SCARB1,SEMA4A,SLC19A2,SLC1A3,SLC4A10,SMARCC1,UBE2J1,VAX2,WIPF3…
Tissue Morphology	1.14E-05-1.74E-03	Acan,ACOT11,ADCYAP1,ADCYAP1R1,ADD3,AEBP1,AGRN,APOE,ARID4B,ARSA,ATAT1,BICD2,C3,CACNA1G,CACNA2D2,CCNG1,CFH,CLCN2,CYBB,DISP1,DNAJA1,DNM1,DPH1,E2F3,EBF1,ERCC8,ESR1,FN1,FOS,FTO,FYN,GABRG2,GBA2,GTF2IRD1,HSPA5,IGF1,KDM3A,KIF3B,KLC1,KLF5,LYN,MAP3K4,MAPK8IP2,MAPK9,MAPT,MFGE8,MTOR,NEUROD1,NF1,NFASC,NFIB,NR2C1,NR4A2,NRCAM,NRG1,OCLN,PARK7,PCDHGB3,PENK,PSIP1,PTPRC,PTPRF,PTPRS,RAF1,RAPGEF2,RIMS1,ROBO1,SCARB1,S…
Organ Development	1.31E-05-1.74E-03	ADCYAP1,ADCYAP1R1,AP1S2,APOE,ARID4B,ARSA,ATAT1,BICD2,C3,CCNYL1,CEP290,CFH,CIT,CLCN2,CRYAB,CYS1,DAB1,DCLK2,DNAJA1,DPH1,EBF1,EPHA5,ESR1,Ewsr1,FANCG,FKBP4,FMOD,FN1,FOS,FSCN3,FTO,FYCO1,FYN,GAB1,GBA2,GON4L,GPR143,GPR3,HIRA,HNRNPK,HTR6,IGF1,ITGB4,KDM3A,KDM5B,KIT,KLF5,LMO4,LYN,MAFF,MAP3K4,MAPK9,MAPT,Meis1,MFSD14A,MTOR,MVK,NEUROD1,NF1,NFIB,NR1D1,NR4A2,NRCAM,NRG1,NSUN2,OPTN,Ppp1cc,PSIP1,PSME4,PTPRC,PTPRF,…
Visual System Development and Function	1.31E-05-1.74E-03	ADCYAP1,APOE,CEP290,CFH,CLCN2,CRYAB,DPH1,EBF1,FMOD,FOS,FTO,FYCO1,FYN,GPR143,IGF1,ITGB4,MAPK9,MAPT,Meis1,NEUROD1,NF1,NR4A2,NRCAM,OPTN,PSIP1,PTPRF,PTPRS,RP1,SEMA4A,SLC1A3,VAX2,WARS,ZEB1
Psychological Disorders	1.43E-05-1.74E-03	ACAT1,ACLY,ACOT11,ADCYAP1,ADCYAP1R1,ADGRL2,AEBP1,AGRN,AKAP2,ALAS1,AP1S2,APOE,ARMCX3,ARSA,C3,CA3,CACNA1G,CACNA2D2,CALY,CH25H,CHRM3,CIT,COLGALT2,CRYAB,CYP7B1,DAB1,DNAJA1,DNM1,EBF1,ELAVL2,ELOVL1,ESR1,FDPS,FKBP4,FOS,FYN,GABRG2,GABRR1,GRIK1,GRM2,GTF2IRD1,HSPA5,HSPA8,HTR6,IGF1,ITGB4,KCNH1,KCNIP1,KCNIP2,KDM3A,KIT,KLC1,KLF5,LCLAT1,LDLRAP1,LMO4,MAFF,MAPK9,MAPT,MAST3,MATR3,MFGE8,MICAL2,MTOR,MTRR,MVK,MYH11,…
RNA Post-Transcriptional Modification	1.43E-05-1.69E-05	Aff2,BICD1,BMS1,CDC40,DNAJC8,ELAVL2,GRSF1,GTF2F2,HNRNPK,HSPA8,INTS2,LAS1L,LSM8,NOVA1,PAPOLA,PCBP2,POLR2E,PRPF3,PRPF40A,QKI,RBM42,RBPMS,RNPC3,SFSWAP,SNRPA1,SUPT5H,SYMPK,TCERG1,UPF3B,ZNF326
Cellular Compromise	5.52E-05-9.79E-04	ACOT11,Calr4,DNAJA1,GBA2,HSP90AB1,HSP90B1,HSPA5,HYOU1,IGF1,MAPT,MTOR,MYH11,PIK3IP1,SQSTM1,SRPX
Amino Acid Metabolism	6.26E-05-1.74E-03	ADCYAP1,AGRN,ANGPT4,CSNK2B,FYN,IFNAR1,IGF1,KIT,LYN,MAPK9,MTOR,NRG1,NRP1,PAK2,PTPRC,SGK1,SLC1A3,SLC1A6,SLC36A1,SLC7A11,WARS
Small Molecule Biochemistry	6.26E-05-1.74E-03	ACAT1,ACLY,ADCYAP1,AGMO,AGRN,AMPD2,ANGPT4,APOE,ARSA,C3,CAMK2G,CH25H,CHRM3,CLN6,CSNK2B,CYP7B1,DAB1,DENND1A,DNAJA1,E2F3,EBF1,ELOVL1,ESR1,FDPS,FDXR,FKBP4,FN1,FOS,FOXO4,FTO,FYN,GBA2,GPR12,GRM2,GTF2IRD1,HSP90AB1,HSPA5,HSPA8,IFNAR1,IGF1,KIT,KLF5,LCLAT1,LDLRAP1,LYN,MAPK9,MAPT,MTOR,MVK,NEU3,NR1D1,NR4A2,NRG1,NRP1,PAK2,PARK7,PFKFB2,Pgap2,PIGG,PIK3R4,PLD1,PLPP2,PTGDS,PTPRC,PTPRS,QKI,RAF1,SCARB1,SEC24A,SERPI…
Drug Metabolism	6.48E-05-6.48E-05	DNAJA1,FKBP4,HSP90AB1,STIP1
Endocrine System Development and Function	6.48E-05-5.03E-04	DNAJA1,E2F3,ESR1,FKBP4,FTO,HSP90AB1,IGF1,MTOR,PTPRS,STIP1
Lipid Metabolism	6.48E-05-1.55E-03	ACAT1,ACLY,ADCYAP1,AGMO,AMPD2,APOE,ARSA,C3,CAMK2G,CH25H,CHRM3,CLN6,CSNK2B,CYP7B1,DAB1,DENND1A,DNAJA1,EBF1,ELOVL1,ESR1,FDPS,FDXR,FKBP4,FN1,FOS,FOXO4,FYN,GBA2,GPR12,HSP90AB1,HSPA5,HSPA8,IGF1,KIT,KLF5,LCLAT1,LDLRAP1,LYN,MAPK9,MTOR,MVK,NEU3,NR1D1,NR4A2,NRG1,PARK7,PFKFB2,Pgap2,PIGG,PIK3R4,PLD1,PLPP2,PTGDS,QKI,SCARB1,SEC24A,SERPING1,SLC1A3,STIP1,SYNJ2,Trhr2,TTC39B
Metabolic Disease	6.77E-05-9.61E-04	ABCC9,ABCF1,ABHD16A,ADCYAP1,ADCYAP1R1,AEBP1,AGMO,Akr1c14,ANGPT4,ANK2,APOE,ASB11,ASTE1,ATAT1,ATP11A,C3,CA3,CACNA2D2,CCNG1,CD86,CFH,CHRM3,Clec4a3,CYBB,CYP7B1,DAB1,E2F3,EBF1,ECHS1,ESR1,FKBP4,FN1,FOS,FOXO4,FTO,FYN,GABRG2,GBE1,GRIK1,HSPA5,HTR6,HYOU1,IFI44,IFNAR1,IGF1,KDM3A,KLF5,LCP1,MAGI3,MAPK8IP2,MAPK9,MARCH8,MGST1,MTOR,MYH11,NEU3,NEUROD1,NKAPL,NR1D1,NR4A2,NUP155,OGFOD1,PDK3,PRRC2A,PTGDS,PTPRC,PTPRM,…
Developmental Disorder	7.42E-05-1.74E-03	ADGRL2,AMPD2,AP1S2,APOE,C3,CACNA1G,CACNA2D2,CALY,CAMK2G,CHRM3,CSNK2B,CYHR1,DHX30,DISP1,DPH1,ESR1,FUZ,GABRG2,GDF1,GON4L,HNRNPK,HTR6,IGF1,IQSEC2,KCNH1,KCNMA1,KDM5B,KIF3B,KIT,LAS1L,LMO4,LRBA,MAP3K4,MAPK9,MED13L,Meis1,MGST1,MKX,MTOR,MTRR,MYH11,NABP2,NACC1,NAV2,NF1,NFIB,NRCAM,NRP1,NSUN2,NUAK2,NUP98,OCLN,PIGG,PTPRF,PTPRS,RAB3GAP2,RAB6B,RAF1,RAPGEF2,RIC8A,RIMS1,SCN8A,SLC1A3,SLC1A6,SMARCC1,SOX5,SPATA5,SP…
Hematological System Development and Function	8.86E-05-1.74E-03	ADCYAP1,APOE,C3,CD86,CYBB,DNM2,EBF1,Ewsr1,FOS,FYN,GAB1,GON4L,HSPA8,IFNAR1,KIT,LYN,MAPK9,MTOR,PLD1,PTPRC,RAF1,SMARCC1
Hematopoiesis	8.86E-05-1.74E-03	C3,EBF1,Ewsr1,FOS,FYN,GON4L,KIT,LYN,MTOR,PTPRC,RAF1,SMARCC1
Humoral Immune Response	8.86E-05-1.74E-03	C3,EBF1,Ewsr1,FOS,FYN,GON4L,KIT,LYN,MTOR,PTPRC,RAF1,SMARCC1
Lymphoid Tissue Structure and Development	8.86E-05-1.74E-03	APOE,C3,CD86,DNM2,EBF1,Ewsr1,FOS,FYN,GON4L,HSPA8,IFNAR1,KIT,LYN,MAPK9,MTOR,PLD1,PTPRC,RAF1,SMARCC1
Gene Expression	1.33E-04-3.33E-04	ABCF1,ADCY6,ADCYAP1,ADTRP,AEBP1,Aff2,AGRN,ANK2,APOE,ARID4B,ARMCX3,BRD3,C3,CALCOCO1,CAMK2G,CC2D1B,CCNK,CCPG1,CD86,CDH13,CEP290,CHD2,CNOT2,CPNE1,CRYAB,CYS1,DCLK2,DUSP22,E2F3,EBF1,ELAVL2,ELF2,ESR1,FLOT2,FN1,FOS,FOXO4,FYN,Giot1/Zfp347,GON4L,GTF2F2,HIRA,HNRNPK,HSPA8,IFNAR1,IGF1,KDM3A,KDM5B,KIT,KLF5,LMO4,LYN,MAFF,MAP3K4,MAPK9,MAPT,MATR3,Meis1,MKX,MTOR,MVK,MYH11,NACC1,NEUROD1,NF1,NFIB,NR1D1,NR2C1,NR4A2,…
Cell Cycle	1.38E-04-1.74E-03	ADCY6,CCNG1,CDH13,CIT,CRYAB,CSNK2B,DNM1,FANCG,FBXO4,FN1,FOXO4,IGF1,KIF3B,LDLRAP1,MAPK9,NEK7,NF1,NRG1,PIK3R4,PRPF40A,RAF1,RIC8A,RXFP3,SMARCC1,STMN4,SYNPO,TRRAP
Ophthalmic Disease	1.56E-04-1.74E-03	ADCYAP1,AKAP2,APOE,CA3,CFH,CHRM3,CLCN2,DPH1,FMOD,FN1,FOS,GPR143,GRIK1,IGF1,ITGB4,MAPK9,MGST1,NR4A2,NRCAM,OPTN,PTPRF,PTPRS,RP1,SEMA4A,SLC1A3,VAX2,ZEB1
Connective Tissue Disorders	1.57E-04-1.74E-03	ADCY6,CACNA2D2,DNASE1,DNM2,HSP90AB1,HSP90B1,KIT,MTOR,RAF1,SCN8A,SLC1A3,SLC1A6
Infectious Diseases	1.85E-04-1.24E-03	ADCYAP1,ALKBH8,AP1B1,APOE,BICD2,C3,CACNA2D2,CALCOCO1,CCNK,CD63,CD86,CDC40,CH25H,CHRM3,CIT,CRYAB,CSNK2B,CYBB,DCLK2,DNAJA1,DNAL1,DNM1,DNM2,DSG2,DTX2,DTX4,ERI3,ESR1,FANCG,FDPS,FLOT2,FN1,FYN,GAB1,GABRG2,GABRR1,GRM2,HIRA,HNRNPK,HS3ST1,HSP90AB1,HSP90B1,HSPA5,IFNAR1,IGF1,MAGT1,MAPK8IP2,MITD1,MON2,MTOR,NRG1,NRP1,NUP155,NUP98,OCLN,OPTN,PAK2,PARVB,PCBP2,PER3,PHF12,PIK3R4,PLD1,POLR1E,PPM1K,PPP1R14D,PSIP1,PT…
Renal and Urological Disease	2.19E-04-1.74E-03	ACAT1,ADCY6,AEBP1,AGMO,AKAP2,Akr1c14,ALAS1,ALKBH8,AMPD2,ANGPT4,ANK2,APOE,ARID4B,ASB11,ASTE1,ATP11A,BBS9,BICD2,C3,CA3,CABIN1,CACNA2D2,CAMK2G,CD63,CFH,CH25H,CHRM3,CIT,CLCN2,CYP7B1,DHX30,DNM1,E2F3,EPHX1,ESR1,FBXO4,FDPS,FN1,FNDC8,FOS,FPGT,FYCO1,FYN,GABRG2,GABRR1,GBE1,GPR143,GRHPR,GTF2IRD1,GXYLT1,HNRNPK,HSP90AB1,HSP90B1,IFNAR1,IGF1,IL17RC,KCNIP2,KCNMA1,KDM3A,KIAA0355,KIT,KLF5,LCP1,LMO4,LYN,MAP3K4,MFGE…
Cardiovascular System Development and Function	2.64E-04-9.88E-04	ANGPT4,APOE,C3,C6,CD63,CDH13,CRYAB,CSNK2B,ERAP1,FN1,FOS,GAB1,HIRA,HSP90AB1,HSPA5,HTR6,HYOU1,IFNAR1,IGF1,ITGB4,KIT,KLF5,MAPK9,MFGE8,MTOR,NR4A2,NRG1,NRP1,PLD1,RAF1,ROBO1,SCARB1,SEMA6D,SPRY4,WARS
Inflammatory Disease	3.9E-04-5.91E-04	C3,CHRM3,CRYAB,ESR1,FDPS,GABRG2,GABRR1,HLA-G,HSPA5,IFNAR1,KCNA2,KCNMA1,KIT,MAPT,MFGE8,NRCAM,OCLN,PRRC2A,PTPRC,SERPING1
Cardiovascular Disease	4.66E-04-1.74E-03	ABCC9,ACAT1,APOE,C3,CAMK2G,CFH,EIF1B,ERAP1,GDF1,KCNIP2,LCP1,LYN,MED13L,NF1,NR4A2,NRG1,P3H2,PIK3IP1,SCARB1,SGK1,SUCO,TNIP1,WLS
Hair and Skin Development and Function	4.66E-04-1.74E-03	DPH1,FN1,FOS,FYN,GAB1,IGF1,KIT,KLF5,MAFF,MAPK9,MVK,NF1,NFIB,RAF1,SEMA4A,SH3PXD2A,ZFP36L1
Hematological Disease	4.69E-04-1.74E-03	ABCC9,ACOT11,ADCYAP1R1,AKAP2,ALAS1,ANK2,APEX1,APOE,ARAP1,ARID4B,ARIH1,ATP11A,ATXN7L1,AZIN1,BBS9,BRD3,C3,C6,C6orf136,CAMK2G,CCNYL1,CCPG1,CD63,CD86,CFH,CHD2,CHRM3,CLCN2,CPNE1,CRYAB,CSNK2B,CYP7B1,DAB1,DENND1A,DISP1,DNAH1,DNAJA1,DNM2,DUSP22,E2F3,EBF1,ELAVL2,ELF2,EPHA5,EPHX1,ESR1,FANCB,FBXO4,FDPS,FDXR,FHOD3,FN1,FOS,FRMPD1,FYCO1,FYN,GABRG2,GRHPR,GZMM,HECW1,HFM1,HLA-G,HS3ST1,HSP90AB1,HSP90B1,HSPA5,ICK,I…
Protein Synthesis	5.03E-04-1.25E-03	ADCYAP1,AKAP2,ANK2,APEX1,APOE,CUTA,CYBB,E2F3,ESR1,FKBP4,FLOT2,FTO,HYOU1,IGF1,LRBA,LYN,MTOR,NFASC,NRCAM,PTPRS,RAPGEF2,RUBCN,SGK1,SQSTM1,WNK3
DNA Replication, Recombination, and Repair	5.45E-04-1.41E-03	ADCYAP1,APEX1,APOE,CCNG1,CHRM3,CRYAB,E2F3,ESR1,FN1,FOS,FOXO4,FYN,GAB1,GON4L,GZMM,HIRA,HSPA8,IGF1,MAPK9,MAPT,MTOR,NACC1,NRG1,PIK3IP1,Ppp1cc,PTGDS,PTPRF,RAF1,RBAK,RPA1,SGK1,SLC29A1,SUPT5H
Cell Signaling	5.91E-04-5.91E-04	FYN,LYN
Digestive System Development and Function	5.91E-04-1.3E-03	CCNG1,CYBB,KLF5,MAPK9,NEUROD1,OCLN,RAF1
Post-Translational Modification	5.91E-04-1.61E-03	AGRN,ANGPT4,CSNK2B,FYN,IFNAR1,IGF1,KIT,LYN,MAPK9,MTOR,NRG1,NRP1,PAK2,PTPRC,SGK1
Renal and Urological System Development and Function	5.91E-04-1.74E-03	IGF1,PTPRF,PTPRS,SCARB1
Skeletal and Muscular System Development and Function	5.91E-04-1.74E-03	CHRM3,CYP7B1,ESR1,IGF1,MYH11,NRG1
Immunological Disease	6.39E-04-1.73E-03	ABCC9,ACOT11,ADCYAP1R1,AKAP2,ALAS1,ANK2,APEX1,APOE,ARAP1,ARID4B,ARIH1,ATP11A,ATXN7L1,AZIN1,BBS9,BRD3,C3,C6,C6orf136,CAMK2G,CCNYL1,CCPG1,CD63,CD86,CHD2,CHRM3,CLCN2,CPNE1,CRYAB,CSNK2B,CYP7B1,DAB1,DENND1A,DISP1,DNAH1,DNAJA1,DNM2,DUSP22,E2F3,EBF1,ELAVL2,ELF2,EPHA5,EPHX1,ESR1,FANCB,FBXO4,FDPS,FDXR,FHOD3,FN1,FOS,FRMPD1,FYCO1,FYN,GABRG2,GRHPR,GZMM,HECW1,HFM1,HLA-G,HS3ST1,HSP90AB1,HSP90B1,HSPA5,ICK,IFI44…
Inflammatory Response	7.32E-04-1.74E-03	APOE,C3,CYBB,FYN,GAB1,KIT,LYN
Carbohydrate Metabolism	9.65E-04-1.55E-03	HSPA5,IGF1,KIT,LYN,MTOR,Pgap2,PIGG,PIK3R4,PLD1,SYNJ2,Trhr2
Vitamin and Mineral Metabolism	1.04E-03-1.04E-03	AMPD2,APOE,CYP7B1,FN1,GPR12,LDLRAP1,NR1D1,SCARB1,SEC24A,TTC39B
Protein Trafficking	1.25E-03-1.25E-03	ADCYAP1,AKAP2,ANK2,APEX1,APOE,CUTA,CYBB,FKBP4,FLOT2,HYOU1,LRBA,LYN,NFASC,NRCAM,RAPGEF2,RUBCN,SGK1,SQSTM1,WNK3
RNA Trafficking	1.67E-03-1.67E-03	CDC40,FYTTD1,MAPT,NUP155,NUP98,SMG1,SYMPK,UPF3B,ZFP36L1
Immune Cell Trafficking	1.74E-03-1.74E-03	C3,KIT
Organismal Functions	1.74E-03-1.74E-03	Acan,IGF1

## Sheet: Upstream Analysis
© 2000-2019 QIAGEN. All rights reserved.
Upstream Regulator	Expr Log Ratio	Molecule Type	Predicted Activation State	Activation z-score	p-value of overlap	Target Molecules in Dataset	Mechanistic Network
dexamethasone		chemical drug		-0.567	0.0269	ACAT1,ACLY,AEBP1,Akr1c14,ALAS1,ANK2,APOE,ATP11A,C3,CATSPER2,CD86,CDV3,CRYAB,CYBB,DESI2,ELOVL1,FKBP4,FLOT2,FN1,FOS,GAB1,GBA2,HSP90B1,HSPA5,HSPA8,IFI44,IGF1,KIT,KLF5,KLHL24,LMO4,LYN,MAFF,MFGE8,MGST1,MIA,MTOR,MVK,NAGK,NEUROD1,NF1,OCLN,P4HA1,PDLIM1,PENK,PER3,PFKFB2,PIK3IP1,PLD1,PPP1R14D,PRPF40A,PTGDS,SCARB1,SEC63,SERPING1,SFSWAP,SGK1,SLC19A2,SLC1A3,SLC39A10,SQSTM1,TBC1D10B,TRPV5,TRRAP,WARS,ZFP36L1
beta-estradiol		chemical - endogenous mammalian	Activated	2.48	0.047	AEBP1,AGRN,AKAP2,AP1B1,APEX1,APOE,BICD1,C3,CACNA1G,CCNG1,CD86,CHRM3,CYBB,DNPH1,E2F3,ESR1,FMOD,FN1,FOS,GAB1,GALNT7,GPR12,GTF2IRD1,HNRNPK,HSD17B12,HSP90AB1,HSP90B1,HSPA5,HSPA8,HTR6,IGF1,KIT,MAPT,MCM5,MGST1,MTOR,MVK,NR2C1,NR4A2,NRG1,NRP1,OCLN,PENK,PPM1K,PSAT1,PTGDS,RAF1,RBPMS,SCARB1,SGK1,SLC11A2,SLC8A1,SNED1,SOX5,SQSTM1,STIP1,STK32B,SUSD2,SYNPO,TRPV5,ZEB1
TNF		cytokine		0.202	0.0305	Acan,AEBP1,APOE,C3,CD86,CDH13,CH25H,CRYAB,CYBB,CYP7B1,ESR1,FDPS,FN1,FOS,FOXO4,FYN,GAB1,GABRG2,GBA2,HSP90AB1,HSP90B1,HSPA5,HSPA8,IGF1,Kcnn2,KIT,KLF5,LYN,MAFF,MGST1,MIA,NEUROD1,NR4A2,NRP1,NUAK2,NUP98,OCLN,OPTN,P3H2,PAK2,PCBP2,PDK3,PENK,PTPRC,QKI,RBPMS,RGS20,ROBO1,SCARB1,SGK1,SLC11A2,SLC1A3,SLC8A1,SQSTM1,SYNPO,TNIP1,TPST1,WLS,ZNF330
ESR1	3.592	ligand-dependent nuclear receptor		-1.541	0.0014	ADD3,APEX1,APOE,ATP11A,C3,CCNG1,CCPG1,CIT,CPNE1,CYP7B1,DNM2,DSG2,ESR1,FKBP4,FLOT2,FOS,FOXO4,GALNT7,GBA2,GSG1,HLA-G,HSP90B1,IFI44,IGF1,KCNMA1,KDM4B,KIF3B,KLHL24,MAP3K4,MAPT,NF1,NFIB,NR1D1,NRCAM,PAK2,PDLIM3,PHLDB1,PRPF40A,PSAT1,PSIP1,RNF41,ROBO1,SCARB1,SEC63,SGK1,SLC7A11,SPRY4,SQSTM1,SYNPO,TNIP1,WARS	56 (2)
IFNG		cytokine		0.645	0.00445	ACLY,AGRN,ANKS1A,C3,CD63,CD86,CDH13,CH25H,CYBB,ELAVL2,ERAP1,ERCC8,FN1,FOS,GPR12,HIRA,HLA-G,HSP90AB1,HSPA5,HSPA8,IFI44,IGF1,KCNMA1,LYN,MAFF,NEUROD1,NF1,NR1D1,NUP98,OCLN,OPTN,PARVG,PENK,PLD1,RAB20,RBCK1,SCARB1,SEMA4A,SERPING1,SLC11A2,SLC1A3,SLC29A1,SLC7A11,SLC8A1,SQSTM1,ST13,SYNM,TFDP1,WARS,YLPM1,ZFX	112 (7)
APP		other		-0.308	0.000566	ADCYAP1,APOE,C3,CD86,CH25H,CYBB,DNM1,ESR1,FN1,FOS,FUZ,FYN,GAB1,HECW1,HSP90AB1,HSPA5,HSPA8,IGF1,LMO4,MAFF,MAPT,Meis1,MTOR,NEUROD1,NF1,NR1D1,NR4A2,NRP1,OCLN,PENK,PTGDS,PTPRC,SCARB1,SLC11A2,SLC7A11,SQSTM1,STIP1,Tpm1,ZFP36L1	75 (5)
trichostatin A		chemical drug		1.254	0.00294	ADGRL2,AGRN,APOE,CD86,CDC42BPG,CYBB,DNM1,DSG2,E2F3,ESR1,FN1,FOS,FPGT,HSPA5,KIT,MVK,NEUROD1,NFASC,NFIB,NR4A2,NRP1,PAK2,PENK,PSAT1,RAF1,RAPGEF2,RASSF3,RNF5,ROBO1,SGK1,SLC8A1,SMARCC1,SQSTM1,TCEA1,TRRAP,ZEB1	42 (2)
CTNNB1		transcription regulator	Activated	2.421	0.00748	Acan,ACAT1,ACLY,ACTR8,AGRN,Akr1c14,ARMH4,C6,CA3,CACNA1G,CYP7B1,EPHA5,Ewsr1,FLOT2,FN1,FOS,GRIK1,KIT,KLF5,MFGE8,NEUROD1,NRCAM,NRG1,POLR2E,PRRC2A,SGK1,SOX5,SPRY4,SQSTM1,SUSD2,SYNM,ZEB1
ERBB2		kinase		0.507	0.00533	ALAS1,CDC40,CDC42BPG,CHST10,DSG2,E2F3,ELF2,ESR1,FLOT2,FN1,FOS,GBE1,HNRNPK,KDM5B,KIT,LMO4,MCM5,NFIB,NRG1,NRP1,PENK,PHLDB1,POLR2E,QKI,RNF41,RPA1,SCARB1,SKP1,SLC1A6,SRPX,ZEB1
HTT		transcription regulator		-0.416	0.00193	AGRN,APOE,AZIN1,CIT,CRYAB,DNM1,EBF1,FDPS,FKBP4,FN1,FOS,GABRG2,GRM2,HSP90AB1,HSPA5,HSPA8,KCNIP2,KLF5,MAST3,MTOR,NEUROD1,NFIB,NR4A2,OC90,PDK3,PENK,Ppp1cc,SERPING1,SGK1,SLC1A3,SQSTM1	95 (9)
progesterone		chemical - endogenous mammalian		1.493	0.000426	ACAT1,ADCYAP1,ADCYAP1R1,AEBP1,APOE,C3,CA3,CCNG1,CD86,CRYAB,E2F3,ESR1,FKBP4,FN1,FOS,Ggta1,HLA-G,HSPA8,IGF1,KLF5,MCM5,Meis1,NRP1,OCLN,PDK3,PDLIM1,PTGDS,SGK1,ST3GAL1,ZEB1	84 (5)
D-glucose		chemical - endogenous mammalian	Activated	2.287	0.00103	Acan,ACLY,C3,CCPG1,CYBB,FN1,FOS,FTO,HNRNPK,HSPA5,IGF1,LCP1,MTOR,MYH11,NR4A2,NUP98,OCLN,PARK7,PPEF2,PTGDS,SEPHS2,SGK1,SLC1A3,SLC29A1,SLC8A1,SQSTM1,SUSD2,Tpm1,TRPV5,WARS	72 (6)
methylprednisolone		chemical drug		0.506	3.23e-05	ABCC9,ADCY6,ADGRL2,ALAS1,APEX1,AZIN1,CCNG1,CDH13,CSNK2B,CYBB,DNPH1,EPHX1,FKBP4,FN1,FOS,GRHPR,HSD17B12,HSP90B1,IGF1,MAPK9,MVK,NFIB,PSAT1,PTPRC,RAF1,SEPHS2,SGK1,SLC29A1,Tpm1,ZFP36L1
CREB1		transcription regulator		0.582	0.000248	ALAS1,APOE,CDH13,CH25H,FN1,FOS,GPR12,GPR3,HLA-G,HSPA5,KCNIP2,KLF5,MCM5,Meis1,MVK,NEUROD1,NF1,NR4A2,NRP1,PACRGL,PENK,ROBO1,RP1,SEC63,SEMA4A,SGK1,SQSTM1,SRXN1,SYNJ2
decitabine		chemical drug		1.984	0.028	ADGRL2,AGRN,APOE,CDC42BPG,CDH13,DSG2,E2F3,EPHA5,ESR1,FDXR,FN1,HSPA5,NEUROD1,NFASC,NFIB,NR4A2,PAK2,PSAT1,RAF1,RAPGEF2,RASSF3,ROBO1,SCARB1,SGK1,SLC4A10,TCEA1,Tpm1,TRRAP,ZEB1
levodopa		chemical - endogenous mammalian	Inhibited	-3.023	0.00316	ADD3,AIFM2,ARAP1,ARMH4,CCNYL1,CD63,CLIP4,CLN6,DAB1,EPHA5,FDPS,FOS,GABRG2,GDF1,HECW1,KDM3A,KDM4B,KDM5B,PENK,Ppp1cc,RBAK,RIMS1,RUNDC3B,SLC11A2,SLC25A44,SOX5,YLPM1,ZEB1,ZNF717
KRAS		enzyme		1.071	0.000774	ACLY,AGRN,Akr1c14,CRYAB,CYBB,FLOT2,FN1,FOS,HIRA,HSPA5,HYOU1,ITM2A,MTRR,NF1,NSUN2,OCLN,PLD1,PRPH,PTPRC,QKI,RAB20,SCARB1,SLC29A1,SQSTM1,TCEA1,TCERG1,Tpm1,ZEB1,ZFP36L1	53 (2)
forskolin		chemical toxicant	Activated	2.128	0.0203	Acan,ADCYAP1,ADGRL2,CABIN1,CD86,CRYAB,EPHA5,ESR1,FDXR,FN1,FOS,GPR3,IGF1,MFGE8,NR4A2,PDLIM3,PENK,PTPRF,RAB20,SCARB1,SEMA6D,SGK1,SLC7A11,SRXN1,SYNJ2,SYNPO,ZEB1
CD3		complex		0.747	0.0485	ALAS1,AP1B1,CD86,CH25H,DUSP22,EIF1B,FDPS,FOS,FYN,GTF2IRD1,HSP90B1,HSPA5,HSPA8,IGF1,LCP1,LYN,MCM5,PCBP2,PTPRC,SYNPO,TCEA1,TPST1,ZFP36L1
IL6		cytokine	Activated	2.042	0.228	ADGRL2,ALAS1,APOE,C3,CD86,CFH,CRYAB,CYBB,FN1,FOS,HSPA5,IGF1,IL17RC,KIT,MTOR,NEU3,PENK,PRPH,PTPRC,SEMA4A,SEMA6D,SGK1,WARS
Vegf		group		1.065	0.00428	ADGRL2,Akr1c14,ANGPT4,CRYAB,FANCG,FN1,GAB1,GBA2,IL17RC,LYN,MCM5,NR4A2,NRCAM,NRG1,NRP1,RAF1,RGS20,RNF187,SCML4,SGK1,SLC19A2,TPST1,ZEB1
SP1		transcription regulator		0.942	0.0157	ADD3,AEBP1,APOE,CDC42BPG,CRYAB,CRYBB1,CYP7B1,DNM1,ESR1,FN1,FOS,FYN,HSPA5,IGF1,KIT,MYH11,NF1,PENK,PSIP1,SCARB1,SGK1,SLC11A2,SMARCC1
dihydrotestosterone		chemical - endogenous mammalian		0.196	0.0135	ACLY,ADCYAP1,ADTRP,ALAS1,APOE,CA3,CD63,CYBB,ESR1,FKBP4,FN1,FOS,IGF1,LDLRAP1,MAFF,MCM5,SGK1,SLC11A2,SLC19A2,SLC1A3,SMARCC1,STARD8,ZEB1
Insulin		group	Activated	3.073	0.00186	ACAT1,ACLY,AEBP1,APOE,CA3,CHRM3,CYBB,FN1,FOS,GABRG2,HNRNPK,HSP90B1,HSPA5,HSPA8,IGF1,MAPT,MTOR,NR4A2,OCLN,SCARB1,SGK1,SLC29A1,TRPC5	117 (9)
SOX2		transcription regulator		0.532	0.00404	DNM2,ELOVL1,EPB41L2,FOS,FOXO4,FYN,GAB1,ICK,IGF1,KDM3A,MARCH8,Meis1,NFASC,NRP1,PARVB,PHLDB1,PLD1,PSAT1,QKI,SAPCD2,SPRY4,WLS
HGF		growth factor		1.352	0.00726	ADGRL2,ANGPT4,CCNG1,CHD2,CRYAB,FANCG,FN1,FOS,GAB1,IGF1,IL17RC,MCM5,NR4A2,NRCAM,NRG1,NRP1,OCLN,PTPRF,RGS20,SGK1,SLC19A2,ZEB1
AGT		growth factor		0.914	0.00649	ADD3,Aff2,CD86,CDH13,CIT,CYBB,FDXR,FN1,FOS,IGF1,KLF5,MAPT,MGST1,NOVA1,NR4A2,NRG1,OCLN,SCARB1,SGK1,SLC8A1,ZEB1	85 (7)
NFE2L2		transcription regulator		1.834	0.00306	ADCYAP1,ALAS1,CA3,CD86,CYBB,EPHX1,FN1,GBE1,HSP90AB1,HSP90B1,HYOU1,MAFF,MGST1,NEUROD1,PSAT1,SCARB1,SLC7A11,SQSTM1,SRXN1,STIP1,Tpm1
FOXO1		transcription regulator		0.61	0.00314	ACLY,AIFM2,ALAS1,CH25H,EBF1,FDPS,FMOD,FN1,FOS,FYN,GRHPR,HSP90AB1,HSPA5,HYOU1,IGF1,MCM5,PIK3IP1,PTPRC,SCARB1,SEMA6D,SGK1	40 (3)
AR		ligand-dependent nuclear receptor		1.137	0.0233	ADCYAP1,AMBRA1,C3,CIT,DSG2,EPHX1,FKBP4,HSPA5,IGF1,ITGB4,KDM4B,OCLN,P4HA1,PENK,PFKFB2,PTGDS,RASSF3,SGK1,SLC7A11,SMARCC1
HRAS		enzyme		1.772	0.199	Acan,AKAP2,CCNG1,CFH,EPHX1,FN1,FOS,HSPA8,ITGB4,KLF5,MFGE8,MYH11,NRP1,PDLIM1,PTPRS,RAF1,RBPMS,SOX5,SPRY4,Tpm1
HIF1A		transcription regulator		0.271	0.0106	APOE,CABIN1,DNASE1,E2F3,FN1,FOS,FYN,GBE1,HSPA5,IGF1,KDM3A,KDM4B,MAFF,P4HA1,QKI,R3HCC1L,RAB20,SLC29A1,ST3GAL1
ESR2		ligand-dependent nuclear receptor		1.908	0.0406	APEX1,APOE,C3,ELAVL2,EPHA5,ESR1,FN1,FOS,GALNT7,IGF1,OCLN,PDLIM3,PSAT1,PTGDS,RAF1,SCARB1,SGK1,SRXN1,SYNPO
NFKBIA		transcription regulator		-0.09	0.0144	AEBP1,ATP11A,C3,CD86,CDH13,CH25H,CRYAB,CYP7B1,ERAP1,FN1,FOS,HSPA5,HSPA8,KLF5,MFGE8,PARK7,PDLIM1,SGK1,TFDP1
FGF2		growth factor		1.159	0.00854	ADGRL2,CHRM3,CRYAB,FN1,FOS,FOXO4,HIRA,IGF1,MAPT,Meis1,NF1,NR4A2,PENK,RAF1,SEMA6D,SPRY4,SQSTM1,ST3GAL1,ZEB1	41 (2)
tazemetostat		chemical drug	Activated	2.421	0.000526	DSG2,E2F3,ESR1,FN1,HSPA5,NEUROD1,NFASC,NFIB,NR4A2,PAK2,PSAT1,RAF1,RAPGEF2,ROBO1,SGK1,TCEA1,TRRAP,ZEB1
SP2509		chemical reagent	Activated	2.421	0.000831	DSG2,E2F3,ESR1,FN1,HSPA5,NEUROD1,NFASC,NFIB,NR4A2,PAK2,PSAT1,RAF1,RAPGEF2,ROBO1,SGK1,TCEA1,TRRAP,ZEB1
GnRH analog		biologic drug		-1	0.00173	BICD2,DNAJC8,ESR1,FN1,FOS,GAB1,GDF1,GPR3,HSP90AB1,MAST3,NR4A2,POLR2E,SLC25A44,SLC7A11,SNX3,SUPT5H,TCEA1,TFDP1
PSEN1		peptidase		0.519	0.0098	APOE,C3,FOS,GBA2,HSPA5,HSPA8,IGF1,MAPT,MFSD14A,MTOR,PER3,PTPRF,SCARB1,SLC11A2,SQSTM1,STIP1,Tpm1,WARS	80 (6)
hydrogen peroxide		chemical - endogenous mammalian	Activated	2.205	0.0878	AEBP1,APEX1,CD63,CD86,CDH13,CRYAB,FDPS,FDXR,FLOT2,FN1,FOS,FOXO4,HSPA5,KIT,PARK7,PCBP2,SGK1,SLC7A11
cholesterol		chemical - endogenous mammalian		1.436	1.81e-05	ACAT1,ACLY,APOE,CYBB,CYP7B1,EPHX1,FDPS,FN1,HSP90B1,HSPA5,MAPT,Meis1,MYH11,NR4A2,PSAT1,SCARB1,SLC1A3,Tpm1	81 (6)
EGFR		kinase		1.109	0.0275	CRYAB,DSG2,E2F3,ESR1,FOS,HIRA,HNRNPK,HSP90B1,HSPA5,IGF1,NFIB,NSUN2,SEC61A2,SLC7A11,TCERG1,TPST1,ZEB1
CSF2		cytokine		1.861	0.102	C3,CD63,CD86,CFH,CYBB,FOS,IGF1,LCP1,LOC100909593/RT1-DMa,MCM5,NR4A2,NRP1,NUAK2,PLD1,SGK1,SLC11A2,SQSTM1
RELA		transcription regulator		1.704	0.0449	AP1B1,APOE,C3,CRYAB,CYBB,ERAP1,FN1,FOS,HSP90B1,IGF1,KIT,LYN,MIA,NR4A2,PLD1,PTGDS,TNIP1
APOE	-27.319	transporter		0.842	0.00375	ACAT1,APOE,CD86,CYBB,ESR1,FKBP4,FLOT2,FOS,HSP90AB1,HSP90B1,HSPA5,IGF1,MAPT,PLPPR3,SCARB1,SLC25A44,TNIP1	80 (6)
OGA		enzyme		-0.316	0.0348	ABCC9,ADGRL2,AIFM2,APOE,CD86,CH25H,FDPS,FN1,FSCN3,GALNT7,GTF2F2,GTF2IRD1,HSP90AB1,ICK,IGF1,PTGDS,TFDP1
Ige		complex		0.756	0.0092	ALAS1,C3,CAMK2G,CD86,FYN,HSD17B12,KIAA2012,KLC1,MTOR,NRP1,PENK,PIK3IP1,PTPRF,PTPRS,SCARB1,Tpm1
CD40LG		cytokine		1.551	0.0419	AKAP2,ARID4B,CCNG1,CD63,CD86,FOS,GRSF1,IFI44,LAS1L,MAP3K4,ORC5,RNF5,SLC29A1,SYMPK,TNIP1,ZFP36L1
BDNF		growth factor		0.487	0.00677	ADCYAP1,AGRN,APEX1,ARIH1,ATAT1,EPB41L2,FOS,HSD17B12,HSPA5,KCNIP2,KLC1,MAPT,P4HA1,PENK,SCARB1,SYNPO
MTOR	1.97	kinase		0.329	0.015	ACLY,CD86,FDPS,FN1,HSP90AB1,HSP90B1,IGF1,IQSEC2,MAPT,MIA,MTOR,NSUN2,PDK3,PFKFB2,SQSTM1,SRPX
ethanol		chemical - endogenous mammalian		1.122	0.0332	ACLY,ADCY6,ADCYAP1R1,CDH13,EPHX1,ESR1,FOS,GABRG2,HSP90AB1,HSP90B1,HSPA5,KLHL24,SGK1,SLC11A2,SLC7A11,SRXN1
bucladesine		chemical toxicant		1.461	0.0161	Acan,ADGRL2,APOE,CACNA1G,CD86,CRYAB,DNM2,FOS,GXYLT1,HS3ST1,IGF1,KIT,NR4A2,SCARB1,SEMA6D,ZEB1
calcitriol		chemical drug	Activated	2.379	0.446	C3,ESR1,FDPS,FN1,FOS,IGF1,KCNH1,MCM5,OCLN,P3H2,PDK3,PLD1,RBPMS,SLC8A1,TRPV5
SOD1		enzyme			0.0018	APEX1,APOE,CCNK,CRYAB,FOS,GDF1,GRIK1,HSPA8,IGF1,OCLN,PRPH,SKP1,SLC11A2,SQSTM1,STIP1
methylselenic acid		chemical reagent			0.00167	ADD3,ATP11A,EPHX1,ESR1,FN1,HSP90B1,IGF1,ITGB4,MAPK9,MAPT,MCM5,SGK1,TFDP1,WDR82,ZFX
Creb		group		0.587	0.014	ADCYAP1,FOS,GABRG2,Giot1/Zfp347,GTF2F2,HLA-G,IGF1,LMO4,NF1,PENK,RNASEH2A,SLC25A44,SLC7A11,SLC8A1,SYNPO
FSH		complex		1.886	0.0803	ADCYAP1,CAMK2G,CH25H,ESR1,FDXR,FOS,PDLIM3,PENK,PSIP1,PTPRF,RAB1A,SCARB1,SGK1,STIP1,ZEB1
CREBBP		transcription regulator	Activated	2.216	0.067	ADCYAP1,ALAS1,CAMK2G,CYBB,DUSP22,FDPS,FOS,HLA-G,IL17RC,MIA,NEUROD1,NR4A2,PTPRF,SLC7A11,TLE2
FOXO3		transcription regulator		0.582	0.0176	ACLY,APEX1,CH25H,ESR1,FMOD,FN1,FOS,FOXO4,FYN,IGF1,OPTN,PIK3IP1,PTPRC,SGK1,TFDP1
TO-901317		chemical reagent		-0.036	0.000905	ACLY,ALAS1,APOE,C3,CFH,CYP7B1,ELOVL1,EPHX1,FDPS,GBE1,HSD17B12,IGF1,NR1D1,PTGDS,SCARB1	79 (7)
SB203580		chemical - kinase inhibitor	Inhibited	-2.461	0.173	Acan,C3,CD86,CRYAB,FN1,FOS,HSPA5,MYH11,OPTN,P4HA1,PENK,PTGDS,SERPING1,SGK1,WLS
KLF3		transcription regulator		-1.291	0.0199	ABCF1,ACOT11,APOE,E2F3,FOS,HS3ST1,KDM3A,MICU2,NSUN2,PDLIM1,PIK3IP1,PLPP2,RPP21,SGK1,TIMM10B
EP300		transcription regulator	Activated	2.42	0.203	DUSP22,FN1,FOS,HLA-G,HSP90AB1,IGF1,IL17RC,KDM3A,MAPT,MIA,MYH11,PTPRF,SLC7A11,TLE2
P38 MAPK		group	Activated	2.335	0.0845	CD86,CYBB,FDXR,FN1,FOS,HSPA5,ITGB4,KLF5,MYH11,OCLN,SGK1,SLC6A12,SLC8A1,TNIP1
MAPT	9.649	other		-0.327	0.0122	C3,FOS,FUZ,FYN,HSPA5,HSPA8,KLC1,MAPT,MTOR,PENK,SLC1A3,SQSTM1,STIP1,Tpm1
TCF3		transcription regulator		1.473	0.042	ARSA,EBF1,HS3ST1,HSP90B1,HYOU1,IFNAR1,KIT,LMO4,LRBA,NEUROD1,OPTN,PARP8,SMARCC1,TMEM184B
NFkB (complex)		complex	Activated	2.228	1	APOE,C3,CD86,CYBB,ERAP1,FN1,FOS,KIT,NR1D1,NUAK2,PLD1,SLC11A2,SOX5,TNIP1
bisphenol A		chemical - endogenous mammalian		1.089	5.11e-05	ALAS1,C3,DHX30,ESR1,FOS,HSP90AB1,HSP90B1,IGF1,KIT,NR4A2,OCLN,PTPRS,RBPMS,SNRPA1
PDGF BB		complex		1.293	0.037	ADD3,Akr1c14,C3,CRYAB,FN1,FOS,IGF1,MGST1,MYH11,NR4A2,PDLIM1,SGK1,SLC29A1,ZFP36L1
diethylstilbestrol		chemical drug		1.653	0.0235	ADCY6,ADCYAP1R1,C3,CDH13,ESR1,FDPS,FMOD,FOS,HSP90AB1,HSP90B1,IGF1,LMO4,MFGE8,Ppp1cc
CEBPA		transcription regulator	Activated	2.423	0.233	ACLY,C3,EBF1,EPHX1,FOS,FTO,HSPA5,IGF1,KDM3A,KLF5,NR4A2,NRP1,PTPRC,QKI
ANGPT2		growth factor		0.777	0.0016	CRYAB,CYBB,DNASE1,FKBP4,FN1,HSPA5,KLF5,LYN,MFGE8,MGST1,SERPING1,SRXN1,ST13
sirolimus		chemical drug	Inhibited	-2.353	1	CD86,DENND1A,ERCC8,FN1,FOS,HSP90AB1,HSP90B1,HSPA5,MAPT,MTOR,MYH11,PFKFB2,SQSTM1
tamoxifen		chemical drug		0.921	0.0285	C3,EPHX1,ESR1,FN1,FOS,HSP90AB1,HSP90B1,IGF1,KLHL24,MAFF,NRCAM,PTPRS,SQSTM1
PD98059		chemical - kinase inhibitor	Inhibited	-3.064	1	C3,CD86,E2F3,FN1,FOS,HSPA5,HYOU1,IGF1,MYH11,RAB20,SCARB1,SLC8A1,ZFP36L1
estrogen		chemical drug		0.167	0.0291	APOE,CYBB,ESR1,FN1,FOS,IGF1,ITM2A,KCNH1,MCM5,PENK,PTGDS,RAF1,SCARB1
LDL		complex		1.832	0.0131	APOE,C3,CYBB,FDPS,FOS,HSP90B1,HSPA5,HYOU1,IGF1,IL17RC,NR4A2,PTPRF,SCARB1
ATF4		transcription regulator		-0.294	0.000198	APEX1,FN1,FYN,HSP90B1,HSPA5,HYOU1,MED13L,MGST1,PENK,PSAT1,PSPH,SLC7A11,WARS	28 (2)
simvastatin		chemical drug		1.726	0.00278	ADCYAP1R1,APOE,CACNA1G,CYBB,ESR1,FOS,HS3ST1,ITGB4,KIT,MAPT,RAF1,SCARB1,Tpm1	71 (4)
palmitic acid		chemical - endogenous mammalian	Activated	2.4	0.00475	ACLY,ADCYAP1R1,CD86,CYBB,FDPS,FN1,FOS,HSPA5,IGF1,MTOR,NR4A2,SCARB1,SQSTM1	73 (7)
fulvestrant		chemical drug		-1.317	0.0362	C3,ESR1,FOS,IGF1,MCM5,NRP1,NSUN2,RNASEH2A,SAPCD2,SQSTM1,ZEB1,ZFX
CST5		other		0	0.0447	ARHGAP12,CAMK2G,CHD2,GRSF1,KDM5B,NRP1,NUP155,NUP98,RNPC3,SLC1A3,SLC7A11,TRRAP
gentamicin		chemical drug		0.466	0.0199	APEX1,AZIN1,CCNG1,DNASE1,HSP90B1,HSPA5,HYOU1,NR1D1,NRG1,PSAT1,SQSTM1,ZFP36L1
prednisolone		chemical drug		-0.577	0.0135	AMBRA1,APOE,ARSA,CD86,ESR1,GAB1,HSPA8,IGF1,PARK7,PIK3R4,SGK1,SQSTM1
VEGFA		growth factor	Activated	2.185	0.0764	ALAS1,CD86,E2F3,ERAP1,FN1,FOS,HSPA5,NR4A2,NRP1,OCLN,STARD8,SYNM
SP3		transcription regulator		0.068	0.00797	ADD3,AEBP1,CYP7B1,DNM1,ESR1,FOS,HSPA5,IGF1,MYH11,SCARB1,SGK1,SMARCC1
EPAS1		transcription regulator		0.24	0.0101	ACLY,FN1,FOS,GBA2,GBE1,HSPA5,KDM3A,KDM4B,MAFF,NEU3,SLC11A2,SLC29A1
ADCYAP1	5.012	other		1.384	0.0153	ACAT1,ADCYAP1,ADCYAP1R1,ADD3,AZIN1,CD86,FOS,GALNT7,NEUROD1,QKI,SCARB1,SLC1A3
PTH		other	Activated	2.466	0.0012	Acan,ADD3,FN1,FOS,HSPA5,IGF1,LRBA,NR4A2,OC90,SLC8A1,SNX3,TRPV5
Ca2+		chemical - endogenous mammalian		-0.136	0.0354	Acan,ADCYAP1,APEX1,CD86,E2F3,FN1,FOS,HSPA5,NR1D1,SCARB1,SGK1,SLC6A12
TCF4		transcription regulator		1.166	0.0147	FN1,FOS,HSP90B1,HYOU1,MIA,OPTN,PARP8,SGK1,SQSTM1,TMEM184B,ZEB1
bisindolylmaleimide I		chemical - kinase inhibitor		-1.091	0.0001	E2F3,FN1,FOS,HSP90AB1,HSPA5,IGF1,NR4A2,OC90,OCLN,PLD1,PTGDS	77 (5)
bortezomib		chemical drug		1.941	0.037	CRYAB,DNAJA1,ESR1,FANCG,HSP90B1,HSPA5,IGF1,KIT,RAF1,SQSTM1,SRXN1
SNCA		enzyme		-1.054	0.0292	COLGALT2,CYBB,DNM1,FUZ,GRM2,HSP90B1,HSPA5,IGF1,MEGF11,NR4A2,WIPF3
nicotine		chemical drug		1.534	0.00839	CD86,CHRM3,DNASE1,DNM1,FN1,FOS,HSPA8,IGF1,MATR3,NEUROD1,PENK	68 (4)
IL5		cytokine	Activated	2.714	0.105	CD63,HSP90B1,HSPA5,P4HA1,PDLIM1,PRRC2A,PSAT1,PTPRC,RBPMS,SEMA4A,SGK1
TAL1		transcription regulator			0.0247	ARSA,C3,CALY,DSG2,GALNT7,IFNAR1,KIT,LARP4B,LRBA,MAP3K4,NTNG2
CSF1		cytokine		1	0.0207	APOE,CYBB,FDPS,FN1,FOS,HSP90B1,HSPA5,IGF1,MVK,PTPRC,SLC29A1
FOXA2		transcription regulator		0.092	0.022	Akr1c14,ALAS1,C3,CA3,EPHX1,IGF1,MYH11,NR4A2,PIFO,PTGDS,SH3PXD2A
NRAS		enzyme		0.314	0.0112	AGRN,CCNG1,CD86,CFH,CYBB,CYHR1,EPHX1,FN1,PENK,PTPRC,RBPMS
TWIST1		transcription regulator		-0.364	0.00257	Acan,C3,DNM1,ESR1,FMOD,FN1,FOS,KIT,MFGE8,SLC29A1,ZEB1
tacrolimus		chemical drug	Inhibited	-2.425	0.0912	CYBB,FN1,FOS,MYH11,NRP1,OCLN,PENK,PTPRF,TRPV5,WLS
MAPK14		kinase	Activated	2.591	0.0206	CD86,CRYAB,FDPS,FN1,FOS,MAPT,MYH11,NRP1,SGK1,Tpm1
IL3		cytokine	Activated	2.015	0.344	CCNG1,CD63,CD86,FOS,HSP90B1,HSPA5,LYN,MCM5,NRP1,SOX5
cigarette smoke		chemical toxicant		1.889	0.106	C3,CHRM3,FOS,HSPA5,IGF1,MAFF,MAP3K4,MTOR,NRG1,SQSTM1
doxorubicin		chemical drug		1.845	1	APEX1,CYBB,E2F3,ESR1,FOS,ITGB4,NRG1,PTGDS,SLC19A2,Tpm1
PRKAA2		kinase		0.951	0.000447	ALAS1,CYBB,FN1,HSPA5,KCNA2,LMO4,MGST1,NFIB,RAF1,ZFP36L1	45 (4)
CHUK		kinase		-0.05	0.0395	AEBP1,C3,CDH13,CH25H,CYP7B1,FOS,KLF5,SGK1,SQSTM1,TNIP1
VCAN		other		0.699	0.00767	AEBP1,AGRN,APOE,C3,CDH13,FN1,IFI44,PENK,SERPING1,Tpm1
thyroid hormone		chemical - endogenous mammalian	Inhibited	-2.138	0.0175	ADCY6,APOE,DAB1,FDPS,FOS,HSP90AB1,IGF1,PTGDS,TFDP1,Trhr2
HSF1		transcription regulator		0.534	0.0451	ACLY,CRYAB,DNAJA1,FKBP4,FMOD,HSP90AB1,HSPA8,MAPT,ST13,STIP1
thapsigargin		chemical toxicant	Activated	2.158	0.022	Acan,CD86,FN1,FOS,HSP90B1,HSPA5,IFNAR1,IGF1,SGK1,UBE2J1
PRKAA1		kinase		0.493	0.0122	FN1,HSPA5,IGF1,KCNA2,LMO4,MGST1,NFIB,OCLN,ZFP36L1
RET		kinase	Activated	2.138	0.00203	DNAJA1,FKBP4,FOS,HSPA8,PER3,ST13,STIP1,SUPT5H,SYMPK
lactacystin		chemical - protease inhibitor	Activated	2.395	0.0609	CRYAB,ESR1,HSP90B1,HSPA5,ITGB4,OPTN,PAK2,SQSTM1,TCERG1
HMGA1		transcription regulator		-0.113	0.0122	CRYAB,ESR1,FOS,HS3ST1,IGF1,KIT,MAPT,MIA,MVK
ADRB		group		0.651	0.0091	CRYAB,E2F3,FDPS,FOS,NR4A2,SLC7A11,SLC8A1,SQSTM1,SRXN1
15-deoxy-delta-12,14 -PGJ 2		chemical - endogenous mammalian		-0.297	0.0407	CCNG1,CYBB,ESR1,FKBP4,FN1,FOS,MYH11,P4HA1,SCARB1
Z-LLL-CHO		chemical - protease inhibitor		1.769	0.424	CCNG1,CRYAB,ESR1,FOS,HSP90B1,HSPA5,HSPA8,PAK2,SQSTM1
S100A9		other		1.718	0.0255	C3,IGF1,ITGB4,KCNMA1,NRG1,PIK3IP1,RAB20,SGK1,SLC6A12
paraquat		chemical toxicant		-0.256	0.00258	BICD1,CEP290,CYBB,FN1,KCNA2,KCNMA1,NFIB,SLC7A11,SLC8A1
CREM		transcription regulator		0.132	0.0149	APOE,CD86,CH25H,FOS,KLF5,MVK,NR4A2,PACRGL,Tpm1
FOXA1		transcription regulator			0.0155	Akr1c14,EPHX1,ERCC8,ESR1,FKBP4,KDM4B,LYN,MYH11,NR4A2
HOXA9		transcription regulator			0.034	ADD3,CYBB,HIRA,IGF1,KIT,LYN,Meis1,PTPRC,ST13
GNA15		enzyme			0.00203	ADD3,Akr1c14,C3,CRYAB,MGST1,MYH11,PDLIM1,SLC29A1,ZFP36L1
cyclic AMP		chemical - endogenous mammalian	Activated	2.241	0.211	ADCYAP1,CD86,CRYAB,FN1,FOS,IGF1,NR4A2,PENK,SCARB1
POR		enzyme		-1.342	0.0372	ACLY,Akr1c14,CYP7B1,ELOVL1,FDPS,HSD17B12,MVK,RAB30,SUSD2
GNAQ		enzyme			0.0117	FOS,Giot1/Zfp347,MGST1,NFIB,NR4A2,SGK1,SLC8A1,ZFP36L1
EIF2AK3		kinase			0.00551	DNASE1,HSPA5,IGF1,LMO4,SPATA5,SQSTM1,TBCE,WARS
CCND1		transcription regulator	Activated	2	1	CLPB,HSPA8,KLHL24,MAFF,PDLIM3,PTPRC,QKI,YLPM1
CD38		enzyme		1.463	0.048	CD86,FN1,GBE1,P4HA1,PDLIM1,PSAT1,RBPMS,SEMA4A
3M-002		chemical reagent		0.113	0.0107	CD86,CFH,FAM181B,GABRR1,IFI44,KLF5,RP1,SPRY4
WNT1		cytokine		0.218	0.0166	CCNG1,FN1,FOS,IGF1,ISLR,KIT,KLF5,Meis1
ID3		transcription regulator		-1.929	0.123	CCNG1,DTX2,DUSP22,LMO4,NEUROD1,PIK3IP1,SMARCC1,SOX5
6-hydroxydopamine		chemical toxicant		-0.033	0.00191	C3,CYBB,FOS,HSP90AB1,HSPA5,HSPA8,NR4A2,PENK	43 (4)
Pka		complex		1.195	0.0265	APOE,FOS,IGF1,NR4A2,PENK,PLD1,SGK1,SLC1A3
PML		transcription regulator		0.378	0.0452	APOE,CIT,IFI44,MAFF,PCBP2,SQSTM1,STIP1,ZEB1
17-alpha-ethinylestradiol		chemical drug		-0.343	0.0399	APOE,C3,CYP7B1,FOS,IGF1,PTGDS,SCARB1,SGK1
HDAC2		transcription regulator		0	0.0196	APEX1,CYBB,ESR1,FDXR,IGF1,MCM5,SLC8A1,SQSTM1
NCOA1		transcription regulator		0.186	0.0316	AGRN,C3,FOS,HIRA,IGF1,MAPK8IP2,NFIB,SMARCC1
MKNK1		kinase		0.707	0.00368	AGRN,ARIH1,ATAT1,EPB41L2,FOS,KLC1,MAPT,TFDP1
IKBKG		kinase		0.216	0.022	AEBP1,C3,CDH13,CH25H,CYP7B1,FOS,KLF5,SGK1
BMP6		growth factor			0.00286	ADD3,ADGRL2,ARMCX3,E2F3,EPHX1,Meis1,SLC39A10,ZEB1
POU4F1		transcription regulator		1.067	0.00615	ADCYAP1,DAB1,KCNIP1,KCNMA1,NEUROD1,NOVA1,NR4A2,PRPH
PC-SPES		chemical drug			0.00286	ACLY,CCNG1,HSPA5,HYOU1,MCM5,MGST1,SCARB1,SEPHS2
FGF19		growth factor			0.00123	ACLY,APOE,CYP7B1,FDPS,FOS,PTGDS,SGK1,TCEA1
AG490		chemical - kinase inhibitor		-0.113	0.00205	ACAT1,ESR1,FOS,FTO,IGF1,LYN,MYH11,OCLN
NR3C2		ligand-dependent nuclear receptor		-0.391	0.018	ABCC9,APOE,CABIN1,FKBP4,FN1,IGF1,NR4A2,SGK1
Salmonella enterica serotype abortus equi lipopolysaccharide		chemical toxicant		1.89	0.129	MAFF,MAP3K4,NR4A2,PLD1,RAPGEF2,SLC1A3,SYNJ2
tanespimycin		chemical drug		1.799	0.0406	HSP90AB1,HSP90B1,HSPA5,HSPA8,KIT,LYN,RAF1
8-bromo-cAMP		chemical reagent	Activated	2.411	0.174	FDXR,FOS,IGF1,NRP1,SCARB1,SGK1,SYNPO
medroxyprogesterone acetate		chemical drug		0.894	0.0406	ESR1,FMOD,FN1,KLF5,MCM5,ROBO1,SGK1
LIF		cytokine	Activated	2.404	0.294	ERAP1,FN1,FOS,HLA-G,IGF1,PLD1,PRPH
ATN1		transcription regulator			0.0499	EBF1,GRIK1,KCNA2,NEUROD1,PENK,Ppp1cc,PTPRF
EBF1	-7.57	transcription regulator		0	0.0499	EBF1,ESR1,FLOT2,MTOR,Ppp1cc,PTPRF,RAF1
WNT5A		cytokine		0.97	0.0392	CRYAB,ESR1,FN1,GABRG2,KIT,LCP1,SH3PXD2A
GDF2		growth factor		0.378	0.00752	CRYAB,ELOVL1,FMOD,FOS,IGF1,NRCAM,NRP1
PELP1		other			0.0352	CPNE1,FOS,FYN,IFI44,LCP1,P3H2,PSAT1
Sb202190		chemical - kinase inhibitor		-1.159	0.0378	CD86,FN1,FOS,HSPA5,P4HA1,PCBP2,SGK1
ACOX1		enzyme		-1.912	0.068	CD63,CYP7B1,HSPA5,IGF1,MFGE8,SGK1,SQSTM1
F2		peptidase	Activated	2.055	0.499	CD63,CYBB,FN1,FOS,IGF1,MYH11,NUAK2
amphetamine		chemical drug			0.00554	CCNK,FOS,GDF1,HSPA8,OCLN,SGK1,STIP1
norepinephrine		chemical - endogenous mammalian		1.905	0.131	CACNA1G,DNM2,ELOVL1,FN1,FOS,GXYLT1,SGK1
dimethyl sulfoxide		chemical drug		1.89	0.0436	CA3,FOS,HSP90AB1,PLD1,SLC11A2,SQSTM1,Tpm1
TCOF1		transporter			0.00188	ARIH1,AZIN1,GRHPR,NUP155,PRPF40A,UBOX5,WWC2
losartan potassium		chemical drug		-0.416	0.0217	ARAP1,CYBB,FN1,FOS,HSPA5,MAPT,ZEB1
IgG		complex		1.915	0.267	APOE,C3,CD86,CSNK2B,FN1,HSPA5,SYNPO
dopamine		chemical - endogenous mammalian		-1.154	0.0165	APEX1,CACNA2D2,FOS,GABRG2,GPR12,PENK,SLC1A3
deferoxamine		chemical drug		1.969	0.223	ANGPT4,CACNA1G,FOS,IGF1,KIT,NR4A2,SPRY4
IL13		cytokine		1.809	1	AMPD2,C3,CD86,CYBB,IGF1,PAPSS1,SLC8A1
25-hydroxycholesterol		chemical reagent		0.904	0.00102	ACLY,FDPS,FOS,HSPA5,MAFF,NR4A2,SCARB1	33 (3)
lithium chloride		chemical drug		1.706	0.0326	ACLY,CACNA1G,FDPS,FOS,MAPT,MYH11,PLD1
JUNB		transcription regulator		-0.302	0.0499	ACLY,C3,FN1,ITGB4,PENK,SGK1,SLC8A1
INSIG1		other		-0.324	0.0143	ACLY,APOE,ELOVL1,FDPS,MVK,PLD1,SCARB1
FOXO4	6.374	transcription regulator		-0.174	0.00893	ACLY,Akr1c14,CH25H,FMOD,FYN,PTPRC,SGK1
CCN2		growth factor		1.091	0.0165	ABCF1,Acan,ESR1,FN1,IGF1,P4HA1,Tpm1
potassium chloride		chemical drug		1.956	0.0258	FOS,HSP90B1,HSPA5,IGF1,NR4A2,TRPV5
1-methyl-4-phenyl-1,2,3,6-tetrahydropyridine		chemical toxicant		-0.905	0.0115	CYBB,FOS,NR4A2,PARK7,PENK,PTPRC
MYOC		other			0.0223	CHRM3,FN1,HSPA5,NFASC,QKI,SLC7A11
4-phenylbutyric acid		chemical - endogenous mammalian		-0.821	0.0234	CDV3,EPHX1,HSP90B1,HSPA5,PARK7,TCERG1
Jnk		group	Activated	2.391	0.448	CD86,FN1,FOS,HSPA5,IGF1,OCLN
calcimycin		chemical reagent	Activated	2.389	0.067	CD86,FN1,FOS,HSP90B1,HSPA5,IGF1
HSP90B1	0.499	other		1.673	0.00336	CD86,ESR1,HSP90B1,HSPA5,SNX12,SNX3
ciprofloxacin		chemical drug	Activated	2.449	0.0584	CD86,CPNE1,MFGE8,NRCAM,NRP1,UBTD1
PTPN11		phosphatase	Activated	2.158	0.0137	CCNG1,CYBB,FOS,GAB1,KIT,NF1
PPP3CA		phosphatase			0.0137	C3,CRYAB,FN1,MAGT1,MGST1,PLD1
miR-291a-3p (and other miRNAs w/seed AAGUGCU)		mature microRNA		-1.598	0.0234	C3,CNOT6,ESR1,FYCO1,NR4A2,PACRGL
pyridaben		chemical toxicant		0	0.00235	BICD1,CEP290,KCNA2,KCNMA1,NFIB,SLC8A1
maneb		chemical toxicant		0	0.00467	BICD1,CEP290,KCNA2,KCNMA1,NFIB,SLC8A1
miR-122-5p (miRNAs w/seed GGAGUGU)		mature microRNA		0	0.00587	ANK2,ATP11A,CCNG1,RAB6B,SLC7A11,UBAP2
ETV5		transcription regulator		0.447	0.0353	AGRN,FN1,NRCAM,QKI,SCARB1,ZEB1
CALCA		other		0.968	0.0296	ADD3,CD86,FOS,IGF1,LRBA,SNX3
mir-182		microRNA		-0.896	0.00115	ADCY6,FN1,NFASC,NLGN2,SQSTM1,ZEB1
GW9662		chemical reagent		0.128	0.027	ACLY,CD86,FN1,FOS,HSPA5,NR1D1
SLC13A1		transporter		-1.633	0.027	ACLY,C6,HSPA5,HSPA8,IGF1,ST13
SOX9		transcription regulator		0.816	0.00728	Acan,FOS,KIT,MIA,PTGDS,SOX5	34 (2)
vincristine		chemical drug			0.00548	HNRNPK,HSP90AB1,IGF1,LCP1,MAPK9
GNA14		enzyme			0.0333	Giot1/Zfp347,MGST1,NR4A2,SGK1,ZFP36L1
ANXA7		ion channel		-1.342	0.0283	FYN,IGF1,MGST1,NEUROD1,TFDP1
calphostin C		chemical - kinase inhibitor			0.0268	FOS,HSP90B1,HSPA5,KIT,SCARB1
(+)-MK-801		chemical drug		1.585	0.0467	FOS,GRM2,HSPA5,HTR6,PTPRF
mir-29		microRNA		0.592	0.0467	FN1,IGF1,KIT,SCARB1,ZFP36L1
sphingosine-1-phosphate		chemical - endogenous mammalian	Activated	2.172	0.0761	FN1,FOS,KLF5,NRP1,PRPH
GCG		other		0.959	0.0446	FDPS,FN1,FOS,NEUROD1,SCARB1
miR-221-3p (and other miRNAs w/seed GCUACAU)		mature microRNA		-1.092	0.000788	ESR1,FOS,KIT,PTPRM,SLC29A1
GPER1		G-protein coupled receptor		1.494	0.00921	ESR1,FOS,HSPA5,IGF1,NR4A2	38 (3)
TFAP2C		transcription regulator		0.106	0.0387	ESR1,FKBP4,MAGI3,Meis1,NRP1
GATA4		transcription regulator		1.922	1	EPHX1,FOS,HSPA5,PDLIM3,SLC8A1
BRD2		kinase			0.00849	DNAJA1,NFIB,RAB3GAP2,ROBO1,SOX5
FBXW7		enzyme	Inhibited	-2.156	0.0144	DNAJA1,ECHS1,HSPA8,KLF5,STIP1
monobutyl phthalate		chemical toxicant		1.342	0.00236	DHX30,KIT,PTPRS,RBPMS,SNRPA1
Go 6976		chemical - kinase inhibitor		-1.231	0.0226	CYBB,FN1,FOS,NR4A2,PLD1
SGK1	4.425	kinase		1.342	0.0239	CLCN2,KCNA2,SLC1A3,SLC1A6,TRPV5
FOXL2		transcription regulator		-0.246	0.0226	CH25H,FOS,IGF1,MAFF,RXFP3
IFN Beta		group		1.937	0.287	CD86,FN1,HLA-G,IFI44,SPRY4
CDC42		enzyme		-0.152	0.00142	CD86,ESR1,FOS,SCARB1,SOX5
etoposide		chemical drug		1.98	1	CD86,E2F3,FANCG,SGK1,SQSTM1
MAP2K6		kinase			0.0406	CD86,CRYAB,ESR1,MYH11,SLC1A3
NEUROG3		transcription regulator		0.625	0.0387	CD63,EBF1,NEUROD1,NRP1,ROBO1
C5		cytokine	Activated	2.2	0.195	CD63,CD86,CYBB,FN1,HSPA5
trichloroethylene		chemical toxicant		-0.447	0.0144	CCNG1,CD63,MFGE8,PLD1,PTPRF
methylmercury		chemical toxicant		-0.447	0.0239	CCNG1,CD63,MFGE8,PLD1,PTPRF
benzene		chemical toxicant		-0.447	0.0144	CCNG1,CD63,MFGE8,PLD1,PTPRF
N-methyl-D-aspartate		chemical drug	Activated	2.147	0.0144	C3,FOS,HSPA5,PSIP1,SLC1A3
MAP2K1/2		group	Activated	2.216	0.0467	C3,FOS,HSPA5,KLF5,SCARB1
estradiol benzoate		chemical drug		-0.058	0.0268	C3,ESR1,FOS,HSPA8,PENK
cadmium		chemical toxicant		1.387	0.0387	C3,EPHX1,HNRNPK,HSPA5,SGK1
ATP-gamma-S		chemical reagent			0.0253	C3,CD86,NRP1,SLC29A1,WARS
mir-17		microRNA		-0.537	0.0446	ARID4B,E2F3,ESR1,FN1,MAPK9
RORA		ligand-dependent nuclear receptor		-1.944	0.529	APOE,CH25H,CYP7B1,IGF1,NR1D1
JUND		transcription regulator			0.0488	ALAS1,C3,CYBB,ITGB4,PENK
heparin		chemical - endogenous mammalian		1.982	0.035	ALAS1,APOE,CD86,FN1,FOS
PRKACA		kinase		-0.14	0.00498	Akr1c14,ALAS1,Giot1/Zfp347,IGF1,PENK
adenosine		chemical - endogenous mammalian			0.0134	AIFM2,CD86,FOS,HSPA5,NR4A2
glucagon		biologic drug	Activated	2.236	0.0125	ADD3,FOS,LRBA,NR4A2,SNX3
desmopressin		biologic drug		1.982	0.0818	ADD3,FOS,HSPA8,LRBA,SNX3
NEUROG1		transcription regulator		-1.342	0.0226	ADD3,C3,CFH,FN1,LCP1
GNRH		group			0.00209	ADCYAP1,FOS,GDF1,SGK1,ZEB1
GnRH-A		chemical reagent		-0.277	0.0333	ADCYAP1,BBS9,FOS,MVK,PTGDS
HSPA5	0.792	enzyme		1.009	0.00781	ACLY,ESR1,HSP90B1,HSPA5,HSPA8	38 (3)
SREBF2		transcription regulator		0.585	0.0467	ACLY,CYP7B1,FDPS,MVK,NEUROD1
INS		other	Activated	2.178	0.341	ACLY,ADCYAP1R1,FOS,HSPA5,IGF1
eicosapentenoic acid		chemical drug		-1.982	0.0847	ACAT1,APOE,CD86,FOS,IGF1
ATG7		enzyme		0.277	0.035	ACAT1,ACLY,PDLIM1,SCARB1,SQSTM1
Y 27632		chemical drug		-1.98	0.0406	Acan,FOS,MYH11,SOX5,Tpm1
dinoprost		chemical - endogenous mammalian		1.446	0.0425	Acan,ESR1,FOS,MGST1,NR4A2
mir-193		microRNA		-1.98	0.00778	KIT,MAPT,MTOR,SYNPO
ARG1		enzyme		-1.067	0.000691	IGF1,MAPT,MTOR,SQSTM1
let-7a-5p (and other miRNAs w/seed GAGGUAG)		mature microRNA	Inhibited	-2	0.559	HYOU1,MTRR,PRRC2A,TTC9C
tosedostat		chemical drug		-1.982	0.00616	FYN,PSAT1,SLC7A11,WARS
TAF7L		transcription regulator			0.033	FSCN3,GSG1,SGK1,ZFX
SPRY2		other			0.0142	FOS,LMO4,OCLN,ZEB1
F3		transmembrane receptor	Activated	2	0.0886	FOS,LCP1,PAPOLA,SPRY4
dalfampridine		chemical drug	Activated	2	0.0587	FOS,HSPA8,MAFF,NR4A2
bicuculline		chemical - endogenous non-mammalian		1.982	0.0474	FOS,HSPA8,MAFF,NR4A2
mir-133		microRNA		-1.982	0.0923	FN1,HLA-G,KCNIP2,QKI
ADRA1A		G-protein coupled receptor			0.0352	FN1,FOS,NR4A2,Prim1
ADRA1D		G-protein coupled receptor			0.0289	FN1,FOS,NR4A2,Prim1
AGTR1		G-protein coupled receptor			0.0184	FN1,FOS,MGST1,SGK1
chloropromazine		chemical drug			0.02	FDPS,FOS,MVK,NR4A2
cerivastatin		chemical drug		-1.982	0.124	FDPS,FN1,ITGB4,PTGDS
carrageenan		chemical drug			0.0399	ESR1,FOS,KIT,MTOR
PD184352		chemical drug			0.00228	ESR1,FOS,HSPA5,OPTN
GTF2IRD1	2.331	transcription regulator		1	0.0184	ERAP1,FOS,MKX,PLPP2
rotenone		chemical toxicant	Inhibited	-2	0.0712	CYBB,FOS,MAPT,NR4A2
valsartan		chemical drug		1	0.0309	CYBB,FN1,FOS,KIT
rosuvastatin		chemical drug		1.067	0.00778	CYBB,FDPS,KIT,MVK
7-ketocholesterol		chemical - endogenous mammalian		0	0.00133	CYBB,FDPS,HSPA5,SCARB1
Ubiquitin		group		-1.951	0.00694	CRYAB,HSP90B1,HSPA5,PAK2
DRD2		G-protein coupled receptor		1.018	0.00694	CRYAB,FOS,IGF1,PENK	14 (2)
3-methyladenine		chemical toxicant		0.832	0.0118	CD86,HSP90B1,HSPA5,SQSTM1
BCR (complex)		complex		1.931	0.426	CD86,FOS,HSP90B1,HSPA5
CD40		transmembrane receptor		1.951	1	CD86,FOS,HSP90B1,HSPA5
emodin		chemical drug		-1.98	0.0587	CD86,FN1,HSPA5,OCLN
PTPN6		phosphatase		-1	0.033	CD86,CYBB,FN1,LYN
Ifn gamma		complex		-1.98	0.226	CD86,CYBB,ESR1,FN1
CIP2A		other		-1.982	0.085	CALHM3,CRYAB,GRSF1,MAPK9
3,4,5,3',4'-pentachlorobiphenyl		chemical toxicant	Inhibited	-2	0.156	CA3,ESR1,GRHPR,MYH11
2,3,4,7,8-pentachlorodibenzofuran		chemical toxicant	Inhibited	-2	0.0399	CA3,ESR1,GRHPR,MYH11
lipid A		chemical toxicant		1.98	0.0251	C3,CD86,LYN,PTPRC
C3AR1		G-protein coupled receptor		-0.415	0.0289	C3,CD86,HSPA5,IGF1
inosine		chemical - endogenous mammalian		1.067	0.0399	C3,CD63,LCP1,SERPING1
Collagen(s)		complex			0.0251	C3,CD63,FN1,PSAT1
SL 327		chemical - protease inhibitor		-1.982	0.00419	ARMH4,CLN6,FOS,HECW1
APOA1		transporter			0.0375	APOE,CYBB,HSPA5,SCARB1
K+		chemical - endogenous mammalian		1.165	0.0251	ADCYAP1,FOS,NR4A2,PENK
miR-182-5p (and other miRNAs w/seed UUGGCAA)		mature microRNA		-1.192	0.0155	ADCY6,FN1,NFASC,NLGN2
IGFBP2		other			0.0375	Acan,ESR1,FN1,NF1
HSPG2		enzyme		0	0.0118	Acan,AMBRA1,IGF1,SQSTM1
ALDH2		enzyme			0.0186	PSAT1,PSPH,SLC7A11
NFASC	4.081	other			0.0094	KLC1,NFASC,NRCAM
CX3CR1		G-protein coupled receptor			0.0314	IGF1,MFGE8,NEUROD1
ATG5		other			0.0286	HSPA5,SCARB1,SQSTM1
epoxomicin		chemical - protease inhibitor			0.0344	HSPA5,OPTN,SQSTM1
manganese		chemical - endogenous mammalian			0.00451	HSP90B1,HSPA5,PARK7
UDP-D-glucose		chemical - endogenous mammalian			0.000288	HSP90B1,HSPA5,HYOU1
azetidyl-2-carboxylic acid		chemical reagent			0.00283	HSP90B1,HSPA5,HSPA8
PRKAR2B		kinase			0.0314	FOS,NR4A2,Prim1
ZBTB7A		transcription regulator			0.0259	FOS,MIA,NRP1
RNF20		enzyme			0.0094	FOS,Meis1,NR4A2
peroxynitrite		chemical toxicant			0.011	FOS,LMO4,LYN
Fgf		group			0.0479	FOS,IGF1,SPRY4
octreotide		biologic drug			0.0286	FOS,IGF1,KIT
CCK		other			0.011	FOS,HSPA5,PENK
mannose		chemical - endogenous mammalian			0.00361	FOS,HSP90B1,HSPA5	37 (3)
coumestrol		chemical toxicant			0.000776	FOS,HSP90AB1,HSP90B1
pentylenetetrazol		chemical drug			0.00283	FOS,GABRG2,PENK
bevacizumab		biologic drug			0.00669	FN1,NRP1,ZEB1
DEF6		other			0.0094	FN1,FOS,ZEB1
COL9A1		other			0.00451	FMOD,FN1,MFGE8
NPPB		other			0.0479	FDXR,FN1,SCARB1
WNT7A		cytokine			0.0209	ESR1,SPRY4,ZEB1
LOXL2		enzyme			0.00451	ESR1,FN1,OCLN
SFN		other			0.0314	DSG2,SGK1,ZEB1
SGPP2		phosphatase			0.0259	DNAJA1,HSPA5,HSPA8
picrotoxin		chemical toxicant			0.0314	CHRM3,FOS,HTR6
ezetimibe		chemical drug			0.0165	CH25H,FDPS,MVK
IDO1		enzyme			0.0145	CD86,HLA-G,SLC7A11
clodronic acid		chemical drug			0.0409	CD86,FOS,MFGE8
CDK5R1		kinase			0.011	CD63,FOS,MAPT
GAS2L3		other			0.00669	CCNG1,EPHX1,SLC19A2
vinblastine		chemical drug			0.0376	CCNG1,CD86,FOS
miR-30a-3p (and other miRNAs w/seed UUUCAGU)		mature microRNA			0.0186	CC2D1B,WDR44,WDR82
MECOM		transcription regulator			0.0209	CA3,CALY,ITGB4
PRKDC		kinase			0.0286	APOE,ITGB4,NR1D1
LCAT		enzyme			0.0209	APOE,HSPA5,SCARB1
MBD1		transcription regulator			0.0186	APOE,ESR1,PTPRM
metyrapone		chemical drug			0.011	ALAS1,FOS,SCARB1
heme		chemical - endogenous mammalian			0.0233	ALAS1,CD86,CYBB
REN		peptidase			0.0314	ADD3,CD86,FOS
sterol		chemical - endogenous mammalian			0.0314	ACLY,FDPS,SCARB1
SH3TC2		other			0.0344	ACLY,FDPS,MVK
IFT88		other			0.0443	ACAT1,ACLY,FDPS
KIF3A		enzyme			0.0186	ACAT1,ACLY,FDPS
prostaglandin E1		chemical - endogenous mammalian			0.011	Acan,CD86,FOS
SPTBN2		other			0.00863	SLC1A3,SLC1A6
sorbitol		chemical - endogenous mammalian			0.0292	SGK1,SLC1A3
TENM1		transmembrane receptor			0.0197	SCARB1,SOX5
DANCR		other			0.0459	RAB1A,ZEB1
L-serine		chemical - endogenous mammalian			0.0292	PSAT1,PSPH
ATXN7		other			0.0459	PENK,SLC1A3
voltage-gated calcium channel		complex			0.0197	NR4A2,PTPRC
BCO1		enzyme			0.04	NR1D1,SCARB1
miR-338-3p (miRNAs w/seed CCAGCAU)		mature microRNA			0.0119	NEUROD1,Tpm1
FOXN4		transcription regulator			0.00585	NEUROD1,NR4A2
PKN1		kinase			0.0197	MYH11,PLD1
selenomethionine		chemical - endogenous mammalian			0.0242	MTOR,SQSTM1
CIC		transcription regulator			0.0292	MAFF,SPRY4
NDFIP1		other			0.0292	LYN,SLC11A2
DAB2IP		other			0.0242	KIT,ZEB1
CDC37		other			0.04	KIT,RAF1
KCND2		ion channel			0.00585	KCNIP1,KCNIP2
miR-192-5p (and other miRNAs w/seed UGACCUA)		mature microRNA			0.0156	IGF1,ZEB1
IGFBP4		other			0.0119	IGF1,MYH11
econazole		chemical drug			0.000615	HSPA5,TRPV5
salubrinal		chemical reagent			0.04	HSPA5,SQSTM1
pyrimidin-2-one beta-ribofuranoside		chemical reagent			0.0459	HSPA5,SQSTM1
G6PC		phosphatase			0.00863	HSPA5,HYOU1
dihematoporphyrin ether		chemical drug			0.0156	HSP90B1,RAF1
PNPLA8		enzyme			0.0156	HSP90B1,HSPA5
PDIA6		enzyme			0.000615	HSP90B1,HSPA5
methoxychlor		chemical toxicant			0.0156	HSP90AB1,HSP90B1
GRM3		G-protein coupled receptor			0.00357	GRM2,SLC1A3
UBQLN1		other			0.0197	GABRG2,ZEB1
NEUROD2		transcription regulator			0.0292	GABRG2,ZEB1
SPHK2		kinase			0.0459	FYN,LYN
CRY2		enzyme			0.04	FOS,SGK1
CRY1		enzyme			0.04	FOS,SGK1
APOA4		transporter			0.0459	FOS,SCARB1
ARAF		kinase			0.0156	FOS,RFFL
R59949		chemical - kinase inhibitor			0.0156	FOS,RAF1
HSPA1A/HSPA1B		enzyme			0.04	FOS,PSIP1
PENK	-2.171	other			0.00585	FOS,PENK
HNRNPD		transcription regulator			0.0459	FOS,PENK
intralipid		chemical drug			0.0156	FOS,PENK
allopregnanolone		chemical - endogenous mammalian			0.0242	FOS,PENK
NUP107		other			0.0119	FOS,NUP98
OPRK1		G-protein coupled receptor			0.00863	FOS,NRP1
phencyclidine		chemical drug			0.04	FOS,NRG1
Pde		group			0.0197	FOS,NR4A2
ST3-Hel2A-2		chemical reagent			0.0292	FOS,NR4A2
raclopride		chemical drug			0.0156	FOS,NR4A2
fluphenazine		chemical drug			0.00863	FOS,NR4A2
TFIIA		complex			0.0156	FOS,NF1
TBPL1		transcription regulator			0.00357	FOS,NF1
RAB7A		enzyme			0.00585	FOS,MTOR
scopolamine		chemical drug			0.0292	FOS,MAPT
enoxacin		chemical drug			0.0292	FOS,LCP1
astressin 2B		biologic drug			0.0242	FOS,KCNMA1
4-nonylphenol		chemical toxicant			0.0197	FOS,IGF1
RASGRF1		other			0.0344	FOS,IGF1
GRB10		other			0.0156	FOS,IGF1
NCK1		kinase			0.0242	FOS,HSPA5
GTF2I		transcription regulator			0.0459	FOS,HSPA5
NCOA6		transcription regulator			0.0292	FOS,HSPA5
theophylline		chemical drug			0.0292	FOS,HS3ST1
CSK		kinase			0.0344	FOS,FYN
MEG3		other			0.0292	FN1,ZEB1
IDH2		enzyme			0.0459	FN1,ZEB1
SPZ1		transcription regulator			0.0197	FN1,ZEB1
alpha-hydroxyglutarate		chemical - endogenous mammalian			0.00863	FN1,ZEB1
salinomycin		chemical - endogenous non-mammalian			0.0197	FN1,SQSTM1
manumycin A		chemical reagent			0.0292	FN1,PLD1
MIA	5.025	other			0.0156	FN1,MIA
PKIA		other			0.00357	FN1,IGF1
ERCC4		enzyme			0.0119	FN1,IGF1
trientine		chemical drug			0.0344	FN1,IGF1
parathyroid hormone-related protein		biologic drug			0.0156	FN1,FOS
P2RY1		G-protein coupled receptor			0.0119	FN1,FOS
PTGER1		G-protein coupled receptor			0.04	FN1,FOS
calmidazolium		chemical drug			0.0242	FN1,FOS
N,N-dimethylsphingosine		chemical reagent			0.04	FN1,FOS
miR-335-5p (and other miRNAs w/seed CAAGAGC)		mature microRNA			0.0242	FHOD3,KIT
PEX5L		ion channel			0.04	FDPS,MVK
2,2-bis(4-hydroxyphenyl)-1,1,1-trichloroethane		chemical - endogenous mammalian			0.0292	ESR1,IGF1
HGS		other			0.0197	ESR1,FOS
ARHGDIA		other			0.04	ESR1,FOS
cordycepin		chemical drug			0.0156	ESR1,FOS
liquiritigenin		chemical - endogenous non-mammalian			0.0344	EPHX1,FOS
Mmp		group			0.04	DSG2,OCLN
PROM1		other			0.00357	DSG2,NR4A2
VLDLR		transporter			0.0292	DAB1,FOS
ITGA3		other			0.0344	DAB1,FN1
epoxyeicosatrienoic acid analog B		chemical reagent			0.0156	CYBB,HSPA5
epoxyeicosatrienoic acid analog A		chemical reagent			0.0156	CYBB,HSPA5
desoxycorticosterone		chemical - endogenous mammalian			0.0197	CYBB,FOS
Ck2		complex			0.0197	CYBB,FOS
CYBA		enzyme			0.0242	CYBB,FN1
PHA-666859		chemical - kinase inhibitor			0.04	CRYAB,CRYBB1
TAS1R3		G-protein coupled receptor			0.0292	CHRM3,SLC7A11
quinidine		chemical drug			0.0242	CHRM3,KCNA2
atropine		chemical drug			0.0119	CHRM3,FOS
CPEB4		other			0.0197	CHD2,TNRC6B
MS4A1		other			0.0119	CD86,ZFP36L1
CALC		group			0.0459	CD86,FOS
beraprost		chemical drug			0.0242	CD86,FN1
SH3KBP1		other			0.0344	CD86,FN1
ELN		other			0.0344	CD86,FN1
F2RL3		G-protein coupled receptor			0.00863	CD63,FOS
trestolone		chemical drug			0.0292	CCNG1,IGF1
BCL2L12		other			0.00863	CCNG1,CRYAB
E64d		chemical - protease inhibitor			0.0459	C3,SQSTM1
Congo Red		chemical toxicant			0.00863	C3,MAPT
cathepsin L inhibitor		chemical drug			0.00357	C3,FTO
B4GALNT1		enzyme			0.04	C3,FOS
LXR ligand-LXR-Retinoic acid-RXRα		complex			0.0292	APOE,SCARB1
L-type Calcium Channel		complex			0.0156	APOE,FOS
6-amino-4-(4-phenoxyphenylethylamino)quinazoline		chemical reagent			0.0156	APOE,C3
PER2		transcription regulator			0.0459	ALAS1,PER3
succinylacetone		chemical - endogenous mammalian			0.00357	ALAS1,CYBB
AGRN	-3.71	other			0.0197	AGRN,MAPT
MED28		other			0.0119	AEBP1,MYH11
TRPV1		ion channel			0.04	ADCYAP1,FOS
onapristone		chemical drug			0.0459	ADCYAP1,ESR1
tacedinaline		chemical drug			0.00863	ADCY6,FOS
UTS2R		G-protein coupled receptor			0.0197	ACAT1,SCARB1
TOR2A		other			0.00181	ACAT1,FOS
TPSAB1/TPSB2		peptidase			0.0197	Acan,FN1
purvalanol A		chemical reagent			0.049	ZEB1
TOX4		transcription regulator			0.049	ZEB1
PD 123177		chemical reagent			0.0248	ZEB1
alsterpaullone		chemical reagent			0.049	ZEB1
PLEKHM1		other			0.049	SQSTM1
ZFAT		transcription regulator			0.049	SQSTM1
SH3GLB1		enzyme			0.049	SQSTM1
IBTK		other			0.049	SQSTM1
alpha-adrenergic receptor		group			0.049	SLC8A1
JPH2		enzyme			0.0248	SLC8A1
Hat		complex			0.049	SLC8A1
TNNC1		other			0.0248	SLC8A1
TNR		other			0.0248	SLC1A3
ACBD3		other			0.0248	SLC11A2
CYP4A		group			0.049	SGK1
(S)-2-((6Z,15Z)-20- hydroxyicosa-6,15-dienamido)succinate		chemical reagent			0.049	SGK1
D-lysergic acid diethylamide		chemical drug			0.049	SGK1
Rp-8-CPT-cAMPS		chemical - kinase inhibitor			0.0248	SCARB1
rutaecarpine		chemical - endogenous non-mammalian			0.049	SCARB1
PCOLCE2		other			0.0248	SCARB1
RNGTT		phosphatase			0.0248	SCARB1
mir-613		microRNA			0.0248	RTKN
PNKD		other			0.049	RIMS1
Fbxl20		other			0.0248	RIMS1
clorobiocin		chemical drug			0.049	RAF1
CCNQ		other			0.0248	RAF1
CDK10		kinase			0.049	RAF1
coumermycin		chemical drug			0.049	RAF1
NID1		other			0.049	PTPRF
HNRNPLL		other			0.0248	PTPRC
GFRA1		transmembrane receptor			0.049	PTPRC
HNRNPL		other			0.049	PTPRC
PTPRCAP		other			0.0248	PTPRC
typhoid vaccine Ty21a		biologic drug			0.0248	PTPRC
AP2B1		transporter			0.049	PTGDS
PHOSPHO1		enzyme			0.049	PSPH
YAP/TAZ		group			0.049	PSAT1
phosphatidylinositol 4,5-diphosphate		chemical - endogenous mammalian			0.049	PLD1
fenfluramine		chemical drug			0.049	PENK
barium		chemical reagent			0.049	PENK
PARVA		other			0.0248	PARVB
CK-666		chemical reagent			0.049	OCLN
lysophospholipids		chemical - endogenous mammalian			0.049	OCLN
ADCY3		enzyme			0.0248	NRP1
7beta-hydroxycholesterol		chemical - endogenous mammalian			0.049	NR4A2
FAF2		other			0.0248	NF1
miR-383-5p (miRNAs w/seed AGAUCAG)		mature microRNA			0.0248	NEUROD1
N-[4-chloro-3-(trifluoromethyl)phenyl]-2-propoxybenzamide		chemical reagent			0.049	NEUROD1
NABP1		other			0.0248	NABP2
tyrphostin AG 1295		chemical - kinase inhibitor			0.049	MYH11
SNRPE		other			0.049	MTOR
KIF22		other			0.0248	MKX
CCNDBP1		other			0.049	MKX
PLB1		enzyme			0.0248	MIA
Dst		other			0.049	MAPT
NAGLU		enzyme			0.049	MAPT
annonacin		chemical reagent			0.0248	MAPT
FGF20		growth factor			0.049	MAP3K4
LOC100912227		other			0.0248	LSM8
masitinib		chemical drug			0.0248	KIT
PTPRG		phosphatase			0.049	KIT
RAB27B		enzyme			0.0248	KIT
Kcnip2		other			0.049	KCNIP1
ARHGAP24		other			0.0248	ITGB4
LEPROT		other			0.049	IGF1
Gm26504		other			0.0248	IGF1
LEPROTL1		other			0.049	IGF1
MEX3C		other			0.049	IGF1
SLC39A14		transporter			0.049	IGF1
ADGRG1		G-protein coupled receptor			0.049	IGF1
CYTL1		cytokine			0.0248	IGF1
TPH2		enzyme			0.0248	IGF1
SPR		enzyme			0.049	IGF1
SGTA		other			0.0248	IGF1
IGFALS		other			0.049	IGF1
miR-1195 (miRNAs w/seed GAGUUCG)		mature microRNA			0.049	IGF1
PTS		enzyme			0.0248	IGF1
NOCT		transcription regulator			0.0248	IGF1
CDO1		enzyme			0.049	IGF1
lanreotide		biologic drug			0.049	IGF1
NEDD8		enzyme			0.049	IFNAR1
aniracetam		chemical drug			0.0248	HTR6
SFTPA2		other			0.049	HSPA5
NCEH1		enzyme			0.049	HSPA5
PACS2		other			0.049	HSPA5
SRI		transporter			0.049	HSPA5
DST		other			0.049	HSPA5
STXBP3		transporter			0.0248	HSPA5
KDELR1		transporter			0.0248	HSPA5
COL10A1		other			0.0248	HSPA5
TLR4-IN-C34		chemical reagent			0.0248	HSPA5
Mia2		other			0.049	HSPA5
miR-450a-5p (and other miRNAs w/seed UUUGCGA)		mature microRNA			0.0248	HNRNPK
Tap		complex			0.049	HLA-G
MT-ND1		enzyme			0.0248	HLA-G
recombinant interferon beta		biologic drug			0.0248	HLA-G
MT-CO1		enzyme			0.0248	HLA-G
GABRD		ion channel			0.0248	GABRG2
miR-125a-3p (miRNAs w/seed CAGGUGA)		mature microRNA			0.0248	FYN
ginsenoside Rh2		chemical - endogenous non-mammalian			0.049	FOS
peptide YY 3-36		biologic drug			0.0248	FOS
G protein alpha		group			0.0248	FOS
MSK1/2		group			0.049	FOS
PLA2		group			0.049	FOS
growth factor receptor		group			0.0248	FOS
NPS		other			0.049	FOS
GSK 189254		chemical drug			0.0248	FOS
pridopidine		chemical drug			0.0248	FOS
FBXO25		enzyme			0.049	FOS
SRF-ELK1		complex			0.0248	FOS
exendin(9-39) amide		biologic drug			0.0248	FOS
FGF14		growth factor			0.0248	FOS
OMG		G-protein coupled receptor			0.049	FOS
vasopressins		biologic drug			0.0248	FOS
mediator		complex			0.0248	FOS
INTERLEUKIN		group			0.049	FOS
ARHGEF17		other			0.0248	FOS
MAPK8IP2	0.392	other			0.049	FOS
KIFAP3		other			0.0248	FOS
PPY		other			0.0248	FOS
GPHA2		other			0.0248	FOS
NMB		other			0.049	FOS
NPVF		other			0.0248	FOS
SLC1A2		transporter			0.0248	FOS
ARHGEF28		other			0.049	FOS
GPHB5		other			0.0248	FOS
SCN7A		ion channel			0.0248	FOS
ANKS1A	7.237	other			0.0248	FOS
GAD1		enzyme			0.049	FOS
POU4F3		transcription regulator			0.049	FOS
GABRG2	0.809	ion channel			0.049	FOS
EPGN		growth factor			0.0248	FOS
TAX1BP3		transcription regulator			0.0248	FOS
RAMP3		transporter			0.049	FOS
TH		enzyme			0.049	FOS
GRAP		other			0.049	FOS
RAB5B		enzyme			0.0248	FOS
cytarabine/filgrastim/fludarabine phosphate		biologic drug			0.0248	FOS
UBE2V1		transcription regulator			0.049	FOS
EXOSC10		kinase			0.0248	FOS
1-(3-chlorophenyl)piperazine		chemical drug			0.049	FOS
NPC 15437		chemical - kinase inhibitor			0.049	FOS
guanfacine		chemical drug			0.0248	FOS
ondansetron		chemical drug			0.0248	FOS
flurothyl		chemical drug			0.0248	FOS
L 733060		chemical reagent			0.0248	FOS
selfotel		chemical drug			0.0248	FOS
(R)-5-(2-azetidnylmethoxy)-2-chloropyridine		chemical drug			0.0248	FOS
chlordiazepoxide		chemical drug			0.049	FOS
GYKI 52466		chemical drug			0.0248	FOS
ONO-8711		chemical drug			0.0248	FOS
nisoldipine		chemical drug			0.049	FOS
CTOP		chemical reagent			0.0248	FOS
Ac-DEVD-CHO		chemical reagent			0.0248	FOS
ibutamoren		chemical drug			0.0248	FOS
tegaserod		chemical drug			0.049	FOS
veratridine		chemical toxicant			0.049	FOS
teleocidins		chemical toxicant			0.049	FOS
LY 354740		chemical drug			0.0248	FOS
droxidopa		chemical drug			0.0248	FOS
S(-)-carbidopa		chemical drug			0.0248	FOS
sarcosine		chemical - endogenous mammalian			0.0248	FOS
5-thio-D-glucose		chemical reagent			0.049	FOS
cortodoxone		chemical - endogenous mammalian			0.0248	FN1
FENDRR		other			0.0248	FN1
RBM17		other			0.049	FN1
hyaluronidase		group			0.049	FN1
FERMT2		other			0.049	FN1
PLPP3		phosphatase			0.049	FN1
RANBP2		enzyme			0.0248	FN1
tyrosine kinase inhibitor		chemical drug			0.0248	FN1
N(6)-carboxymethyl-L-lysine		chemical - endogenous mammalian			0.049	FN1
4',6,7-trihydroxyisoflavone		chemical - endogenous non-mammalian			0.049	ESR1
6-hydroxy-enterolactone		chemical - endogenous mammalian			0.049	ESR1
BRINP1		peptidase			0.0248	ESR1
VPS36		other			0.0248	ESR1
WBP2		transcription regulator			0.049	ESR1
volasertib		chemical drug			0.049	ESR1
miR-4728-3p (miRNAs w/seed AUGCUGA)		mature microRNA			0.049	ESR1
MIR4728		microRNA			0.049	ESR1
broussoflavonol b		chemical reagent			0.0248	ESR1
CGS9343B		chemical reagent			0.049	ESR1
tin		chemical reagent			0.0248	ESR1
miR-521 (miRNAs w/seed ACGCACU)		mature microRNA			0.0248	ERCC8
3-tert-butyl-4-hydroxyanisole		chemical reagent			0.0248	EPHX1
Stat1/3		group			0.0248	E2F3
Yi-Gan San		chemical drug			0.049	DNM1
ADAMTS3		peptidase			0.049	DAB1
CBP-ICSBP-IRF-1-PU.1		complex			0.049	CYBB
1,5-bis-(dihexyl-N-nitrosoamino)-2,4-dinitrobenzene		chemical reagent			0.049	CYBB
Hsf4		transcription regulator			0.049	CRYAB
COLGALT1		enzyme			0.049	COLGALT2
4-diphenylacetoxy-1,1-dimethylpiperidinium		chemical reagent			0.0248	CHRM3
thioperamide		chemical reagent			0.0248	CHRM3
Astra 1397		chemical reagent			0.0248	CHRM3
quinuclidinyl benzilate		chemical reagent			0.0248	CHRM3
N-methylscopolamine		chemical drug			0.049	CHRM3
PLEKHA1		other			0.049	CD86
PLEKHA2		other			0.049	CD86
AZ10606120		chemical reagent			0.0248	CD86
SDM25N		chemical reagent			0.0248	CD86
RANBP10		other			0.049	CD63
2810408I11Rik		other			0.0248	CCNYL1
EHD3		other			0.049	CACNA1G
CFI		peptidase			0.0248	C3
CFD		peptidase			0.0248	C3
nafoxidine		chemical drug			0.0248	C3
4-aminopyrazolo(3,4-d)pyrimidine		chemical reagent			0.049	APOE
DNAJA4		other			0.0248	APOE
AFM		transporter			0.049	APOE
lynestrenol		chemical drug			0.049	APOE
ALYREF		transcription regulator			0.0248	APOE
APOC1		transporter			0.049	APOE
hydrocortisone phosphate		chemical drug			0.0248	APOE
22-hydroxycholesterol		chemical - endogenous mammalian			0.049	APOE
sodium hypochlorite		chemical drug			0.0248	APEX1
glutethimide		chemical drug			0.0248	ALAS1
CLPX		enzyme			0.0248	ALAS1
Cg Beta		group			0.049	ADCYAP1
PCSK4		peptidase			0.0248	ADCYAP1
FXN		kinase			0.0248	ACLY
