# Supplementary material for: Environmental enrichment during forced abstinence from cocaine self-administration opposes gene network expression changes associated with the incubation effect
Source: Sci Rep. 2020 Jul 9;10:11291. doi: 10.1038/s41598-020-67966-8 (PMC7347882; doi:10.1038/s41598-020-67966-8)
Supplement: Supplementary file 8 — Supplementary table S2 [file 41598_2020_67966_MOESM8_ESM.xls]

## Sheet: Canonical Pathways
© 2000-2019 QIAGEN. All rights reserved.
Ingenuity Canonical Pathways	-log(p-value)	Ratio	z-score	Molecules
ILK Signaling	2.53	0.0785	-1.069	ACTA2,FLNB,FN1,FNBP1,Irs3,ITGB4,LEF1,MTOR,MYH11,NCK2,PARVB,PPP2R3A,RAC1,RHOG,SNAI2
Type I Diabetes Mellitus Signaling	2.26	0.0901	-0.447	CD28,CD80,CD86,FADD,GAD1,HLA-G,IL1RAP,MAP2K7,STAT1,TNFRSF11B
GABA Receptor Signaling	2.23	0.0947	#NUM!	ADCY4,ADCY6,ADCY9,AP1B1,CACNA1G,CACNA2D2,DNM1,GABBR1,GAD1
Polyamine Regulation in Colon Cancer	2.19	0.182	#NUM!	APC,AZIN1,PSME1,SAT1
Synaptogenesis Signaling Pathway	2.16	0.0641	-0.229	ADCY4,ADCY6,ADCY9,AP1B1,CAMK2G,CDH12,EFNA5,EPHA5,GRIA1,GRIA2,MAPT,MTOR,NAP1L4,NLGN2,PAFAH1B1,RAC1,RPS6KB2,SYNGAP1,SYT17,SYT6
Nucleotide Excision Repair Pathway	2.16	0.143	#NUM!	ERCC8,GTF2H1,POLR2D,POLR2E,RPA1
SAPK/JNK Signaling	2.03	0.0882	1.667	FADD,GAB1,HNRNPK,MAP2K7,MAP3K13,MAP3K4,MAP4K3,RAC1,TAB1
Molecular Mechanisms of Cancer	1.96	0.0587	#NUM!	ADCY4,ADCY6,ADCY9,APC,ARHGEF2,ARHGEF9,BMP4,CAMK2G,CDK10,CDK18,E2F3,FADD,FNBP1,FZD10,GAB1,GNAL,HIPK2,LEF1,RAC1,RALBP1,RHOG,SYNGAP1,TAB1
Trans, trans-farnesyl Diphosphate Biosynthesis	1.95	0.4	#NUM!	GGPS1,IDI1
Endocannabinoid Cancer Inhibition Pathway	1.93	0.0769	1.508	ADCY4,ADCY6,ADCY9,CASP2,GNAL,LEF1,MAP2K7,MTOR,NSMAF,PRKAB1,SNAI2
Cell Cycle Control of Chromosomal Replication	1.88	0.107	#NUM!	CDC45,CDK10,CDK18,LIG1,MCM7,RPA1
Calcium Signaling	1.87	0.068	0.333	ACTA2,ATP2B1,CACNA1G,CACNA2D2,CAMK2G,GRIA1,GRIA2,GRIK1,MICU1,MYH11,SLC8A1,SLC8A2,Tpm1,TRPC5
Glutamate Receptor Signaling	1.85	0.105	#NUM!	GRIA1,GRIA2,GRIK1,SLC17A6,SLC1A3,SLC1A6
BAG2 Signaling Pathway	1.79	0.116	-0.447	HSPA1A/HSPA1B,HSPA5,MAPKAPK2,MAPT,PSME1
Superpathway of Geranylgeranyldiphosphate Biosynthesis I (via Mevalonate)	1.7	0.176	#NUM!	GGPS1,IDI1,MVK
3-phosphoinositide Degradation	1.69	0.071	-2.714	DUSP16,MTMR3,NUDT12,NUDT4,PDXP,PPP2R3A,PRUNE1,PTPN2,PTPRF,SYNJ2,TNS3
IL-15 Production	1.59	0.0744	#NUM!	DDR1,EPHA5,Flt1,KIT,MAP2K7,Ptk7,RET,STAT1,SYK
NER Pathway	1.56	0.0777	-1.414	COPS7B,ERCC8,GTF2H1,LIG1,POLD2,POLR2D,POLR2E,RPA1
Opioid Signaling Pathway	1.53	0.06	0.258	ADCY4,ADCY6,ADCY9,AP1B1,ARRB1,CACNA1G,CACNA2D2,CAMK2G,GNAL,GRK2,MAP2K7,PENK,RAC1,RPS6KB2,TH
Tight Junction Signaling	1.47	0.0655	#NUM!	ACTA2,ARHGEF2,CLDN11,CPSF2,MYH11,NECTIN2,PPP2R3A,RAC1,STX4,SYMPK,TNFRSF11B
Glutamate Removal from Folates	1.46	1	#NUM!	GGH
Crosstalk between Dendritic Cells and Natural Killer Cells	1.44	0.0787	#NUM!	ACTA2,CAMK2G,CD28,CD80,CD86,HLA-G,NECTIN2
White Adipose Tissue Browning Pathway	1.43	0.0698	-1	ADCY4,ADCY6,ADCY9,CACNA1G,CACNA2D2,LDHB,PRKAB1,RUNX1T1,RXRB
IL-1 Signaling	1.4	0.0769	#NUM!	ADCY4,ADCY6,ADCY9,GNAL,IL1RAP,MAP2K7,TAB1
PKCθ Signaling in T Lymphocytes	1.34	0.0645	-0.378	CACNA1G,CACNA2D2,CAMK2G,CD28,CD80,CD86,MAP3K13,MAP3K4,POU2F1,RAC1
Gap Junction Signaling	1.34	0.0606	#NUM!	ACTA2,ADCY4,ADCY6,ADCY9,CSNK1G1,GAD1,GJC2,GRIA1,GRIA2,GRIK1,TUBB4A,TUBB6
Breast Cancer Regulation by Stathmin1	1.32	0.06	#NUM!	ADCY4,ADCY6,ADCY9,ARHGEF2,ARHGEF9,CAMK2G,E2F3,PPP2R3A,RAC1,TRPC5,TUBB4A,TUBB6
Dopamine Receptor Signaling	1.28	0.0779	0	ADCY4,ADCY6,ADCY9,CALY,PPP2R3A,TH
cAMP-mediated signaling	1.25	0.0573	0.577	ADCY4,ADCY6,ADCY9,AKAP2,CAMK2G,CHRM3,GABBR1,GNAL,GPR17,GRK2,HRH3,P2RY14,PDE12
Cardiac β-adrenergic Signaling	1.24	0.0643	0.447	ADCY4,ADCY6,ADCY9,AKAP2,GRK2,PDE12,PPP2R3A,SLC8A1,SLC8A2
D-myo-inositol (1,4,5,6)-Tetrakisphosphate Biosynthesis	1.23	0.0638	-2.333	DUSP16,NUDT12,NUDT4,PDXP,PPP2R3A,PRUNE1,PTPN2,PTPRF,TNS3
D-myo-inositol (3,4,5,6)-tetrakisphosphate Biosynthesis	1.23	0.0638	-2.333	DUSP16,NUDT12,NUDT4,PDXP,PPP2R3A,PRUNE1,PTPN2,PTPRF,TNS3
CREB Signaling in Neurons	1.22	0.058	-0.378	ADCY4,ADCY6,ADCY9,CACNA1G,CACNA2D2,CAMK2G,GNAL,GRIA1,GRIA2,GRIK1,POLR2D,POLR2E
B Cell Receptor Signaling	1.22	0.0595	0	CAMK2G,EBF1,GAB1,MAP2K7,MAP3K13,MAP3K4,MTOR,RAC1,RPS6KB2,SYK,SYNJ2
Role of BRCA1 in DNA Damage Response	1.22	0.075	0	E2F3,FANCB,FANCG,POU2F1,RPA1,STAT1
Type II Diabetes Mellitus Signaling	1.21	0.0634	-0.816	ADIPOR1,CACNA1G,CACNA2D2,Irs3,MAP2K7,MTOR,NSMAF,PRKAB1,TNFRSF11B
Cleavage and Polyadenylation of Pre-mRNA	1.2	0.167	#NUM!	CPSF2,PAPOLA
BER pathway	1.2	0.167	#NUM!	LIG1,PNKP
Protein Kinase A Signaling	1.17	0.0501	1.213	ADCY4,ADCY6,ADCY9,AKAP2,ANAPC13,CAMK2G,DUSP16,DUSP22,FLNB,LEF1,MTMR3,PDE12,Phkg2,PTP4A1,PTPN2,PTPRD,PTPRF,TH,TIMM50,YWHAH
GDP-L-fucose Biosynthesis II (from L-fucose)	1.16	0.5	#NUM!	FPGT
Sulfate Activation for Sulfonation	1.16	0.5	#NUM!	PAPSS1
Glycine Degradation (Creatine Biosynthesis)	1.16	0.5	#NUM!	GAMT
Glutamate Dependent Acid Resistance	1.16	0.5	#NUM!	GAD1
Superpathway of Cholesterol Biosynthesis	1.14	0.107	#NUM!	GGPS1,IDI1,MVK
Mevalonate Pathway I	1.13	0.154	#NUM!	IDI1,MVK
Netrin Signaling	1.12	0.0769	0.447	CACNA1G,CACNA2D2,NCK2,RAC1,UNC5C
Cardiac Hypertrophy Signaling	1.1	0.0542	-0.905	ADCY4,ADCY6,ADCY9,FNBP1,GNAL,MAP2K7,MAP3K13,MAP3K4,MAPKAPK2,MTOR,RAC1,RHOG,TAB1
Germ Cell-Sertoli Cell Junction Signaling	1.1	0.0581	#NUM!	ACTA2,FNBP1,MAP2K7,MAP3K13,MAP3K4,NECTIN2,RAC1,RHOG,TUBB4A,TUBB6
Endocannabinoid Neuronal Synapse Pathway	1.1	0.0625	1.414	ADCY4,ADCY6,ADCY9,CACNA1G,CACNA2D2,GNAL,GRIA1,GRIA2
GNRH Signaling	1.09	0.0578	-0.707	ADCY4,ADCY6,ADCY9,CACNA1G,CACNA2D2,CAMK2G,MAP2K7,MAP3K13,MAP3K4,RAC1
DNA Double-Strand Break Repair by Homologous Recombination	1.08	0.143	#NUM!	LIG1,RPA1
Signaling by Rho Family GTPases	1.07	0.0535	-1.155	ACTA2,ARHGEF2,ARHGEF9,CDC42EP1,CDH12,CIT,CYFIP1,FNBP1,GNAL,MAP2K7,RAC1,RHOG,SEPT1
Graft-versus-Host Disease Signaling	1.07	0.0833	#NUM!	CD28,CD80,CD86,HLA-G
Sperm Motility	1.06	0.0543	#NUM!	CACNA1G,CATSPER2,DDR1,EPHA5,Flt1,KIT,MAP2K7,Pla2g12a,Ptk7,RET,SLC9A5,SYK
Epithelial Adherens Junction Signaling	1.06	0.0588	#NUM!	ACTA2,APC,LEF1,MYH11,NECTIN2,RAC1,SNAI2,TUBB4A,TUBB6
CTLA4 Signaling in Cytotoxic T Lymphocytes	1.04	0.0674	#NUM!	AP1B1,CD28,CD80,CD86,PPP2R3A,SYK
Autoimmune Thyroid Disease Signaling	1.04	0.0816	#NUM!	CD28,CD80,CD86,HLA-G
Remodeling of Epithelial Adherens Junctions	1.03	0.0725	#NUM!	ACTA2,APC,DNM1,TUBB4A,TUBB6
Adenosine Nucleotides Degradation II	1.02	0.133	#NUM!	ADARB2,NT5C3A
Assembly of RNA Polymerase II Complex	1.02	0.08	#NUM!	GTF2H1,POLR2D,POLR2E,TAF12
D-myo-inositol-5-phosphate Metabolism	1.02	0.0577	-2.333	DUSP16,NUDT12,NUDT4,PDXP,PPP2R3A,PRUNE1,PTPN2,PTPRF,TNS3
1,25-dihydroxyvitamin D3 Biosynthesis	0.996	0.333	#NUM!	CYP2R1
Geranylgeranyldiphosphate Biosynthesis	0.996	0.333	#NUM!	GGPS1
Thyroid Hormone Biosynthesis	0.996	0.333	#NUM!	IYD
Amyloid Processing	0.991	0.0784	#NUM!	CAPNS1,CSNK2B,MAPT,MARK1
eNOS Signaling	0.979	0.0566	0	ADCY4,ADCY6,ADCY9,CHRM3,Flt1,HSPA1A/HSPA1B,HSPA5,NOSIP,PRKAB1
Endocannabinoid Developing Neuron Pathway	0.967	0.0609	0.378	ADCY4,ADCY6,ADCY9,GNAL,MAP2K7,MTOR,RAC1
Apelin Endothelial Signaling Pathway	0.967	0.0609	1.134	ADCY4,ADCY6,ADCY9,GNAL,MTOR,PRKAB1,RPS6KB2
T Helper Cell Differentiation	0.955	0.0685	#NUM!	CD28,CD80,CD86,STAT1,TNFRSF11B
Basal Cell Carcinoma Signaling	0.955	0.0685	#NUM!	APC,BMP4,FZD10,HHIP,LEF1
Insulin Receptor Signaling	0.943	0.0576	1.89	FOXO4,GAB1,Irs3,MTOR,PTPRF,RPS6KB2,STX4,SYNJ2
α-Adrenergic Signaling	0.939	0.0632	#NUM!	ADCY4,ADCY6,ADCY9,Phkg2,SLC8A1,SLC8A2
Sphingosine-1-phosphate Signaling	0.939	0.0598	-1.134	ADCY4,ADCY6,ADCY9,CASP2,FNBP1,RAC1,RHOG
Sertoli Cell-Sertoli Cell Junction Signaling	0.932	0.0538	#NUM!	ACTA2,CLDN11,MAP2K7,MAP3K13,MAP3K4,NECTIN2,RAC1,SYMPK,TUBB4A,TUBB6
p38 MAPK Signaling	0.924	0.0593	-1	FADD,IL1RAP,MAPKAPK2,MAPT,RPS6KB2,STAT1,TAB1
Amyotrophic Lateral Sclerosis Signaling	0.91	0.0619	-0.447	CAPNS1,GRIA1,GRIA2,GRIK1,PRPH,RAC1
3-phosphoinositide Biosynthesis	0.907	0.0545	-2.333	DUSP16,NUDT12,NUDT4,PDXP,PPP2R3A,PRUNE1,PTPN2,PTPRF,TNS3
EGF Signaling	0.903	0.0727	0	CSNK2B,MAP2K7,MTOR,STAT1
Huntington's Disease Signaling	0.896	0.0506	-1.342	CAPNS1,CASP2,DNAJB1,DNM1,HSPA1A/HSPA1B,HSPA5,MAP2K7,MTOR,PENK,POLR2D,POLR2E,PSME1
Purine Nucleotides Degradation II (Aerobic)	0.889	0.111	#NUM!	ADARB2,NT5C3A
Interferon Signaling	0.886	0.0833	#NUM!	MX1,PTPN2,STAT1
Unfolded protein response	0.883	0.0714	#NUM!	HSPA1A/HSPA1B,HSPA5,MAP2K7,SREBF2
Arsenate Detoxification I (Glutaredoxin)	0.879	0.25	#NUM!	GSTO1
Spermine and Spermidine Degradation I	0.879	0.25	#NUM!	SAT1
Catecholamine Biosynthesis	0.879	0.25	#NUM!	TH
Ascorbate Recycling (Cytosolic)	0.879	0.25	#NUM!	GSTO1
Fatty Acid β-oxidation III (Unsaturated, Odd Number)	0.879	0.25	#NUM!	Eci3
Reelin Signaling in Neurons	0.866	0.0641	#NUM!	ARHGEF2,ARHGEF9,MAP2K7,MAPT,PAFAH1B1
RhoA Signaling	0.857	0.0569	-0.816	ACTA2,ANLN,ARHGAP12,CDC42EP1,CIT,RAPGEF2,SEPT1
RAR Activation	0.848	0.0515	#NUM!	ADCY4,ADCY6,ADCY9,Akr1b10,CSNK2B,GTF2H1,MAPKAPK2,RAC1,RXRB,SORBS3
Gαi Signaling	0.833	0.056	1.134	ADCY4,ADCY6,ADCY9,GABBR1,GPR17,HRH3,P2RY14
The Visual Cycle	0.815	0.1	#NUM!	Akr1b10,RPE65
G-Protein Coupled Receptor Signaling	0.81	0.048	#NUM!	ADCY4,ADCY6,ADCY9,CAMK2G,CHRM3,GABBR1,GNAL,GPR17,GRK2,HRH3,P2RY14,PDE12,SYNGAP1
Superpathway of Inositol Phosphate Compounds	0.807	0.0505	-2.53	DUSP16,NUDT12,NUDT4,PDXP,PPP2R3A,PRUNE1,PTPN2,PTPRF,SYNJ2,TNS3
Protein Citrullination	0.788	0.2	#NUM!	PADI2
Tetrapyrrole Biosynthesis II	0.788	0.2	#NUM!	ALAS1
Glutamate Degradation III (via 4-aminobutyrate)	0.788	0.2	#NUM!	GAD1
Gustation Pathway	0.777	0.0523	#NUM!	ADCY4,ADCY6,ADCY9,CACNA1G,CACNA2D2,P2RY14,P2RY4,PDE12
Role of PKR in Interferon Induction and Antiviral Response	0.767	0.0732	#NUM!	FADD,STAT1,TRAF3
Virus Entry via Endocytic Pathways	0.767	0.0561	#NUM!	ACTA2,AP1B1,DNM1,FLNB,ITGB4,RAC1
Estrogen Biosynthesis	0.767	0.0732	#NUM!	CYP1B1,CYP2S1,HSD17B11
CDK5 Signaling	0.754	0.0556	-0.816	ADCY4,ADCY6,ADCY9,GNAL,MAPT,PPP2R3A
Colorectal Cancer Metastasis Signaling	0.754	0.0474	-2.111	ADCY4,ADCY6,ADCY9,APC,ARRB1,FNBP1,FZD10,GRK2,LEF1,RAC1,RHOG,STAT1
RhoGDI Signaling	0.747	0.05	1.414	ACTA2,ARHGAP12,ARHGEF2,ARHGEF9,CDH12,FNBP1,GNAL,RAC1,RHOG
Axonal Guidance Signaling	0.733	0.0432	#NUM!	ACE,ADAMTS1,ADAMTS4,BMP4,EFNA5,EPHA5,FZD10,GNAL,HHIP,KLC1,L1CAM,MAG,NCK2,NTNG2,RAC1,SEMA4A,SEMA6A,SHANK2,TUBB4A,TUBB6,UNC5C
Adipogenesis pathway	0.726	0.0522	#NUM!	BMP4,EBF1,FZD10,GTF2H1,KLF3,RUNX1T1,SIRT2
Serotonin Receptor Signaling	0.724	0.0698	#NUM!	ADCY4,ADCY6,ADCY9
CD40 Signaling	0.719	0.0615	#NUM!	MAP2K7,MAPKAPK2,PTGS1,TRAF3
Thrombin Signaling	0.717	0.0481	0	ADCY4,ADCY6,ADCY9,ARHGEF2,ARHGEF9,CAMK2G,FNBP1,GNAL,RAC1,RHOG
HGF Signaling	0.717	0.0541	0.447	ELF2,GAB1,MAP2K7,MAP3K13,MAP3K4,RAC1
Pyruvate Fermentation to Lactate	0.717	0.167	#NUM!	LDHB
Pentose Phosphate Pathway (Non-oxidative Branch)	0.717	0.167	#NUM!	RPE
Adenine and Adenosine Salvage III	0.717	0.167	#NUM!	ADARB2
Glucocorticoid Receptor Signaling	0.703	0.0446	#NUM!	GTF2H1,HSPA1A/HSPA1B,HSPA5,KRT222,MAP2K7,PBX1,POLR2D,POLR2E,POU2F1,PRKAB1,RAC1,STAT1,TAB1,TAF12,YWHAH
Mitotic Roles of Polo-Like Kinase	0.703	0.0606	#NUM!	ANAPC13,KIF23,PPP2R3A,PRC1
Androgen Signaling	0.703	0.0515	#NUM!	CACNA1G,CACNA2D2,DNAJB1,GNAL,GTF2H1,POLR2D,POLR2E
Acute Myeloid Leukemia Signaling	0.699	0.0562	-0.447	KIT,LEF1,MAP2K7,MTOR,RPS6KB2
Role of Macrophages, Fibroblasts and Endothelial Cells in Rheumatoid Arthritis	0.693	0.0449	#NUM!	ADAMTS4,APC,CAMK2G,CSF1,FN1,FZD10,IL17RC,IL1RAP,LEF1,MAP2K7,MAPKAPK2,RAC1,TNFRSF11B,TRAF3
Role of JAK1, JAK2 and TYK2 in Interferon Signaling	0.69	0.0833	#NUM!	PTPN2,STAT1
Altered T Cell and B Cell Signaling in Rheumatoid Arthritis	0.686	0.0556	#NUM!	CD28,CD80,CD86,CSF1,TRAF3
NGF Signaling	0.682	0.0526	0	GAB1,MAP3K13,MAP3K4,RAC1,RHOG,RPS6KB2
Production of Nitric Oxide and Reactive Oxygen Species in Macrophages	0.674	0.0479	-1	FNBP1,MAP2K7,MAP3K13,MAP3K4,PPP2R3A,RAC1,RHOG,STAT1,TNFRSF11B
Death Receptor Signaling	0.674	0.0549	0.447	ACTA2,CASP2,FADD,MAP2K7,PARP8
Osteoarthritis Pathway	0.674	0.0469	-1.897	ADAMTS4,CASP2,FADD,FN1,FZD10,IL1RAP,LEF1,MTOR,PRKAB1,RAC1
Ovarian Cancer Signaling	0.672	0.0504	#NUM!	APC,ARRB1,FZD10,LEF1,MTOR,PTGS1,RPS6KB2
Bupropion Degradation	0.666	0.08	#NUM!	CYP1B1,CYP2S1
Neuroprotective Role of THOP1 in Alzheimer's Disease	0.66	0.0517	#NUM!	ACE,GZMM,HLA-G,KLK6,MAPT,NTS
PPARα/RXRα Activation	0.658	0.0474	-0.707	ADCY4,ADCY6,ADCY9,ADIPOR1,AIP,CHD5,IL1RAP,MAP2K7,PRKAB1
Glioblastoma Multiforme Signaling	0.658	0.0485	-1.89	APC,E2F3,FNBP1,FZD10,LEF1,MTOR,RAC1,RHOG
Purine Ribonucleosides Degradation to Ribose-1-phosphate	0.658	0.143	#NUM!	ADARB2
Ephrin A Signaling	0.648	0.0638	#NUM!	EFNA5,EPHA5,RAC1
NAD Salvage Pathway II	0.64	0.0769	#NUM!	NT5C3A,NUDT12
Renin-Angiotensin Signaling	0.638	0.0508	#NUM!	ACE,ADCY4,ADCY6,ADCY9,RAC1,STAT1
Fcγ Receptor-mediated Phagocytosis in Macrophages and Monocytes	0.636	0.0532	-0.447	ACTA2,NCK2,RAC1,RPS6KB2,SYK
Melanocyte Development and Pigmentation Signaling	0.636	0.0532	-0.447	ADCY4,ADCY6,ADCY9,KIT,RPS6KB2
Clathrin-mediated Endocytosis Signaling	0.633	0.0466	#NUM!	ACTA2,AP1B1,ARRB1,CSNK2B,DNM1,ITGB4,LDLR,LDLRAP1,RAC1
Actin Nucleation by ARP-WASP Complex	0.614	0.0556	#NUM!	FNBP1,NCK2,RAC1,RHOG
Ephrin B Signaling	0.614	0.0556	1	GNAL,HNRNPK,NCK2,RAC1
Superoxide Radicals Degradation	0.607	0.125	#NUM!	CYGB
LXR/RXR Activation	0.606	0.0496	-0.447	C3,ECHS1,IL1RAP,LDLR,RXRB,TNFRSF11B
Caveolar-mediated Endocytosis Signaling	0.6	0.0548	#NUM!	ACTA2,FLNB,ITGAE,ITGB4
GPCR-Mediated Integration of Enteroendocrine Signaling Exemplified by an L Cell	0.6	0.0548	-1	ADCY4,ADCY6,ADCY9,ADCYAP1
p53 Signaling	0.59	0.051	#NUM!	CCNG1,CCNK,HIPK2,SNAI2,ST13
Wnt/β-catenin Signaling	0.588	0.0462	0.447	APC,CDH12,CSNK1G1,CSNK2B,FZD10,LEF1,PPP2R3A,TAB1
Thyroid Cancer Signaling	0.58	0.0588	#NUM!	LEF1,RET,RXRB
IL-6 Signaling	0.567	0.048	-0.816	CSNK2B,IL1RAP,MAP2K7,MAPKAPK2,TAB1,TNFRSF11B
Prostanoid Biosynthesis	0.562	0.111	#NUM!	PTGS1
Heme Biosynthesis II	0.562	0.111	#NUM!	ALAS1
PTEN Signaling	0.558	0.0476	-0.816	CSNK2B,FOXO4,RAC1,RPS6KB2,SYNJ2,YWHAH
Systemic Lupus Erythematosus In T Cell Signaling Pathway	0.554	0.0419	-1.604	CASP2,CD28,CD80,CD86,FNBP1,HLA-G,MAP2K7,MTOR,PPP2R3A,RAC1,RHOG,RPS6KB2,STIM1,SYK
CD27 Signaling in Lymphocytes	0.55	0.0566	#NUM!	MAP2K7,MAP3K13,MAP3K4
Acetone Degradation I (to Methylglyoxal)	0.55	0.0667	#NUM!	CYP1B1,CYP2S1
Sonic Hedgehog Signaling	0.55	0.0667	#NUM!	GRK2,HHIP
Acute Phase Response Signaling	0.541	0.0447	-0.707	C3,FN1,HNRNPK,IL1RAP,MAP2K7,MTOR,TAB1,TNFRSF11B
VDR/RXR Activation	0.539	0.0513	#NUM!	KLF4,KLK6,RXRB,TRPV5
Role of Wnt/GSK-3β Signaling in the Pathogenesis of Influenza	0.539	0.0513	#NUM!	APC,CSNK1G1,FZD10,LEF1
Mouse Embryonic Stem Cell Pluripotency	0.536	0.0485	-0.447	APC,BMP4,FZD10,LEF1,TAB1
Sumoylation Pathway	0.536	0.0485	0	FNBP1,RAC1,RHOG,RPA1,ZEB1
Calcium Transport I	0.524	0.1	#NUM!	ATP2B1
Pentose Phosphate Pathway	0.524	0.1	#NUM!	RPE
Renal Cell Carcinoma Signaling	0.516	0.05	#NUM!	EGLN3,FH,GAB1,RAC1
Glutathione-mediated Detoxification	0.511	0.0625	#NUM!	GGH,GSTO1
Fatty Acid β-oxidation I	0.511	0.0625	#NUM!	ECHS1,Eci3
Nicotine Degradation III	0.507	0.0536	#NUM!	Aox3,CYP1B1,CYP2S1
PD-1, PD-L1 cancer immunotherapy pathway	0.507	0.0472	-1.342	CD28,CD80,CSNK2B,HLA-G,TNFRSF11B
mTOR Signaling	0.506	0.0429	-1.134	FNBP1,MTOR,PPP2R3A,PRKAB1,PRR5L,RAC1,RHOG,RPS18,RPS6KB2
Apelin Adipocyte Signaling Pathway	0.504	0.0494	1	ADCY4,ADCY6,ADCY9,PRKAB1
Hepatic Cholestasis	0.503	0.0435	#NUM!	ADCY4,ADCY6,ADCY9,CYP7B1,IL1RAP,MAP3K4,SLC22A7,TNFRSF11B
PI3K/AKT Signaling	0.503	0.0455	1.342	GAB1,MTOR,PPP2R3A,RPS6KB2,SYNJ2,YWHAH
Gαs Signaling	0.498	0.0467	-1.342	ADCY4,ADCY6,ADCY9,CHRM3,RAPGEF2
Role of CHK Proteins in Cell Cycle Checkpoint Control	0.495	0.0526	#NUM!	E2F3,PPP2R3A,RPA1
Circadian Rhythm Signaling	0.493	0.0606	#NUM!	ADCYAP1,ADCYAP1R1
γ-glutamyl Cycle	0.491	0.0909	#NUM!	GGCT
Hepatic Fibrosis / Hepatic Stellate Cell Activation	0.489	0.043	#NUM!	ACTA2,CSF1,Flt1,FN1,IL1RAP,MYH11,STAT1,TNFRSF11B
Endothelin-1 Signaling	0.489	0.043	1.414	ADCY4,ADCY6,ADCY9,CASP2,GAB1,GNAL,Pla2g12a,PTGS1
Synaptic Long Term Depression	0.483	0.0428	1.89	CACNA1G,CACNA2D2,GAD1,GNAL,GRIA1,GRIA2,Pla2g12a,PPP2R3A
MSP-RON Signaling Pathway	0.481	0.0517	#NUM!	ACTA2,CSF1,KLK6
Role of NFAT in Cardiac Hypertrophy	0.479	0.0421	-0.333	ADCY4,ADCY6,ADCY9,CACNA1G,CACNA2D2,CAMK2G,MAP2K7,SLC8A1,SLC8A2
Paxillin Signaling	0.479	0.0459	#NUM!	ACTA2,ITGAE,ITGB4,NCK2,RAC1
Integrin Signaling	0.479	0.0421	-1.667	ACTA2,CAPNS1,FNBP1,ITGAE,ITGB4,NCK2,PARVB,RAC1,RHOG
Role of JAK2 in Hormone-like Cytokine Signaling	0.476	0.0588	#NUM!	Irs3,STAT1
TR/RXR Activation	0.472	0.0476	#NUM!	LDLR,MTOR,RXRB,SREBF2
Nur77 Signaling in T Lymphocytes	0.47	0.0508	#NUM!	CD28,CD80,CD86
Estrogen Receptor Signaling	0.462	0.0438	#NUM!	GTF2H1,PHB2,POLR2D,POLR2E,TAF12,TRRAP
iCOS-iCOSL Signaling in T Helper Cells	0.461	0.045	0	CAMK2G,CD28,CD80,CD86,RAC1
TWEAK Signaling	0.461	0.0571	#NUM!	FADD,TRAF3
Assembly of RNA Polymerase I Complex	0.46	0.0833	#NUM!	POLR1E
Hematopoiesis from Multipotent Stem Cells	0.46	0.0833	#NUM!	CSF1
Guanosine Nucleotides Degradation III	0.46	0.0833	#NUM!	NT5C3A
Tec Kinase Signaling	0.458	0.0427	-1.342	ACTA2,FADD,FNBP1,GNAL,RAC1,RHOG,STAT1
CNTF Signaling	0.457	0.05	#NUM!	MTOR,RPS6KB2,STAT1
Semaphorin Signaling in Neurons	0.457	0.05	#NUM!	FNBP1,RAC1,RHOG
Retinoic acid Mediated Apoptosis Signaling	0.457	0.05	#NUM!	FADD,PARP8,RXRB
Allograft Rejection Signaling	0.452	0.0465	#NUM!	CD28,CD80,CD86,HLA-G
GPCR-Mediated Nutrient Sensing in Enteroendocrine Cells	0.452	0.0446	-0.447	ADCY4,ADCY6,ADCY9,CACNA1G,CACNA2D2
Induction of Apoptosis by HIV1	0.445	0.0492	#NUM!	FADD,MAP2K7,TNFRSF11B
B Cell Development	0.445	0.0556	#NUM!	CD80,CD86
PCP pathway	0.445	0.0492	#NUM!	FZD10,PRICKLE1,RAC1
Role of Osteoblasts, Osteoclasts and Chondrocytes in Rheumatoid Arthritis	0.442	0.0409	#NUM!	ADAMTS4,APC,BMP4,CSF1,FZD10,IL1RAP,LEF1,MAP2K7,TNFRSF11B
Regulation of the Epithelial-Mesenchymal Transition Pathway	0.442	0.0415	#NUM!	APC,CDH12,FZD10,GAB1,LEF1,MAP2K7,SNAI2,ZEB1
CXCR4 Signaling	0.438	0.0419	-0.816	ADCY4,ADCY6,ADCY9,FNBP1,GNAL,RAC1,RHOG
Role of IL-17A in Psoriasis	0.432	0.0769	#NUM!	IL17RC
Acyl-CoA Hydrolysis	0.432	0.0769	#NUM!	ACOT11
Oleate Biosynthesis II (Animals)	0.432	0.0769	#NUM!	Scd2
Urate Biosynthesis/Inosine 5'-phosphate Degradation	0.432	0.0769	#NUM!	NT5C3A
Pregnenolone Biosynthesis	0.432	0.0769	#NUM!	CYP7B1
Cell Cycle Regulation by BTG Family Proteins	0.429	0.0541	#NUM!	E2F3,PPP2R3A
Complement System	0.429	0.0541	#NUM!	C3,CFH
Regulation of IL-2 Expression in Activated and Anergic T Lymphocytes	0.424	0.0449	#NUM!	CD28,CD80,MAP2K7,RAC1
Activation of IRF by Cytosolic Pattern Recognition Receptors	0.423	0.0476	#NUM!	FADD,STAT1,TRAF3
Aryl Hydrocarbon Receptor Signaling	0.418	0.042	0	AIP,CYP1B1,GSTO1,MCM7,NFIA,RXRB
Adrenomedullin signaling pathway	0.418	0.0406	-0.378	ADCY4,ADCY6,ADCY9,C3,CFH,GAD1,MAP2K7,RXRB
Notch Signaling	0.416	0.0526	#NUM!	DTX4,MAG
Fc Epsilon RI Signaling	0.412	0.0427	0.447	GAB1,MAP2K7,RAC1,SYK,SYNJ2
Glutaryl-CoA Degradation	0.407	0.0714	#NUM!	PARK7
Isoleucine Degradation I	0.407	0.0714	#NUM!	ECHS1
Corticotropin Releasing Hormone Signaling	0.403	0.0414	-0.447	ADCY4,ADCY6,ADCY9,CACNA1G,CACNA2D2,GAD1
April Mediated Signaling	0.401	0.0513	#NUM!	MAP2K7,TRAF3
Nicotine Degradation II	0.401	0.0462	#NUM!	Aox3,CYP1B1,CYP2S1
CD28 Signaling in T Helper Cells	0.389	0.0417	-0.447	CD28,CD80,CD86,RAC1,SYK
Factors Promoting Cardiogenesis in Vertebrates	0.389	0.043	#NUM!	APC,BMP4,FZD10,LEF1
Role of Tissue Factor in Cancer	0.389	0.0417	#NUM!	ARRB1,CSF1,MTOR,PDXP,RAC1
Systemic Lupus Erythematosus Signaling	0.386	0.0391	#NUM!	CD28,CD80,CD86,EFTUD2,HLA-G,MTOR,PRPF3,PRPF6,RNPC3
T Cell Exhaustion Signaling Pathway	0.386	0.04	-1.342	CD28,CD80,CD86,HLA-G,MTOR,PPP2R3A,STAT1
Telomere Extension by Telomerase	0.384	0.0667	#NUM!	HNRNPA1
Histidine Degradation VI	0.384	0.0667	#NUM!	CYP7B1
Regulation of Actin-based Motility by Rho	0.381	0.0426	-2	ACTA2,FNBP1,RAC1,RHOG
Relaxin Signaling	0.377	0.0403	#NUM!	ADCY4,ADCY6,ADCY9,GAD1,GNAL,PDE12
B Cell Activating Factor Signaling	0.376	0.0488	#NUM!	MAP2K7,TRAF3
nNOS Signaling in Skeletal Muscle Cells	0.376	0.0488	#NUM!	CACNA1G,CACNA2D2
Triacylglycerol Biosynthesis	0.376	0.0488	#NUM!	PLPP5,PLPPR3
Communication between Innate and Adaptive Immune Cells	0.365	0.0417	#NUM!	CD28,CD80,CD86,HLA-G
Extrinsic Prothrombin Activation Pathway	0.363	0.0625	#NUM!	TFPI
Mismatch Repair in Eukaryotes	0.363	0.0625	#NUM!	RPA1
Role of JAK1 and JAK3 in γc Cytokine Signaling	0.363	0.0435	#NUM!	Irs3,STAT1,SYK
Chondroitin Sulfate Degradation (Metazoa)	0.363	0.0625	#NUM!	CEMIP2
Vitamin-C Transport	0.363	0.0625	#NUM!	GSTO1
Parkinson's Signaling	0.363	0.0625	#NUM!	PARK7
NF-κB Signaling	0.363	0.0391	1.89	BMP4,CSNK2B,FADD,MAP2K7,TAB1,TNFRSF11B,TRAF3
Phagosome Formation	0.354	0.04	#NUM!	FN1,FNBP1,RAC1,RHOG,SYK
UVA-Induced MAPK Signaling	0.349	0.0408	#NUM!	MTOR,PARP8,RPS6KB2,STAT1
Ubiquinol-10 Biosynthesis (Eukaryotic)	0.344	0.0588	#NUM!	CYP7B1
Dermatan Sulfate Degradation (Metazoa)	0.344	0.0588	#NUM!	CEMIP2
D-myo-inositol (1,4,5)-trisphosphate Degradation	0.344	0.0588	#NUM!	SYNJ2
Role of RIG1-like Receptors in Antiviral Innate Immunity	0.34	0.0455	#NUM!	FADD,TRAF3
ERK5 Signaling	0.335	0.0417	#NUM!	GAB1,RPS6KB2,YWHAH
iNOS Signaling	0.329	0.0444	#NUM!	STAT1,TAB1
p70S6K Signaling	0.328	0.0388	-1	MAPT,MTOR,PPP2R3A,SYK,YWHAH
1D-myo-inositol Hexakisphosphate Biosynthesis II (Mammalian)	0.326	0.0556	#NUM!	SYNJ2
Valine Degradation I	0.326	0.0556	#NUM!	ECHS1
D-myo-inositol (1,3,4)-trisphosphate Biosynthesis	0.326	0.0556	#NUM!	SYNJ2
Methylglyoxal Degradation III	0.326	0.0556	#NUM!	Akr1b10
FAT10 Signaling Pathway	0.326	0.0556	#NUM!	PSME1
Neuroinflammation Signaling Pathway	0.321	0.0367	-1	CD80,CD86,GABBR1,GAD1,GRIA1,MAPT,S100B,SLC1A3,STAT1,SYK,TRAF3
Leptin Signaling in Obesity	0.319	0.0405	#NUM!	ADCY4,ADCY6,ADCY9
Glioma Invasiveness Signaling	0.319	0.0405	#NUM!	FNBP1,RAC1,RHOG
Cellular Effects of Sildenafil (Viagra)	0.316	0.0382	#NUM!	ACTA2,ADCY4,ADCY6,ADCY9,MYH11
Protein Ubiquitination Pathway	0.316	0.0366	#NUM!	CRYAB,DNAJB1,DNAJB7,HSPA1A/HSPA1B,HSPA5,PSME1,UCHL3,USP42,USP46,USP48
FcγRIIB Signaling in B Lymphocytes	0.311	0.04	#NUM!	CACNA1G,CACNA2D2,SYK
GADD45 Signaling	0.309	0.0526	#NUM!	MAP3K4
Apelin Muscle Signaling Pathway	0.309	0.0526	#NUM!	PRKAB1
PPAR Signaling	0.307	0.0385	0	AIP,IL1RAP,TAB1,TNFRSF11B
GDNF Family Ligand-Receptor Interactions	0.303	0.0395	#NUM!	GAB1,RAC1,RET
Heparan Sulfate Biosynthesis (Late Stages)	0.303	0.0395	#NUM!	HS3ST1,RPE65,TARS2
Macropinocytosis Signaling	0.303	0.0395	#NUM!	CSF1,ITGB4,RAC1
Dopamine-DARPP32 Feedback in cAMP Signaling	0.297	0.0368	-0.447	ADCY4,ADCY6,ADCY9,CALY,CSNK1G1,PPP2R3A
Cardiomyocyte Differentiation via BMP Receptors	0.293	0.05	#NUM!	BMP4
Inflammasome pathway	0.293	0.05	#NUM!	NEK7
Cell Cycle: G2/M DNA Damage Checkpoint Regulation	0.289	0.0408	#NUM!	HIPK2,YWHAH
Agrin Interactions at Neuromuscular Junction	0.288	0.0385	#NUM!	ACTA2,NRG1,RAC1
IL-7 Signaling Pathway	0.288	0.0385	#NUM!	EBF1,FOXO4,STAT1
Telomerase Signaling	0.287	0.0374	0	DKC1,ELF2,PPP2R3A,TEP1
TNFR1 Signaling	0.28	0.04	#NUM!	CASP2,FADD
Putrescine Degradation III	0.279	0.0476	#NUM!	SAT1
Endoplasmic Reticulum Stress Pathway	0.279	0.0476	#NUM!	HSPA5
Pancreatic Adenocarcinoma Signaling	0.276	0.0367	#NUM!	E2F3,RAC1,RALBP1,STAT1
PI3K Signaling in B Lymphocytes	0.276	0.0362	-2	C3,CAMK2G,Irs3,RAC1,SYK
Hereditary Breast Cancer Signaling	0.266	0.0357	#NUM!	FANCB,FANCG,POLR2D,POLR2E,RPA1
Pyrimidine Deoxyribonucleotides De Novo Biosynthesis I	0.266	0.0455	#NUM!	DTYMK
Tryptophan Degradation III (Eukaryotic)	0.266	0.0455	#NUM!	PARK7
Phospholipase C Signaling	0.265	0.035	-0.816	ADCY4,ADCY6,ADCY9,ARHGEF2,ARHGEF9,FNBP1,RAC1,RHOG,SYK
Rac Signaling	0.264	0.036	0	CYFIP1,MAP2K7,MCF2L,RAC1
Triacylglycerol Degradation	0.263	0.0385	#NUM!	RPE65,TARS2
Heparan Sulfate Biosynthesis	0.254	0.0361	#NUM!	HS3ST1,RPE65,TARS2
Superpathway of D-myo-inositol (1,4,5)-trisphosphate Metabolism	0.253	0.0435	#NUM!	SYNJ2
Ethanol Degradation IV	0.253	0.0435	#NUM!	CYGB
Apelin Cardiac Fibroblast Signaling Pathway	0.253	0.0435	#NUM!	PRKAB1
FGF Signaling	0.248	0.0357	#NUM!	GAB1,MAPKAPK2,RAC1
Role of IL-17A in Arthritis	0.247	0.037	#NUM!	IL17RC,MAPKAPK2
Transcriptional Regulatory Network in Embryonic Stem Cells	0.247	0.037	#NUM!	FOXC1,L1CAM
HIPPO signaling	0.242	0.0353	#NUM!	DLG3,PPP2R3A,YWHAH
IL-4 Signaling	0.242	0.0353	#NUM!	MTOR,RPS6KB2,SYNJ2
IL-22 Signaling	0.241	0.0417	#NUM!	STAT1
Tumoricidal Function of Hepatic Natural Killer Cells	0.241	0.0417	#NUM!	FADD
TCA Cycle II (Eukaryotic)	0.241	0.0417	#NUM!	FH
IL-17A Signaling in Gastric Cells	0.23	0.04	#NUM!	IL17RC
Role of JAK family kinases in IL-6-type Cytokine Signaling	0.23	0.04	#NUM!	STAT1
Tryptophan Degradation X (Mammalian, via Tryptamine)	0.23	0.04	#NUM!	Akr1b10
Lipid Antigen Presentation by CD1	0.22	0.0385	#NUM!	AP1B1
Estrogen-mediated S-phase Entry	0.22	0.0385	#NUM!	E2F3
Natural Killer Cell Signaling	0	0.0252	#NUM!	RAC1,SYK,SYNJ2
IL-10 Signaling	0	0.029	#NUM!	IL1RAP,TAB1
Neuregulin Signaling	0	0.0312	#NUM!	MTOR,NRG1,RPS6KB2
Leukocyte Extravasation Signaling	0	0.0253	0	ACTA2,ARHGAP12,CLDN11,MAP3K4,RAC1
Synaptic Long Term Potentiation	0	0.0233	#NUM!	CAMK2G,GRIA1,GRIA2
Actin Cytoskeleton Signaling	0	0.0274	-2.236	ACTA2,APC,CYFIP1,FN1,MYH11,RAC1
NRF2-mediated Oxidative Stress Response	0	0.0316	#NUM!	ACTA2,DNAJB1,DNAJB7,GSTO1,MAFF,MAP2K7
LPS/IL-1 Mediated Inhibition of RXR Function	0	0.0268	#NUM!	ALAS1,GSTO1,HS3ST1,IL1RAP,MAP2K7,TNFRSF11B
Coagulation System	0	0.0286	#NUM!	TFPI
Mitochondrial Dysfunction	0	0.0117	#NUM!	FIS1,PARK7
FXR/RXR Activation	0	0.0159	#NUM!	C3,SLC22A7
Ceramide Signaling	0	0.0341	#NUM!	NSMAF,PPP2R3A,TNFRSF11B
PXR/RXR Activation	0	0.0154	#NUM!	ALAS1
14-3-3-mediated Signaling	0	0.0315	#NUM!	MAPT,TUBB4A,TUBB6,YWHAH
IL-8 Signaling	0	0.0251	-2.236	Flt1,FNBP1,MTOR,RAC1,RHOG
IL-12 Signaling and Production in Macrophages	0	0.00758	#NUM!	STAT1
Role of Pattern Recognition Receptors in Recognition of Bacteria and Viruses	0	0.013	#NUM!	C3,SYK
TREM1 Signaling	0	0.0133	#NUM!	CD86
Role of NFAT in Regulation of the Immune Response	0	0.0331	0.816	CD28,CD80,CD86,CSNK1G1,GNAL,SYK
LPS-stimulated MAPK Signaling	0	0.0122	#NUM!	RAC1
CCR5 Signaling in Macrophages	0	0.0213	#NUM!	CACNA1G,CACNA2D2
Cytotoxic T Lymphocyte-mediated Apoptosis of Target Cells	0	0.0294	#NUM!	FADD
IL-3 Signaling	0	0.0253	#NUM!	RAC1,STAT1
Lymphotoxin β Receptor Signaling	0	0.0189	#NUM!	TRAF3
IL-17 Signaling	0	0.025	#NUM!	IL17RC,MAPKAPK2
fMLP Signaling in Neutrophils	0	0.00862	#NUM!	RAC1
Thrombopoietin Signaling	0	0.0159	#NUM!	STAT1
IL-9 Signaling	0	0.0303	#NUM!	STAT1
CCR3 Signaling in Eosinophils	0	0.00806	#NUM!	RAC1
Oncostatin M Signaling	0	0.0233	#NUM!	STAT1
IL-15 Signaling	0	0.0141	#NUM!	SYK
Dendritic Cell Maturation	0	0.0273	-0.447	CD80,CD86,STAT1,TAB1,TNFRSF11B
Mechanisms of Viral Exit from Host Cells	0	0.0244	#NUM!	ACTA2
HIF1α Signaling	0	0.0265	#NUM!	EGLN3,LDHB,NAA10
Melatonin Signaling	0	0.0278	#NUM!	CAMK2G,MAP2K7
Angiopoietin Signaling	0	0.0267	#NUM!	ANGPT4,GRB14
Neuropathic Pain Signaling In Dorsal Horn Neurons	0	0.0297	#NUM!	CAMK2G,GRIA1,GRIA2
HMGB1 Signaling	0	0.0303	-1.342	FNBP1,MAP2K7,RAC1,RHOG,TNFRSF11B
FLT3 Signaling in Hematopoietic Progenitor Cells	0	0.0241	#NUM!	MTOR,STAT1
Cholecystokinin/Gastrin-mediated Signaling	0	0.0252	#NUM!	FNBP1,RAC1,RHOG
Human Embryonic Stem Cell Pluripotency	0	0.0296	#NUM!	APC,BMP4,FZD10,LEF1
ATM Signaling	0	0.0309	#NUM!	PPP2R3A,TRRAP,ZEB1
Antiproliferative Role of Somatostatin Receptor 2	0	0.013	#NUM!	GAD1
Role of Oct4 in Mammalian Embryonic Stem Cell Pluripotency	0	0.0217	#NUM!	RXRB
Aldosterone Signaling in Epithelial Cells	0	0.0316	#NUM!	CRYAB,DNAJB1,DNAJB7,HSPA1A/HSPA1B,HSPA5
Role of NANOG in Mammalian Embryonic Stem Cell Pluripotency	0	0.0336	#NUM!	APC,BMP4,FZD10,GAB1
Growth Hormone Signaling	0	0.0282	#NUM!	RPS6KB2,STAT1
Prolactin Signaling	0	0.0123	#NUM!	STAT1
Prostate Cancer Signaling	0	0.022	#NUM!	LEF1,MTOR
Small Cell Lung Cancer Signaling	0	0.0282	#NUM!	RXRB,TRAF3
Endometrial Cancer Signaling	0	0.0167	#NUM!	LEF1
Glioma Signaling	0	0.0273	#NUM!	CAMK2G,E2F3,MTOR
Chronic Myeloid Leukemia Signaling	0	0.00971	#NUM!	E2F3
Non-Small Cell Lung Cancer Signaling	0	0.0137	#NUM!	RXRB
Gα12/13 Signaling	0	0.0154	#NUM!	CDH12,MAP2K7
Myc Mediated Apoptosis Signaling	0	0.0308	#NUM!	FADD,YWHAH
G Beta Gamma Signaling	0	0.0246	#NUM!	CACNA1G,CACNA2D2,GNAL
Cdc42 Signaling	0	0.018	#NUM!	APC,Exoc7,HLA-G
FAK Signaling	0	0.0316	#NUM!	ACTA2,CAPNS1,RAC1
EIF2 Signaling	0	0.0268	#NUM!	ACTA2,HNRNPA1,HSPA5,RPL3,RPL6,RPS18
AMPK Signaling	0	0.033	0	CHRM3,FOXO4,MTOR,PFKFB2,PPM1F,PPP2R3A,PRKAB1
PAK Signaling	0	0.0206	#NUM!	NCK2,RAC1
HER-2 Signaling in Breast Cancer	0	0.0238	#NUM!	ITGB4,NRG1
Atherosclerosis Signaling	0	0.0161	#NUM!	CSF1,Pla2g12a
Regulation of eIF4 and p70S6K Signaling	0	0.0191	#NUM!	MTOR,PPP2R3A,RPS18
Estrogen-Dependent Breast Cancer Signaling	0	0.0135	#NUM!	HSD17B11
RANK Signaling in Osteoclasts	0	0.0341	#NUM!	MAP2K7,MAP3K13,MAP3K4
Role of MAPK Signaling in the Pathogenesis of Influenza	0	0.0256	#NUM!	MAP2K7,Pla2g12a
OX40 Signaling Pathway	0	0.0222	#NUM!	HLA-G,TRAF3
Inhibition of Angiogenesis by TSP1	0	0.0294	#NUM!	CD47
P2Y Purigenic Receptor Signaling Pathway	0	0.0315	0	ADCY4,ADCY6,ADCY9,P2RY4
Intrinsic Prothrombin Activation Pathway	0	0.0238	#NUM!	KLK6
Cyclins and Cell Cycle Regulation	0	0.0247	#NUM!	E2F3,PPP2R3A
IL-17A Signaling in Airway Cells	0	0.0156	#NUM!	IL17RC
IL-17A Signaling in Fibroblasts	0	0.0286	#NUM!	IL17RC
Role of IL-17F in Allergic Inflammatory Airway Diseases	0	0.0222	#NUM!	IL17RC
Hematopoiesis from Pluripotent Stem Cells	0	0.0204	#NUM!	CSF1
nNOS Signaling in Neurons	0	0.0213	#NUM!	CAPNS1
ErbB Signaling	0	0.0319	#NUM!	MTOR,NCK2,NRG1
ErbB2-ErbB3 Signaling	0	0.0154	#NUM!	NRG1
ErbB4 Signaling	0	0.0147	#NUM!	NRG1
Retinoate Biosynthesis I	0	0.0294	#NUM!	Akr1b10
Pyrimidine Ribonucleotides De Novo Biosynthesis	0	0.0227	#NUM!	HNRNPA1
tRNA Splicing	0	0.0238	#NUM!	PDE12
Melatonin Degradation I	0	0.0333	#NUM!	CYP1B1,CYP2S1
Pyridoxal 5'-phosphate Salvage Pathway	0	0.0308	#NUM!	ADPGK,CDK18
Phospholipases	0	0.0164	#NUM!	Pla2g12a
Chondroitin Sulfate Biosynthesis	0	0.0179	#NUM!	HS3ST1
Dermatan Sulfate Biosynthesis	0	0.0169	#NUM!	HS3ST1
tRNA Charging	0	0.0256	#NUM!	TARS2
Dermatan Sulfate Biosynthesis (Late Stages)	0	0.0217	#NUM!	HS3ST1
Retinol Biosynthesis	0	0.0238	#NUM!	Akr1b10
Salvage Pathways of Pyrimidine Ribonucleotides	0	0.0309	#NUM!	ADPGK,Cdadc1,CDK18
Pyrimidine Ribonucleotides Interconversion	0	0.0238	#NUM!	HNRNPA1
Chondroitin Sulfate Biosynthesis (Late Stages)	0	0.0208	#NUM!	HS3ST1
Superpathway of Melatonin Degradation	0	0.0308	#NUM!	CYP1B1,CYP2S1
Stearate Biosynthesis I (Animals)	0	0.0222	#NUM!	ACOT11
Antioxidant Action of Vitamin C	0	0.0187	#NUM!	GSTO1,Pla2g12a
Gαq Signaling	0	0.0318	-1	CHRM3,FNBP1,GRK2,RAC1,RHOG
PEDF Signaling	0	0.0244	#NUM!	RAC1,ZEB1
Regulation of Cellular Mechanics by Calpain Protease	0	0.0152	#NUM!	CAPNS1
Agranulocyte Adhesion and Diapedesis	0	0.0208	#NUM!	ACTA2,CLDN11,FN1,MYH11
Granulocyte Adhesion and Diapedesis	0	0.0223	#NUM!	CLDN11,HRH3,IL1RAP,TNFRSF11B
Role of p14/p19ARF in Tumor Suppression	0	0.0345	#NUM!	RAC1
UVB-Induced MAPK Signaling	0	0.0192	#NUM!	MTOR
STAT3 Pathway	0	0.0296	#NUM!	IL17RC,IL17RD,PTPN2,RAC1
Wnt/Ca+ pathway	0	0.0161	#NUM!	FZD10
Toll-like Receptor Signaling	0	0.0132	#NUM!	TAB1
Cell Cycle: G1/S Checkpoint Regulation	0	0.0299	#NUM!	E2F3,NRG1
ERK/MAPK Signaling	0	0.0259	-1	ELF2,PPP2R3A,RAC1,STAT1,YWHAH
Nitric Oxide Signaling in the Cardiovascular System	0	0.0101	#NUM!	Flt1
IL-2 Signaling	0	0.0328	#NUM!	CSNK2B,SYK
JAK/Stat Signaling	0	0.025	#NUM!	MTOR,STAT1
Xenobiotic Metabolism Signaling	0	0.0348	#NUM!	AIP,CAMK2G,CYP1B1,GSTO1,HS3ST1,MAP2K7,MAP3K13,MAP3K4,PPP2R3A,UGT8
Antigen Presentation Pathway	0	0.0256	#NUM!	HLA-G
Chemokine Signaling	0	0.0125	#NUM!	CAMK2G
Neurotrophin/TRK Signaling	0	0.0263	#NUM!	GAB1,MAP2K7
IGF-1 Signaling	0	0.0288	#NUM!	CSNK2B,RPS6KB2,YWHAH
TGF-β Signaling	0	0.0312	#NUM!	BMP4,TAB1,TGIF1
Apoptosis Signaling	0	0.0303	#NUM!	CAPNS1,CASP2,MAP2K7
VEGF Signaling	0	0.02	#NUM!	ACTA2,Flt1
T Cell Receptor Signaling	0	0.019	#NUM!	CD28,RAC1
PDGF Signaling	0	0.0349	#NUM!	CSNK2B,STAT1,SYNJ2
BMP signaling pathway	0	0.0235	#NUM!	BMP4,TAB1
Phagosome Maturation	0	0.02	#NUM!	CTSV,TUBB4A,TUBB6
Autophagy	0	0.0328	#NUM!	CTSV,MTOR
Cancer Drug Resistance By Drug Efflux	0	0.0172	#NUM!	FOXO4
Th1 and Th2 Activation Pathway	0	0.0233	#NUM!	CD28,CD80,CD86,STAT1
Th1 Pathway	0	0.0328	0	CD28,CD80,CD86,STAT1
Th2 Pathway	0	0.0219	#NUM!	CD28,CD80,CD86
GP6 Signaling Pathway	0	0.0252	#NUM!	RAC1,RHOG,SYK
Sirtuin Signaling Pathway	0	0.0274	1	FOXO4,LDHB,MTOR,POLR1E,PPIF,SIRT2,TIMM50,TIMM9
Iron homeostasis signaling pathway	0	0.0219	#NUM!	BMP4,SLC48A1,TMPRSS6
Th17 Activation Pathway	0	0.011	#NUM!	MTOR
SPINK1 Pancreatic Cancer Pathway	0	0.0333	#NUM!	CPM,KLK6
SPINK1 General Cancer Pathway	0	0.0145	#NUM!	Mt1m/Mt2A
Apelin Pancreas Signaling Pathway	0	0.0227	#NUM!	PRKAB1
Apelin Cardiomyocyte Signaling Pathway	0	0.0303	#NUM!	SLC8A1,SLC8A2,SLC9A5
Cardiac Hypertrophy Signaling (Enhanced)	0	0.0329	-1.5	ACE,ADCY4,ADCY6,ADCY9,CAMK2G,FZD10,IL17RC,IL17RD,MAP2K7,MAP3K13,MAP3K4,MAPKAPK2,MTOR,PDE12,RPS6KB2,TNFRSF11B
FAT10 Cancer Signaling Pathway	0	0.0217	#NUM!	TNFRSF11B
PFKFB4 Signaling Pathway	0	0.0217	#NUM!	MAP2K7
Systemic Lupus Erythematosus In B Cell Signaling Pathway	0	0.0291	-0.707	FOXO4,GAB1,MTOR,RAC1,STAT1,SYK,SYNJ2,TRAF3
HOTAIR Regulatory Pathway	0	0.0126	#NUM!	LEF1,SNAI2
GM-CSF Signaling	0	0.0286	#NUM!	CAMK2G,STAT1
Eicosanoid Signaling	0	0.0312	#NUM!	Pla2g12a,PTGS1
Ephrin Receptor Signaling	0	0.0278	#NUM!	EFNA5,EPHA5,GNAL,NCK2,RAC1

## Sheet: Diseases and Bio Functions
© 2000-2019 QIAGEN. All rights reserved.
Category	p-value	Molecules
Cancer	6.25E-21-3.56E-03	ABCA2,ABCF1,ACE,ACOT11,ACTA2,ADAMTS1,ADAMTS4,ADARB2,ADCY4,ADCY6,ADCY9,ADCYAP1,ADCYAP1R1,ADGRE5,ADGRG6,ADGRV1,ADIPOR1,ADPGK,ADTRP,AFAP1L2,AFF3,AGMO,AIDA,AIP,AKAP2,ALAS1,ALKBH8,AMBRA1,AMMECR1,ANAPC13,ANGPT4,ANK2,ANKS1A,ANLN,AP1B1,APC,APMAP,ARAP2,ARHGAP12,ARHGAP28,ARHGAP31,ARHGEF2,ARHGEF9,ARID5B,ARIH1,ARL13B,ARMC4,ARMC5,ARMH4,ARRB1,ASMTL,ATAT1,ATP11A,ATP2B1,ATRN,ATXN7L1,AZIN1,B4GALNT4,BAG5,BBS9,BEND…
Organismal Injury and Abnormalities	6.25E-21-3.56E-03	ABCA2,ABCF1,Acan,ACE,ACOT11,ACTA2,ADAMTS1,ADAMTS4,ADARB2,ADCY4,ADCY6,ADCY9,ADCYAP1,ADCYAP1R1,ADGRE5,ADGRG6,ADGRV1,ADIPOR1,ADPGK,ADTRP,AFAP1L2,AFF3,AGMO,AIDA,AIP,AKAP2,ALAS1,ALKBH8,AMBRA1,AMMECR1,ANAPC13,ANGPT4,ANK2,ANKS1A,ANLN,AP1B1,APC,APMAP,ARAP2,ARHGAP12,ARHGAP28,ARHGAP31,ARHGEF2,ARHGEF9,ARID5B,ARIH1,ARL13B,ARMC4,ARMC5,ARMH4,ARRB1,ASMTL,ATAT1,ATP11A,ATP2B1,ATRN,ATXN7L1,AZIN1,B4GALNT4,BAG5,BBS9…
Gastrointestinal Disease	7.9E-17-1.61E-03	ABCA2,ABCF1,ACE,ACOT11,ACTA2,ADAMTS1,ADAMTS4,ADARB2,ADCY4,ADCY6,ADCY9,ADCYAP1,ADCYAP1R1,ADIPOR1,ADPGK,ADTRP,AFAP1L2,AFF3,AGMO,AIDA,AIP,AKAP2,ALAS1,ALKBH8,AMBRA1,AMMECR1,ANGPT4,ANK2,ANKS1A,ANLN,AP1B1,APC,APMAP,ARAP2,ARHGAP12,ARHGAP28,ARHGAP31,ARHGEF2,ARHGEF9,ARID5B,ARIH1,ARL13B,ARMC4,ARMC5,ARMH4,ARRB1,ASMTL,ATAT1,ATP11A,ATP2B1,ATRN,ATXN7L1,AZIN1,B4GALNT4,BAG5,BBS9,BEND6,BICD2,BLMH,BMP4,BMS1,BUD31,…
Endocrine System Disorders	2.64E-16-7.82E-04	ABCA2,ABCF1,ACE,ACOT11,ACTA2,ADAMTS1,ADAMTS4,ADARB2,ADCY4,ADCY6,ADCY9,ADCYAP1,ADCYAP1R1,ADIPOR1,ADPGK,AFAP1L2,AFF3,AGMO,AIDA,AIP,AKAP2,ALAS1,ALKBH8,ANGPT4,ANK2,ANKS1A,ANLN,AP1B1,APC,APMAP,ARAP2,ARHGAP12,ARHGAP28,ARHGAP31,ARHGEF2,ARHGEF9,ARID5B,ARIH1,ARL13B,ARMC4,ARMC5,ARRB1,ASMTL,ATAT1,ATP11A,ATP2B1,ATRN,ATXN7L1,AZIN1,B4GALNT4,BBS9,BEND6,BICD2,BLMH,BMP4,BMS1,C19orf25,C3,C9orf72,CACHD1,CACNA1G,CAC…
Cellular Assembly and Organization	2.57E-15-3.52E-03	Acan,ACE,ADAMTS4,ADCY6,ADCYAP1,ADGRE5,ADGRG6,ADGRV1,AKAP2,ALAS1,APC,ARHGAP12,ARHGEF2,ARHGEF9,ARL13B,ARRB1,ATAT1,ATP2B1,ATRN,BAG5,BBS9,BICD2,BMP4,C3,C9orf72,CACNA2D2,CAPNS1,CBLN1,CCP110,CD28,CD47,CD80,CD86,CD93,CDC42EP1,CDH12,CDK10,CDK18,Cend1/LOC100911402,CIT,CKAP4,CLDN11,CNP,CNTN2,CROCC,CRYAB,CSF1,CSNK2B,CSRP1,CTSV,CYFIP1,CYP1B1,DCLK2,DDR1,DISC1,DLG3,DNM1,EFNA5,EPB41L2,EPHA5,ERMN,Exoc7,FAM160A2,…
Cellular Function and Maintenance	2.57E-15-3.56E-03	Acan,ACE,ADAMTS4,ADCY6,ADCYAP1,ADGRE5,ADGRG6,AKAP2,ALAS1,APC,ARHGAP12,ARHGEF2,ARHGEF9,ARL13B,ARRB1,ATAT1,ATP2B1,ATRN,BAG5,BBS9,BICD2,BMP4,C3,C9orf72,CACNA2D2,CAPNS1,CBLN1,CCP110,CD28,CD47,CD80,CD86,CDC42EP1,CDK10,CDK18,Cend1/LOC100911402,CIT,CKAP4,CLDN11,CNP,CNTN2,CROCC,CRYAB,CSF1,CSNK2B,CSRP1,CTSV,CYFIP1,CYP1B1,DCLK2,DDR1,DISC1,DLG3,DNM1,EFNA5,EPB41L2,EPHA5,ERMN,Exoc7,FAM160A2,FANCG,FBXO31,FHDC1…
Hepatic System Disease	8.32E-10-9.86E-08	ABCA2,ACE,ACOT11,ACTA2,ADAMTS1,ADAMTS4,ADARB2,ADCY4,ADCYAP1,ADIPOR1,ADTRP,AFF3,AIDA,ALKBH8,AMBRA1,ANK2,ANKS1A,ANLN,AP1B1,APC,APMAP,ARAP2,ARHGAP12,ARHGEF2,ARHGEF9,ARID5B,ARIH1,ARL13B,ARMC4,ARMC5,ARMH4,ARRB1,ASMTL,ATAT1,ATP11A,ATRN,ATXN7L1,BAG5,BICD2,BMS1,C3,CACNA1G,CACNA2D2,CALHM3,CAMK2G,CASKIN2,CASP2,CBFA2T2,CBX2,CCDC33,CCDC81,CCDC82,CCNG1,CCP110,CD47,CD84,CDC40,CDC45,CDHR2,CDK10,CEP295,CERS2,CFH…
Cell Morphology	1.33E-09-3.21E-03	ABCA2,ACE,ADAMTS1,ADAMTS4,ADCY6,ADCYAP1,ADCYAP1R1,ADGRG6,Aff2,APC,ARHGAP31,ARHGEF9,ARL13B,ARRB1,ATAT1,ATP2B1,ATRN,BBS9,BICD2,BMP4,C3,C9orf72,CACNA2D2,CAMK2G,CAPNS1,CASP2,CBLN1,CCP110,CD28,CD47,CD63,CD80,CD84,CD86,CDC42EP1,CDK18,Cend1/LOC100911402,CFH,CIT,CNP,CNTN2,CROCC,CSF1,CSRP1,CTSV,CYFIP1,DDR1,DISC1,DLG3,DNM1,EBF1,EFNA5,EGLN3,ERCC8,ERMN,Exoc7,FADD,FBXO31,FHDC1,FLNB,FMN1,FN1,FNBP1,FTO,GAB1,GAB…
Reproductive System Disease	1.93E-09-3.49E-03	ABCA2,ABCF1,ACE,ACTA2,ADAMTS1,ADAMTS4,ADARB2,ADCY4,ADCY6,ADCY9,ADCYAP1,ADCYAP1R1,ADGRE5,ADGRG6,AFAP1L2,AFF3,AGMO,AIDA,AKAP2,ALAS1,AMBRA1,ANAPC13,ANK2,ANKS1A,ANLN,AP1B1,APC,ARAP2,ARHGAP12,ARHGAP28,ARHGAP31,ARHGEF2,ARID5B,ARIH1,ARL13B,ARMC4,ARRB1,ASMTL,ATP11A,ATP2B1,ATRN,B4GALNT4,BBS9,BEND6,BICD2,BLMH,BMP4,BMS1,BUD31,C11orf52,C3,CACHD1,CACNA1G,CACNA2D2,CALY,CARNS1,CASKIN2,CASP2,CATSPER2,CBX2,CCDC33…
Cellular Development	1.17E-08-3.56E-03	ACE,ADAMTS4,ADCY6,ADCYAP1,ADCYAP1R1,ADGRE5,ADGRG6,APC,ARHGEF2,ARID5B,ARRB1,ATRN,BEND6,BICD2,BMP4,C3,CACNA2D2,CAPNS1,CBFA2T2,CBLN1,CD28,CD47,CD63,CD80,CD86,CIT,CNP,CNTN2,CPNE1,CSF1,CSNK2B,CSRP1,CTDSP1,CTSV,CYFIP1,CYGB,DDR1,DISC1,DLG3,E2F3,EBF1,EBF3,EFNA5,ELAVL2,ENPP2,ERMN,Exoc7,FADD,FBXO31,FLI1,FLNB,FMN1,FN1,FNBP1,FNTA,FOXC1,FOXO4,FTO,GAB1,GNAL,GPR12,GPR17,GPR3,GRB14,GRIA1,GRK2,HHIP,HIPK2,HNRNPK,H…
Cellular Growth and Proliferation	1.17E-08-3.56E-03	ACE,ADAMTS4,ADCY6,ADCYAP1,ADCYAP1R1,ADGRE5,ADGRG6,APC,ARID5B,ARRB1,ATRN,BICD2,BMP4,C3,CACNA2D2,CAPNS1,CBLN1,CD28,CD47,CD80,CD86,CIT,CNP,CNTN2,CRYAB,CSF1,CSNK2B,CSRP1,CTSV,CYFIP1,CYGB,DDR1,DISC1,DLG3,DPH1,E2F3,EBF1,EBF3,EFNA5,ENPP2,Exoc7,FADD,FBXO31,FLI1,FLNB,FMN1,FN1,FNBP1,FNTA,FOXC1,FOXO4,FTO,GAB1,GNAL,GPR12,GPR3,GRB14,GRIA1,HHIP,HIPK2,HNRNPK,HSPA1A/HSPA1B,HYDIN,IL17RD,IL1RAP,KIF13B,KIF23,KIF5A,…
Nervous System Development and Function	1.17E-08-3.56E-03	ABCA2,ACE,ADAMTS4,ADCY6,ADCYAP1,ADCYAP1R1,ADGRE5,ADGRG6,Aff2,APC,ARHGEF9,ARMC4,ATAT1,ATP2B1,ATRN,BICD2,BMP4,C3,C9orf72,CACNA1G,CACNA2D2,CAMK2G,CAPNS1,CARF,CASP2,CBLN1,CCP110,CD47,CD63,CD80,CD86,Cend1/LOC100911402,CERS2,CFH,CHRM3,CIT,CNP,CNTN2,CRYAB,CSF1,CSNK2B,CSRP1,CTSV,CYFIP1,CYP1B1,CYP7B1,CYTH1,Dclk1,DCLK2,DDR1,DISC1,DLG3,DNM1,DPH1,E2F3,EBF1,EBF3,EFNA5,EGLN3,ENPP2,EPB41L2,EPHA5,ERCC8,Exoc7,FAD…
Tissue Development	1.17E-08-3.56E-03	ACE,ADAMTS4,ADCY6,ADCYAP1,ADCYAP1R1,ADGRE5,ADGRG6,ADGRV1,APC,ARMC4,ATAT1,ATRN,BICD2,BMP4,C3,CACNA2D2,CAPNS1,CASP2,CBLN1,CD28,CD47,CD80,CD86,CFH,CIT,CNP,CNTN2,CRYAB,CSF1,CSNK2B,CSRP1,CTSV,CYFIP1,CYP1B1,CYS1,DCLK2,DDR1,DISC1,DLG3,DPH1,EBF1,EBF3,EFNA5,EGLN3,ENPP2,EPHA5,Exoc7,FBXO31,FLI1,FLNB,FMN1,FN1,FNBP1,FNTA,FOXC1,FOXQ1,FTO,FYCO1,GAB1,GNAL,GPR12,GPR17,GPR3,GRIA1,HHIP,HIPK2,HIRA,HNRNPK,HYDIN,IL1RA…
Cellular Movement	9.24E-08-3.56E-03	Acan,ACTA2,ADAMTS1,ADCYAP1,ADCYAP1R1,ADGRE5,ADGRG6,ADIPOR1,ADTRP,ANGPT4,ANKS1A,ANLN,APC,ARHGAP31,ARID5B,ARRB1,ATAT1,ATRN,BICD2,BMP4,C3,CAMK2G,CAPNS1,CATSPER2,CCNG1,CCP110,CD28,CD47,CD63,CD80,CD84,CD86,CD93,CDC42EP1,CEMIP2,CFAP157,CFH,CHD5,CHRM3,CIT,CLDN11,CMTM5,CNP,CNTN2,CRYAB,CSF1,CSNK2B,CTDSP1,CTSV,CYFIP1,CYGB,CYP1B1,CYP2S1,Dclk1,DDR1,DISC1,DNAH11,DNM1,DUSP22,E2F3,EBF1,EBF3,EFNA5,EGLN3,ENPP2,ER…
Cell Death and Survival	6.04E-07-3.36E-03	ACE,ADAMTS1,ADCY6,ADCYAP1,ADCYAP1R1,ADGRV1,ADIPOR1,AFAP1L2,AIP,ALKBH8,AMBRA1,ANGPT4,ANLN,APC,APMAP,ARHGEF2,ARHGEF9,ARID5B,ARRB1,ATAT1,ATP2B1,BAG5,Bag5l1,BMP4,BUD31,C3,CACNA1G,CACNA2D2,CAMK2G,CAPNS1,CASP2,CBX2,CCNG1,CCNK,CCP110,CD28,CD47,CD80,CD86,CDC40,CDC45,CDK10,CERS2,CFH,CHCHD6,CHRM3,CIDEB,CIT,CNP,CRYAB,CSF1,CTSV,CYGB,CYP1B1,DDR1,DESI2,DLEU7,DNAJB1,DNASE1,DNM1,DPH1,DTYMK,DUSP22,E2F3,EBF1,EBF3,…
Organismal Development	7.68E-07-3.56E-03	ACE,ADAMTS1,ADAMTS4,ADCYAP1,ADCYAP1R1,ADGRG6,ADGRV1,AIDA,APC,ARID5B,ARL13B,ARMC4,ATAT1,ATRN,BICD2,BMP4,C3,CACNA2D2,CAMK2G,CAPNS1,CASP2,CBLN1,CBX2,CCP110,CD28,CD47,CD63,CD80,CD86,CDK10,CFH,CIT,CLDN11,CNP,CNTN2,CNTRL,CRYAB,CSF1,CSRP1,CTSV,CYFIP1,CYGB,CYP1B1,CYS1,DCLK2,DDR1,DISC1,DLG3,DNAH11,DPH1,E2F3,EBF1,EBF3,EFNA5,EFTUD2,EGLN3,ENPP2,EPB41L2,EPHA5,ERAP1,ERCC8,FBXO31,FLI1,FLNB,FMN1,FN1,FNBP1,FOXC1,…
Behavior	1.23E-06-3.42E-03	ADCYAP1,Aff2,ARHGEF9,C3,CACNA1G,CAPNS1,CARF,CD47,CNP,CNTN2,CRYAB,CYFIP1,CYP7B1,DISC1,DLG3,DNM1,EBF1,FTO,GABBR1,GAD1,GNAL,GRIA1,GRIA2,GRIK1,HIPK2,HRH3,HSPA1A/HSPA1B,KIT,L1CAM,LDLR,LMO4,MAG,MAGT1,MAP2K7,MAPT,MTOR,MYO15A,NFASC,NLGN2,NPC2,NPTN,NPTX2,NRCAM,NRG1,NTS,OGT,OLFM2,PAFAH1B1,PARK7,PCM1,PENK,PLOD1,PRDM8,PTGS1,PTPRF,RET,RXRB,S100B,SHANK2,SLC17A6,SLC24A2,SLC8A2,STAT1,SYNGAP1,SYNPO,TANC1,TBCE,TH,…
Embryonic Development	1.31E-06-3.56E-03	ADAMTS4,ADCYAP1,ADCYAP1R1,ADGRV1,AIDA,APC,ARID5B,ARL13B,ARMC4,ATAT1,ATRN,BMP4,C3,CAPNS1,CASP2,CCP110,CD28,CD80,CD86,CFH,CRYAB,CSF1,CSRP1,CTSV,CYP1B1,CYS1,DCLK2,DDR1,DISC1,DNAH11,DNM1,DPH1,EBF1,EBF3,EFNA5,EGLN3,ENPP2,EPHA5,FN1,FNBP1,FOXC1,FOXQ1,FTO,FYCO1,GAB1,GAD1,GDF1,GNAL,GPR17,GRSF1,HHIP,HIPK2,HIRA,HNRNPK,HYDIN,IL1RAP,ITGB4,KIT,KLF4,L1CAM,LCP1,LDLR,LEF1,LMO4,MAB21L2,MAG,MAP7,MAPKAPK2,MAPT,MGAT1…
Tissue Morphology	1.69E-06-3.56E-03	ACE,ACOT11,ADAMTS1,ADAMTS4,ADCYAP1,ADCYAP1R1,ADGRG6,ARHGEF9,ARID5B,ATAT1,BICD2,BMP4,C3,CACNA1G,CACNA2D2,CAPNS1,CASP2,CBLN1,CCNG1,CD47,CD80,CD86,CFH,CIDEB,CNP,CNTN2,CSF1,CTSV,CYP1B1,DISC1,DLG3,DNM1,DPH1,E2F3,EBF1,EGLN3,ERCC8,FLI1,FN1,FTO,GABBR1,GAD1,GAMT,GJC2,GNAL,GRIA1,GRK2,HIPK2,Hmgb3,HRH3,HSPA5,IL1RAP,Irs3,KDM3A,KIF23,KIF5A,KLC1,KLF3,KLF4,L1CAM,LDLR,LEF1,LIG1,MAB21L2,MAG,MAP3K4,MAP6,MAPT,mir-10…
Hereditary Disorder	3.01E-06-3.56E-03	ACOT11,ACTA2,ADGRV1,ALAS1,ARHGEF2,ARHGEF9,ARL13B,ATP2B1,BICD2,BMP4,C3,C9orf72,CACNA1G,CACNA2D2,CAPNS1,CASP2,CD68,CFH,CHRM3,CKAP4,CLPB,CNTN2,CRYAB,CRYBB1,CYP1B1,CYP7B1,CYTH1,DENND5A,DNAJB1,DNM1,ECHS1,ELAVL2,ENPP2,ERAP1,ERCC8,FADD,FANCB,FDXR,FOXC1,FYCO1,GAD1,GJC2,GNAL,GRIK1,HEPACAM,HNRNPA1,HSPA1A/HSPA1B,HSPA5,ICK,IER5,IL17RD,ITGB4,KANK1,KCNA2,KCNIP1,KCNT1,KDM3A,KIF1C,KIF5A,KIT,KLF3,KLF4,L1CAM,LDHB,…
Neurological Disease	3.01E-06-3.56E-03	ABCA2,ABCF1,ACE,ACOT11,ACTA2,ADAMTS1,ADAMTS4,ADCY4,ADCY9,ADCYAP1,ADCYAP1R1,ADGRE5,ADGRG6,ADGRV1,AKAP2,ALAS1,AMMECR1,ANGPT4,ANK2,ANLN,APC,ARHGEF2,ARHGEF9,ARID5B,ARL13B,ARRB1,ATP2B1,BICD2,BMP4,BUD31,C3,C9orf72,CACNA1G,CACNA2D2,CALY,CAPNS1,CARF,CASP2,CBFA2T2,CBLN1,CCDC33,CCP110,CD47,CD68,CD80,CD86,CD93,CDC45,CDK10,CEMIP2,CERS2,CFH,CHRM3,CIT,CKAP4,CLDN11,CNP,CNTN2,COLGALT2,CROCC,CRYAB,CSF1,CSNK2B,CSR…
Cell Cycle	4.68E-06-3.56E-03	ADCYAP1,ADCYAP1R1,AFAP1L2,ANLN,APC,ARRB1,BMP4,CAMK2G,CAPNS1,CBX2,CCNG1,CCP110,CD28,CDC45,CIT,CNTRL,CSF1,CSNK2B,CYP1B1,DESI2,DNM1,E2F3,FADD,FBXL7,FN1,FOXO4,GAB1,HIPK2,HIRA,HLA-G,Irs3,ITGB4,KAT14,KDM3A,KIF23,KIT,KLF4,LDLRAP1,LEF1,LMO4,MAP2K7,MCM7,MIA,mir-10,MTOR,NEK11,NEK7,NRG1,OPTN,PAFAH1B1,PBX1,PCM1,PDXP,PKP4,PPIF,PRC1,PTPN2,RAC1,RBCK1,RFFL,RPA1,RUNX1T1,RXFP3,SNAI2,STAT1,STMN4,STX4,SYNPO,TOB2,TRR…
Humoral Immune Response	7.15E-06-3.56E-03	CD28,CD47,CD80,CD84,CD86,EBF1,LCP1,MTOR,SASH3,SYK
Immunological Disease	7.15E-06-3.22E-03	ACE,ACOT11,ACTA2,ADAMTS4,ADARB2,ADCYAP1R1,ADGRE5,ADGRG6,ADIPOR1,AFF3,AKAP2,ALAS1,ANK2,APC,ARAP2,ARHGAP31,ARHGEF2,ARID5B,ARIH1,ARRB1,ASMTL,ATAT1,ATP11A,ATP2B1,ATXN7L1,AZIN1,BMP4,C3,C9orf72,CALML4,CAMK2G,CBFA2T2,CD28,CD47,CD63,CD68,CD80,CD84,CD86,CD93,CFH,CHIC2,CHRM3,CPNE1,CROCC,CSF1,CSNK2B,CTSV,CYP2R1,CYP7B1,DDR1,DENND3,DENND5A,DLEU7,DNAH11,DNM1,E2F3,EBF1,EBF3,EIF1B,ELAVL2,FAM160A2,FBXL7,FBXO10,FD…
Lymphoid Tissue Structure and Development	7.15E-06-3.56E-03	CD28,CD47,CD80,CD84,CD86,CSF1,CTSV,EBF1,FLI1,HLA-G,KIT,LCP1,MOG,MTOR,PBX1,PTPN2,SASH3,STAT1,SYK,TRAF3
Cardiovascular Disease	7.54E-06-3.56E-03	Acan,ACE,ACTA2,ADCY4,ADCY6,ADGRE5,AFF3,AIP,ANK2,AP1B1,ARMC4,ASMTL,ATP2B1,BAG5,BMP4,CACNA1G,CACNA2D2,CALCOCO1,CALML4,CAMK2G,CBLN1,CCDC81,CCP110,CFH,CHRM3,CKAP4,CNTRL,CSRP1,CTSV,DDR1,DNAH11,DNAJB1,DNAL1,EFTUD2,EIF1B,ERAP1,EVI2A,FADD,FANCB,FN1,FOXC1,GAB1,GDF1,GLMN,GRIA1,GRIA2,GRIK1,GRK2,GULP1,HIRA,HSD17B11,HSPA1A/HSPA1B,IL17RD,KIT,KLF4,LCP1,LDLR,LMO4,MAP4K3,MAP6,MAPT,MARK1,MGAT1,MTOR,MYH11,MYO1D,NAA…
Organismal Survival	1.59E-05-2.14E-03	ABCA2,ACE,ACTA2,ADAMTS1,ADAMTS4,ADCYAP1,ADCYAP1R1,ADGRE5,ADGRG6,ADGRV1,AIP,ANK2,APC,ARID5B,ARRB1,ATP2B1,BICD2,BLMH,BMP4,C3,CACNA2D2,CAPNS1,CASP2,CBFA2T2,CBX2,CCNG1,CCNK,CCP110,CD28,CD47,CD68,CD80,CDC45,CDK10,CFH,CIT,CNP,COMMD9,CRYAB,CSF1,CSNK2B,CSRP1,CTSV,CYGB,CYP7B1,DDR1,DKC1,DNAJB1,DNASE1,DNM1,DPH1,E2F3,EBF1,EFNA5,EGLN3,ENPP2,ERCC8,EZH1,FADD,FDXR,FH,FHOD3,FLI1,FLNB,FN1,FOXQ1,FTO,GAB1,GABBR1,GAD…
Tumor Morphology	1.67E-05-2.09E-05	ADGRE5,APC,CSF1,CTSV,ENPP2,FN1,GAB1,HNRNPA1,HSPA5,IQSEC1,ITGB4,KLF4,KLK6,MIA,NUAK2,PAFAH1B1,PARK7,PCSK6,PROX1,RAC1,RALBP1,RHOG,SNAI2,SYK,TRAF3,ZEB1
Amino Acid Metabolism	2.53E-05-3.04E-03	ADCYAP1,CD28,CD80,CD86,CSF1,DENND3,FH,GGH,GRIA1,GRIA2,MAPT,NRG1,NTS,OGT,S100B,SLC17A6,SLC1A3,SLC1A6,SLC36A1
Molecular Transport	2.53E-05-3.48E-03	ABCA2,ACE,ADCY6,ADCY9,ADCYAP1,ADGRG6,ADTRP,AIP,AP1B1,ARRB1,ATP11A,ATP2B1,BMP4,C3,CACNA1G,CACNA2D2,CAMK2G,CBLN1,CD28,CD320,CD47,CDC40,CFH,CHIC2,CHRM3,CIDEB,CNP,COG7,CPNE1,CPSF2,CROT,CRYAB,CSF1,CYGB,CYTH1,DENND3,DUSP16,FADD,FAM160A2,FH,FN1,FRMPD1,GAB1,GABBR1,GAD1,GLMN,GNAL,GPR17,GRIA2,GRIK1,GRK2,HRH3,HSPA5,KCNA2,KCNH6,KCNQ5,KCNT1,KIF5A,KLC1,LDLR,MAFF,MAGT1,MAPT,MICU1,MVP,NPC2,NRG1,NTS,NUAK2,NUP155,…
Small Molecule Biochemistry	2.53E-05-3.48E-03	ADCY6,ADCY9,ADCYAP1,ADGRG6,AIP,ARRB1,CD28,CD47,CD80,CD86,CFH,CYGB,FH,FN1,FRMPD1,GABBR1,GGH,GNAL,GPR17,GRIA2,GRK2,HRH3,NRG1,PTGS1,RAC1,S100B,SLC17A6,SLC1A3,SLC1A6,SLC24A2,SLC36A1,SLC8A1,SLC9A5
Skeletal and Muscular Disorders	3.24E-05-3.56E-03	Acan,ACE,ACOT11,ACTA2,ADAMTS1,ADAMTS4,ADGRE5,ADGRG6,ADIPOR1,ALAS1,ARAP2,ARID5B,ARIH1,ARRB1,ATAT1,ATP2B1,BICD2,BMP4,C3,C9orf72,CACNA2D2,CAPNS1,CASP2,CD28,CD47,CD68,CD80,CD86,CFH,CHRM3,CNP,CNTN2,COLGALT2,CRYAB,CSF1,CSNK2B,CYP2S1,CYP7B1,CYTH1,DDR1,DNAJB1,DNASE1,DNM1,EBF3,EIF1B,ELAVL2,ENPP2,ERAP1,FADD,FBXL7,FN1,GAB1,GABBR1,GAD1,GGPS1,GJC2,GNAL,GRIA1,HLA-G,HNRNPA1,HRH3,HSPA1A/HSPA1B,HSPA5,IER5,IL17RC,…
Cell-To-Cell Signaling and Interaction	4.23E-05-3.56E-03	ACE,ACTA2,ADCYAP1,ADCYAP1R1,ADGRE5,Aff2,ARHGEF9,C3,CACNA1G,CACNA2D2,CAMK2G,CAPNS1,CBLN1,CD28,CD47,CD80,CD86,CD93,CHRM3,CKAP4,CLDN11,CNP,CNTN2,CRYAB,CSF1,CSNK2B,CTSV,CYTH1,DDR1,DISC1,DLG3,DNM1,EFNA5,FADD,FN1,FNTA,GABBR1,GAD1,GJC2,GRIA1,GRIA2,GRIK1,GRK2,HIPK2,HNRNPK,IL1RAP,IQSEC2,ITGB4,KCNA2,KCNT1,KIF5A,KIT,KLK6,L1CAM,LDLR,LGALS9B,LMO4,MAG,MAP2K7,MAP6,MAPT,mir-10,MOG,MTOR,NECTIN2,NFASC,NFIA,NLGN2,N…
Hematological System Development and Function	4.23E-05-3.56E-03	ACE,ADCYAP1,ADGRE5,APC,ARRB1,BMP4,C3,CAMK2G,CD28,CD47,CD80,CD86,CSF1,CTSV,CYP1B1,EBF1,ENPP2,FADD,FLI1,FN1,FOXO4,GJC2,GRK2,HIPK2,Hmgb3,KIT,KLF4,KLK6,L1CAM,LCP1,LDLR,LEF1,MAPT,MCF2L,mir-10,MOG,MTOR,MYH11,NRG1,PBX1,PENK,PTGS1,PTPN2,RAC1,RUNX1T1,SART3,SNAI2,STAT1,SYK,TRAF3,TRIB1,ZNF385A
Immune Cell Trafficking	4.23E-05-2.47E-03	ACE,ADGRE5,C3,CD28,CD47,CD80,CD86,CSF1,CTSV,ENPP2,FN1,GJC2,GRK2,L1CAM,LDLR,MAPT,MOG,NRG1,PTGS1,RAC1,SYK,TRAF3
Inflammatory Response	4.23E-05-3.56E-03	Acan,ACE,ACTA2,ADAMTS1,ADAMTS4,ADGRE5,ADGRG6,ADIPOR1,ARAP2,ARIH1,ARRB1,ATAT1,ATP2B1,BMP4,C3,C9orf72,CACNA2D2,CD28,CD47,CD68,CD80,CD86,CHRM3,CNTN2,CPNE1,CRYAB,CSF1,CTSV,DDR1,DNM1,EIF1B,ENPP2,ERAP1,FBXL7,FN1,GGPS1,GJC2,GRIA2,GRK2,GRSF1,GSTO1,HLA-G,HNRNPA1,HRH3,HSPA1A/HSPA1B,HSPA5,IDI1,IL17RC,KIF5A,KIT,KLF3,KLK6,L1CAM,LCP1,LDHB,LDLR,LGALS9B,LMO4,MAPKAPK2,MAPT,MCTP2,MOG,MTOR,MX1,NRG1,NXPE3,OPTN,P4HA2…
Cell-mediated Immune Response	4.73E-05-3.56E-03	CD28,CD47,CD80,CD86,CTSV,ENPP2,KIT,LDLR,MOG,MTOR,RAC1,TRAF3
Hematopoiesis	4.73E-05-3.56E-03	APC,BMP4,CD28,CSF1,CTSV,EBF1,FADD,FLI1,FOXO4,HIPK2,KIT,KLF4,LCP1,LEF1,MCF2L,mir-10,MOG,MTOR,PBX1,PENK,PTPN2,RUNX1T1,SART3,SNAI2,STAT1,SYK,TRAF3
Organ Development	4.73E-05-3.56E-03	ADCYAP1,ADCYAP1R1,ADGRV1,ARMC4,ATAT1,ATRN,BICD2,BMP4,CASP2,CD28,CD80,CD86,CFH,CRYAB,CSF1,CTSV,CYP1B1,CYS1,DCLK2,DDR1,DISC1,DPH1,EBF1,EBF3,EFNA5,EGLN3,ENPP2,EPHA5,FADD,FN1,FOXC1,FOXQ1,FTO,FYCO1,GPR17,GRK2,HHIP,HIPK2,HIRA,HNRNPK,HYDIN,ITGB4,KIT,L1CAM,LCP1,LDLR,LEF1,LMO4,MAB21L2,MAPKAPK2,MAPT,MOG,MTOR,MYO15A,NFIA,NRCAM,NRG1,OPTN,PAFAH1B1,POU6F1,PRDM8,PROM1,PROX1,PTPRF,RAC1,RALBP1,RAPGEF2,RET,RPE65,R…
Dermatological Diseases and Conditions	9.27E-05-3.56E-03	ABCA2,ABCF1,ACE,ACOT11,ADAMTS4,ADARB2,ADCY4,ADCY6,ADCY9,ADCYAP1R1,AFAP1L2,AFF3,AGMO,AKAP2,ALAS1,ALKBH8,AMBRA1,ANGPT4,ANK2,ANKS1A,AP1B1,APC,ARAP2,ARHGAP28,ARHGAP31,ARHGEF2,ARID5B,ARIH1,ARMC4,ARMH4,ARRB1,ATP11A,ATP2B1,ATXN7L1,AZIN1,B4GALNT4,BBS9,BICD2,BLMH,C3,C4orf46,CACHD1,CACNA1G,CACNA2D2,CALCOCO1,CALHM3,CAMK2G,CARNS1,CASKIN1,CASKIN2,CATSPER2,CCDC33,CCDC81,CD28,CD47,CD80,CD84,CD86,CD93,CDC42EP1,C…
Gene Expression	1.64E-04-1.64E-04	ABCA2,ABCF1,ACE,ACTA2,ADCYAP1,ADTRP,AFAP1L2,Aff2,AFF3,ANK2,APC,ARHGEF2,ARID5B,ARRB1,BMP4,CALCOCO1,CAMK2G,CARF,CBFA2T2,CBX2,CCNK,CD28,CD47,CD86,CHD5,CNP,CPNE1,CRYAB,CSF1,CTDSP1,CYFIP1,CYP2S1,CYS1,DCLK2,DISC1,DNAJB1,DUSP22,E2F3,EBF1,EBF3,ELAVL2,ELF2,EZH1,FADD,FAM220A,FAM98A,FLI1,FN1,FOXC1,FOXO4,FOXQ1,Giot1/Zfp347,GJC2,GLMN,GTF2H1,HIPK2,HIRA,Hmgb3,HNRNPA1,HNRNPK,HSPA1A/HSPA1B,IER5,IL1RAP,ITGB3BP,IWS…
Respiratory Disease	1.87E-04-1.18E-03	ACTA2,ADAMTS1,ADCY4,ADCYAP1R1,ADIPOR1,ANK2,APC,ARAP2,ARHGAP28,ARHGAP31,ARID5B,ARMC4,ARMC5,ARRB1,ASMTL,ATP2B1,AZIN1,BICD2,C11orf52,CACNA1G,CACNA2D2,CBLN1,CBX2,CCP110,CD86,CDH12,CDHR2,CEP295,CERS2,CFAP157,CFH,CHCHD6,CHRM3,CIT,CLPB,CNTRL,CPNE1,CROCC,CRYAB,CSF1,CYGB,CYP1B1,CYP2R1,CYP7B1,DDR1,DESI2,DISC1,DLG3,DNPH1,DPH1,EPB41L2,EPHA5,ERAP1,FADD,FAM160A2,FAM166A,FBXL7,FDXR,FH,FHOD3,FLI1,FN1,FNTA,FOXO4,…
Psychological Disorders	1.93E-04-3.56E-03	ABCA2,ACE,ACTA2,ADCYAP1,ADCYAP1R1,AKAP2,C3,C9orf72,CACNA1G,CACNA2D2,CALY,CASP2,CD68,CEMIP2,CHRM3,CIT,CLDN11,CNP,CROT,CRYAB,CSRP1,CYP7B1,DDR1,DISC1,DLG3,DNM1,EBF1,FH,FIS1,FNTA,GABBR1,GAD1,GGPS1,GNAL,GRIA1,GRIA2,GRIK1,GSTO1,HNRNPA1,HRH3,HSPA1A/HSPA1B,HSPA5,HYDIN,KANK1,KIT,KLC1,KLF3,LDLR,LDLRAP1,LMO4,LRP3,MAG,MAPT,MICU1,mir-10,MOG,MTOR,MVK,MYH11,NAV1,NEK11,NLGN2,NRG1,NTNG2,OGT,PACS2,PARK7,PDP1,PENK,…
Infectious Diseases	2.07E-04-3.02E-03	ADCYAP1,ADGRE5,AIP,ALKBH8,AP1B1,ARHGAP23,ARRB1,B4GALNT4,BICD2,C3,CALCOCO1,CD28,CD80,CD86,CD93,CDC40,CNP,CROCC,CRYAB,CSF1,DNAJB1,DNAL1,DNM1,DTX4,DUSP16,ERI3,FADD,FN1,FNTA,GRK2,GTF2H1,HIRA,HNRNPA1,HNRNPK,HS3ST1,HSPA5,LDLR,LGALS9B,MAG,MGAT1,MON2,MX1,MYEF2,MYRF,NECAB3,NUP155,OGT,PARVB,PCSK6,POLR1E,POU6F1,PPIA,PROM1,PRPF6,RABEPK,RAC1,RPL3,RPS6KB2,SAMD9,SART3,SREBF2,SSR1,ST13,STAT1,SYNJ2,TMEM163,TRMT6,…
Renal and Urological Disease	2.19E-04-3.56E-03	ABCA2,ADAMTS1,ADCY6,AFF3,AIDA,AIP,AKAP2,ALAS1,ALKBH8,ANK2,ANLN,APC,ARAP2,ARID5B,ASMTL,ATP2B1,BBS9,BICD2,C3,CACNA2D2,CAMK2G,CASP2,CBFA2T2,CBX2,CCDC82,CD68,CDC42EP1,CDH12,CFH,CHD5,CHRM3,CIT,CNTN2,CNTRL,CROT,DENND3,DENND5A,E2F3,EBF3,EZH1,FBXL7,FH,FILIP1,FLI1,FMN1,FN1,FNDC8,FOXQ1,FPGT,FYCO1,GGPS1,HEPACAM,HNRNPK,HSPA1A/HSPA1B,IL17RC,IL1RAP,IQSEC1,KCNT1,KDM3A,KIF23,KIT,KLF3,KLF4,KLHL17,L1CAM,LCP1,LGALS…
Cardiovascular System Development and Function	2.41E-04-1.26E-03	ACE,ACTA2,ADAMTS1,ADCYAP1,ANGPT4,APC,ATP2B1,BMP4,C3,CAMK2G,CAPNS1,CBX2,CD28,CD63,CFH,CHRM3,CNP,CNTRL,CRYAB,CSF1,CYGB,CYP1B1,DDR1,EGLN3,ENPP2,ERAP1,FADD,FLI1,FLNB,FN1,FOXC1,FOXO4,GAB1,GDF1,GLMN,GRK2,HIPK2,HIRA,HLA-G,HSPA5,ITGB4,KIT,KLF4,L1CAM,LDLR,LEF1,LUZP1,MAPKAPK2,MCF2L,MGAT1,mir-10,MTOR,MYH11,NPC2,NRG1,OGT,PBX1,PLOD1,PLVAP,PPIA,PRICKLE1,PRKAB1,PROM1,PROX1,PTGS1,PTPRF,QKI,RAC1,RAPGEF2,RHOG,SEMA…
Hematological Disease	2.56E-04-3.56E-03	ACE,ACOT11,ADARB2,ADCY4,ADCYAP1R1,AFAP1L2,AFF3,AKAP2,ALAS1,ANK2,APC,ARHGAP31,ARHGEF2,ARID5B,ARIH1,ARMC4,ASMTL,ATP11A,ATRN,ATXN7L1,AZIN1,BBS9,C3,CALML4,CAMK2G,CARNS1,CASP2,CBFA2T2,CBX2,CD28,CD47,CD63,CD68,CD80,CD86,CD93,CHIC2,CHRM3,CNP,CNTRL,CPNE1,CRELD2,CROCC,CRYAB,CSF1,CSNK2B,CYP1B1,CYP2R1,CYP7B1,DDR1,DDX31,DENND3,DENND5A,DLEU7,DNAH11,DUSP22,E2F3,EBF1,EBF3,ELAVL2,ELF2,ENPP2,EPHA5,FADD,FAM160A2,F…
Connective Tissue Disorders	2.61E-04-3.56E-03	Acan,ACE,ACTA2,ADAMTS1,ADAMTS4,ADGRE5,ADGRG6,ADIPOR1,ARAP2,ARID5B,ARIH1,ARRB1,ATAT1,ATP2B1,BMP4,C3,C9orf72,CACNA2D2,CD28,CD68,CD80,CD86,CFH,CHRM3,CNTN2,CRYAB,CSF1,CYP2S1,DDR1,DNASE1,DNM1,EIF1B,ENPP2,ERAP1,FADD,FBXL7,FN1,GAB1,GGPS1,HLA-G,HNRNPA1,HSPA1A/HSPA1B,HSPA5,IL17RC,KIF5A,KIT,KLF3,L1CAM,LCP1,LDHB,LDLR,LGALS9B,LMO4,MAPKAPK2,MAPT,MCTP2,mir-10,mir-208,MTOR,MX1,NXPE3,PADI2,PCM1,PHB2,PNKP,PPIA,PR…
Endocrine System Development and Function	3.95E-04-3.95E-04	FN1,HIPK2,MTOR,RAC1,RET
Inflammatory Disease	4.01E-04-3E-03	Acan,ACE,ACTA2,ADAMTS1,ADAMTS4,ADGRE5,ADGRG6,ADIPOR1,ARAP2,ARID5B,ARIH1,ARRB1,ATAT1,ATP2B1,BMP4,C3,C9orf72,CACNA2D2,CD28,CD68,CD80,CD86,CFH,CHRM3,CNTN2,CPNE1,CRYAB,CSF1,CTSV,CYP2S1,DDR1,DNASE1,DNM1,EIF1B,ENPP2,ERAP1,FADD,FBXL7,FN1,GAB1,GGPS1,GRIA2,GRK2,GRSF1,GSTO1,HLA-G,HNRNPA1,HRH3,HSPA1A/HSPA1B,HSPA5,IDI1,IL17RC,KIF5A,KIT,KLF3,KLK6,L1CAM,LCP1,LDHB,LDLR,LGALS9B,LMO4,MAPKAPK2,MAPT,MCTP2,mir-10,mi…
Skeletal and Muscular System Development and Function	5.82E-04-3.56E-03	ACTA2,ADCYAP1,ATP2B1,CD47,CHRM3,CRYAB,CSF1,CTSV,CYP1B1,DDR1,ENPP2,FADD,FN1,FOXO4,GRK2,LDLR,MAPKAPK2,MYH11,NPC2,PPIA,PTPRF,RAC1,SLC8A1,STIM1,TFPI,TRIB1
Post-Translational Modification	6.31E-04-6.93E-04	ADCYAP1,ADTRP,AFAP1L2,ARRB1,BMP4,C3,C9orf72,CAMK2G,CD28,CD47,CNTN2,CSF1,CSNK1G1,CTDSP1,Dclk1,DDR1,DUSP16,DUSP22,FAM220A,Flt1,FN1,GJC2,GLMN,GRK2,HIPK2,ICK,KIT,MAP2K7,MAP3K13,MAP4K3,MAPKAPK2,MARK1,MCM7,mir-10,MTMR3,MTOR,NEK11,NEK7,NPTN,NRG1,NUAK2,OGT,PARK7,PDP1,PDXP,Phkg2,PNKP,PPIA,PPM1F,PPP2R3A,PRKAB1,PRR5L,PTPN2,PTPRD,PTPRF,RAC1,RET,RPS6KB2,S100B,SESN2,SMG1,ST3GAL1,SYK,TIMM50,WNK3
Connective Tissue Development and Function	6.77E-04-3.56E-03	ACE,ACOT11,ADAMTS1,ADCYAP1,ANLN,ARID5B,ARRB1,BMP4,C3,CAPNS1,CCNG1,CD47,CIDEB,CSF1,CSNK2B,CTSV,CYGB,DPH1,E2F3,EBF1,ENPP2,FLI1,FN1,FOXO4,FTO,GAB1,GAMT,GRB14,HIPK2,Hmgb3,HRH3,HSPA1A/HSPA1B,HSPA5,IL17RD,Irs3,KDM3A,KIT,KLF3,KLF4,LDLR,LDLRAP1,LIG1,MAP2K7,MAPKAPK2,MIA,MKX,MOG,MTOR,NCK2,NEK7,NRCAM,PBX1,PLVAP,POU2F1,PPIF,PRUNE1,PTPN2,RAC1,RAPGEF2,RET,RUNX1T1,SLC14A1,SLC8A1,SREBF2,STAT1,SYK,TGIF1,TMPRSS6,T…
Developmental Disorder	7.82E-04-3.56E-03	Acan,ACTA2,ADGRG6,AIP,ANK2,AP1B1,ARHGEF2,ARHGEF9,ARID5B,ARMC4,BMP4,C3,CACNA1G,CACNA2D2,CALY,CAMK2G,CASP2,CCP110,CDC45,CDK10,CHRM3,CNTRL,CRYAB,CSF1,CSNK2B,CTSV,CYFIP1,CYP1B1,DDR1,DENND5A,DLG3,DNAH11,DNAL1,DNM1,DPH1,E2F3,EBF3,EFNA5,EFTUD2,ENPP2,FADD,FBXO31,FLNB,FN1,FOXC1,FTO,GABBR1,GDF1,GLMN,GRIA1,GRIA2,GRIK1,GRK2,HEPACAM,HIPK2,HIRA,HNRNPK,HS3ST1,IL17RD,IQSEC2,Irs3,KCNA2,KCNQ5,KCNT1,KIT,KLF4,L1CAM,…
Metabolic Disease	7.82E-04-1.56E-03	ABCA2,ACE,ACTA2,AKAP2,C3,CASP2,CD28,CD47,CD68,CD80,CD86,CEMIP2,CHRM3,CNP,CTSV,CYP7B1,FH,FIS1,GGPS1,GRIA2,GSTO1,HNRNPA1,HSPA1A/HSPA1B,HSPA5,KIT,KLC1,KLF3,LDLR,LDLRAP1,LRP3,MAG,MAPT,mir-10,MOG,MTOR,MVK,MYH11,NAV1,OGT,PACS2,PENK,PHF1,PIK3IP1,PTGS1,RET,RXRB,S100B,SLC1A3,SNAI2,SREBF2,TMEM200C,TSHZ2
Ophthalmic Disease	7.82E-04-3.18E-03	ACTA2,ADCYAP1,ADGRV1,BMP4,C3,CFH,CHRM3,CLPB,CRYAB,CRYBB1,CYP1B1,DPH1,EGLN3,FOXC1,FYCO1,HSPA5,ITGB4,LDLR,LEF1,MAB21L2,MAPT,MYRF,NAA10,NRCAM,OPTN,P3H2,P4HA2,PCSK6,PNKP,PROM1,PRPF3,PRPF6,PTPRF,RAB3GAP2,RPE65,RXRB,SALL2,SEMA4A,SLC1A3,SLC7A14,SNAI2,STAT1,STIM1,TMEM98,TSPAN12,TTC8,TUBB6,UCHL3,WDR81,ZEB1
DNA Replication, Recombination, and Repair	1.06E-03-3.04E-03	COPS7B,DNAJB1,ERCC8,GTF2H1,LEF1,LIG1,MCM7,POLD2,POLR2D,POLR2E,RPA1,ZNF830
Cell Signaling	1.22E-03-3.48E-03	ADCY6,ADCY9,ADCYAP1,ADGRG6,AIP,ARRB1,CD28,CD47,CFH,CYGB,FN1,FRMPD1,GABBR1,GNAL,GPR17,GRK2,HRH3,PTGS1,RAC1
Organ Morphology	1.22E-03-3.31E-03	ADCYAP1,BMP4,CFH,CYP1B1,DPH1,EGLN3,FOXC1,FTO,ITGB4,L1CAM,LDLR,LEF1,MAB21L2,MAPT,NRCAM,OPTN,PROM1,PTPRF,RPE65,RXRB,SEMA4A,SLC1A3,SNAI2,STAT1,UCHL3,WDR81,ZEB1
Renal and Urological System Development and Function	1.22E-03-3.56E-03	ADAMTS1,ANKS1A,APC,C3,CTSV,DDR1,DNM1,FMN1,FN1,GAB1,L1CAM,MTOR,NFIA,PROM1,PTP4A1,PTPRF,RET,RHOG,SALL2,ZEB1
Visual System Development and Function	1.22E-03-3.56E-03	ADCYAP1,BMP4,CFH,CRYAB,CYP1B1,DPH1,EBF1,EBF3,EGLN3,FOXC1,FTO,FYCO1,HHIP,HIPK2,ITGB4,LDLR,LEF1,MAB21L2,MAPT,NRCAM,OPTN,PROM1,PTPRF,RALBP1,RPE65,RXRB,SALL2,SEMA4A,SEMA6A,SHROOM2,SLC1A3,SNAI2,STAT1,TH,UCHL3,WDR81,ZEB1
Reproductive System Development and Function	1.52E-03-2.03E-03	CD47,CYP1B1,FN1,L1CAM,mir-10,NRG1,PARVB,PBX1,PCSK6,PNKP,PTP4A1,RAC1,TFPI
Antigen Presentation	1.91E-03-1.91E-03	CD68,CD80,CD86,CTSV,ERAP1,LDLR,RAB33A,SEMA4A,SYK,TNFRSF11B
Cellular Compromise	2.43E-03-3.52E-03	ADCYAP1,ADGRV1,BAG5,CACNA2D2,CD47,CERS2,CNP,CROCC,CSF1,CTSV,ERCC8,FHOD3,GRIA2,KIF5A,KLC1,KLK6,LDLR,MAG,MAPT,NPC2,PARK7,PLOD1,PROM1,PRPH,RET,RPE65,SDK1,SEMA4A,SLC1A3,TBCE,UGT8,UNC5C,WDR81
RNA Post-Transcriptional Modification	2.44E-03-3.43E-03	Aff2,BMS1,BUD31,CDC40,CPSF2,DKC1,EFTUD2,ELAVL2,GRSF1,GTF2H1,HNRNPA1,HNRNPK,INTS10,INTS12,INTS2,IWS1,PAPOLA,POLR2D,POLR2E,PRPF3,PRPF6,QKI,RBM42,RBPMS,RNPC3,SART3,SFSWAP,SRSF7,SYMPK,UPF3B,ZNF326
Nucleic Acid Metabolism	3.48E-03-3.48E-03	ADCY6,ADCY9,ADCYAP1,ADGRG6,AIP,ARRB1,CD28,CD47,CFH,FN1,FRMPD1,GABBR1,GNAL,GPR17,GRK2,HRH3,RAC1
Hair and Skin Development and Function	3.56E-03-3.56E-03	DNM1,L1CAM

## Sheet: Upstream Analysis
© 2000-2019 QIAGEN. All rights reserved.
Upstream Regulator	Expr Log Ratio	Molecule Type	Predicted Activation State	Activation z-score	Flags	p-value of overlap	Target Molecules in Dataset	Mechanistic Network
TCF7L2		transcription regulator	Inhibited	-5.55	bias	1.34e-21	ADAMTS4,ANLN,ARAP2,BMP4,CCP110,CEMIP2,CERS2,CLDN11,CNP,CSRP1,DOCK9,ENPP2,EVI2A,FH,GAB1,GJC2,HAPLN2,HHIP,HIPK2,ICK,IL1RAP,LDLRAP1,LEF1,MAG,MAP7,mir-10,MOBP,MOG,MYRF,NFASC,NPC2,NUDT4,OPALIN,PAPSS1,PARVB,PLEKHG3,PLEKHH1,PRICKLE1,PRRG1,QKI,RAB33A,RFFL,RHOG,SIRT2,SLC44A1,SNAI2,SORBS3,SYDE2,TBC1D14,TGIF1,TMEM163,TMEM88B,TPRN,UGT8,ZDHHC9
SOX2		transcription regulator	Inhibited	-3.922		9.61e-09	ADAMTS4,AFAP1L2,APC,BMP4,CASKIN2,CEMIP2,CERS2,CLDN11,CNP,EPB41L2,FOXO4,GAB1,GJC2,GPR17,ICK,IER5,KANK1,KDM3A,KLF4,LEF1,MAG,MOBP,MOG,MYRF,NFASC,Oasl2,OPALIN,PARVB,PHLDB1,PPL,PROM1,QKI,SAPCD2,SEMA6A,SIRT2,SLC44A1,SPRY4,TMEM163,TMEM88B,TNS3,TTYH2,UGT8,WLS,ZFP57
forskolin		chemical toxicant		-0.752		2.27e-05	Acan,ACE,ACTA2,ADAMTS1,ADCY9,ADCYAP1,AIP,CD68,CD80,CD86,CMTM5,CNP,CRYAB,CSF1,CTSV,CYP1B1,EGLN3,EPHA5,FDXR,FN1,GNAL,GPR3,GRIA1,HHIP,HRH3,HSPA1A/HSPA1B,KLF4,NPC2,NPTX2,P4HA2,PDLIM3,PENK,PPM1F,PTGS1,PTP4A1,PTPRF,RAB20,RET,SAT1,SLC17A6,STAT1,SYNJ2,SYNPO,TH,TNFRSF11B,TP53I11,TRIB1,ZEB1	189 (7)
MYOC		other		-1.172		6.92e-05	ADAMTS1,CHRM3,CNP,EBF3,FN1,HHIP,HSPA5,NFASC,QKI,S100B,SESN2,TGIF1
beta-estradiol		chemical - endogenous mammalian	Inhibited	-2.083		0.000185	ACE,ACTA2,ADAMTS1,ADAMTS4,ADCY9,AKAP2,AP1B1,APC,ARID5B,ATP2B1,BMP4,C3,CACNA1G,CCNG1,CD86,CDC45,CDK18,CEMIP2,CHRM3,CLDN11,CNP,CPM,CYP1B1,DDR1,DLG3,DNPH1,E2F3,ENPP2,FADD,FAM162A,FAM84A,FBXO10,FLNB,FN1,FNBP1,FOXC1,GAB1,GIPC2,GPR12,GRIA1,HAPLN2,HNRNPA1,HNRNPK,HSD17B11,HSPA5,IL17RD,ITGAE,KCNQ5,KIT,KLF4,KLK6,L1CAM,LDLR,LHFPL2,LIG1,MAPT,MCM7,MOBP,MTOR,MVK,MX1,NRG1,NTS,PAFAH1B1,PBX1,PENK,PHB2,PITPNM2,PPL…	225 (8)
camptothecin		chemical drug		-0.688		0.000188	ACTA2,AKAP2,ARAP2,CAMK2G,CASP2,CCNG1,CD47,CD86,CD93,CSF1,FADD,FOXC1,GAMT,HLA-G,HSPA5,IER5,IL1RAP,LDLR,MAFF,OPTN,PBX1,POU2F1,PPIA,PPIF,PRKAB1,PRUNE1,PTP4A1,RALBP1,RPL3,RSRP1,SAT1,SMG8,SYK,SYNJ2,TBC1D31,TNS3,TP53I11,TRAF3,TRIB1,ZNF532
BDNF		growth factor		0.269		0.000249	ADCYAP1,APC,ARIH1,ATAT1,CD80,CYGB,EPB41L2,FLNB,GRB14,GRIA1,GRIA2,HSPA5,KIF5A,KLC1,MAG,MAPT,mir-10,NECAB3,PAFAH1B1,PENK,SLC17A6,SYNPO,TH,TNFRSF11B,TRAF3
magnesium		chemical - endogenous mammalian		-1.935		0.000445	MAG,PTP4A1,TH,TNFRSF11B,ZDHHC13
ESR1		ligand-dependent nuclear receptor		-1.697		0.000508	ACE,ADGRG6,ANLN,APC,ARHGEF2,ARHGEF9,ARRB1,ATP11A,ATP2B1,BMP4,C3,CALML4,CCNG1,CCP110,CEMIP2,CIT,COG7,CPM,CPNE1,CYFIP1,CYP1B1,CYP7B1,DISC1,EIF5A2,ENPP2,FADD,FIS1,FMN1,FOXC1,FOXO4,GULP1,HIPK2,HLA-G,KIF23,LDLR,MAP2K7,MAP3K13,MAP3K4,MAP7,MAPT,MARK1,MCF2L,MX1,NRCAM,PCDHB4,PCM1,PDLIM3,PHB2,PHLDB1,PRKAB1,PROM1,PRUNE1,RERG,RET,RPS6KB2,S100B,SAMD9,Scd2,SHANK2,SLC35B4,SLC44A1,SLC9A5,SNAI2,SPRY4,STAT1,SYNPO,…	165 (4)
lovastatin		chemical drug	Inhibited	-2.204		0.000679	ADAMTS1,CD86,KLF4,LDLR,MAG,Mbp,MOBP,MOG,MVK,NRG1,SREBF2,TFPI,TH,TNFRSF11B
FFAR3		G-protein coupled receptor		-1.117		0.000683	ADGRV1,ARHGEF2,CD80,CHD5,ENPP2,IL1RAP,P4HA2,PDXP,PITPNM2,SPOCK1
ULK4		kinase		-0.447		0.000734	DNAL1,KIF5A,PCM1,TEKT2,TUBB4A
Gm35986		other				0.000844	IDI1,MVK,SREBF2
ezetimibe		chemical drug		-1.432		0.000922	CD68,IDI1,LDLR,MVK,SREBF2
HGF		growth factor		-1.62		0.00119	ACTA2,ADAMTS1,ANGPT4,CASP2,CCNG1,CD28,CD93,CDC45,CRYAB,CSF1,DKC1,DTYMK,FANCG,FN1,GAB1,GRB14,IL17RC,ITGB3BP,L1CAM,LDLR,MAPKAPK2,NRCAM,NRG1,PLOD1,PRC1,PTGS1,PTPN2,PTPRF,RAC1,TRIB1,YWHAH,ZEB1
econazole		chemical drug				0.00128	HSPA5,TRPV5
tyrphostin AG 1295		chemical - kinase inhibitor				0.00128	ACTA2,MYH11
GABBR2		G-protein coupled receptor				0.00144	GABBR1,GRIA1,GRIA2
Vegf		group	Inhibited	-2.739		0.00149	ACE,ACTA2,ADAMTS1,ANGPT4,ARHGAP23,CD93,CDC45,CRYAB,DKC1,DTYMK,ENPP2,FANCG,FN1,GAB1,GRB14,IL17RC,ITGB3BP,LDLR,LEF1,MAPKAPK2,mir-10,NRCAM,NRG1,P2RY14,PLVAP,PRC1,RAC1,SLCO2B1,TNFRSF11B,TPST1,TRIB1,ZEB1	111 (4)
(-)-norephedrine		chemical drug	Inhibited	-2	bias	0.00162	IDI1,LDLR,MVK,NPC2
24-hydroxycholesterol		chemical - endogenous mammalian		-0.958		0.00162	ACE,HSPA5,LDLR,SREBF2
paclitaxel		chemical drug		0.054		0.00169	ABCA2,ACTA2,ARHGEF2,CCNG1,CD47,CD80,CD86,CDK18,CNP,CYP1B1,ENPP2,GAD1,GAMT,GPR12,IL1RAP,LCP1,PPP2R3A,PRELP,SAT1,SNAI2,TFPI,TMEM184B	62 (3)
MESP1		transcription regulator		0	bias	0.0021	FOXC1,PRICKLE1,SNAI2,ZEB1
mevastatin		chemical drug		-1.982		0.0021	ADAMTS1,BMP4,KLF4,LDLR
HNF4A		transcription regulator		1.091		0.00236	ACTA2,ADIPOR1,AIP,ATAT1,BUD31,C11orf52,C3,CACNA2D2,CALML4,CASP2,CCDC82,CCNG1,CCP110,CD80,CDC45,CDHR2,CHIC2,CLPB,COMMD9,COPS7B,CROT,CYP1B1,CYP7B1,DNAL1,DNPH1,DUSP16,EFTUD2,FAM160A2,FBXL7,FBXO31,FDXR,FH,FILIP1,FYCO1,GAB1,GIPC2,GRB14,GSTO1,GTF2H1,HLA-G,HSPA5,IER5,IL1RAP,ITGB3BP,KCNQ5,LDLR,LPGAT1,MAP7,MICU1,mir-10,MRPS18C,NAA10,NAGA,Nat8f3 (includes others),NEK7,NOSIP,NUAK2,P2RY14,PAPOLA,PHB2,PNKP,PP…
miR-122-5p (miRNAs w/seed GGAGUGU)		mature microRNA		0.557	bias	0.00239	ANK2,ATP11A,CCNG1,CD320,EGLN3,PSME1,RAB6B,TRIB1
miR-182-5p (and other miRNAs w/seed UUGGCAA)		mature microRNA		0.883	bias	0.00246	ADCY6,CASP2,FN1,NFASC,NLGN2,RAC1
BMP6		growth factor		-0.198		0.00249	ACTA2,ADAMTS1,BMP4,CYP1B1,E2F3,KLF4,PCSK6,SLC39A10,TMPRSS6,ZEB1
NKX2-1		transcription regulator		-0.927		0.00251	ADCYAP1,BMP4,CYGB,ENPP2,FOXQ1,LEF1,MAPT,MIA,MYH11,PCDHA4,QKI,RET,SNAI2,SREBF2,UGT8
PTEN		phosphatase		0.681		0.00255	C3,CD80,CD86,CDK10,CSRP1,CTSV,DNPH1,ERCC8,EZH1,FAM220A,GPR12,GPR137C,GPR17,HSPA1A/HSPA1B,IDI1,L1CAM,LDHB,MTOR,NTS,OGT,P2RY14,PAPOLA,PLOD1,POLD2,PTGS1,PTPRF,RAB30,SAT1,SEC23A,SERINC3,SLCO2B1,SNAI2,STARD8,SYK,TAF12,TEP1,TH,TNFRSF11B
MESP2		transcription regulator				0.00268	FOXC1,LMO4,SNAI2,ZEB1
phenyl-N-tert-butylnitrone		chemical reagent		1.067		0.00268	CD80,CD86,FN1,HSPA1A/HSPA1B
HMGA1		transcription regulator		0.389		0.00276	ACTA2,CD80,CRYAB,HS3ST1,IDI1,KIT,MAPKAPK2,MAPT,MGAT1,MIA,MVK,SYK,ZFP57
hydrogen peroxide		chemical - endogenous mammalian	Inhibited	-2.495		0.00318	ACE,ACTA2,CD63,CD68,CD80,CD86,CRYAB,CSF1,DNAJB1,DUSP16,ENPP2,FDXR,Flt1,FN1,FOXO4,GRK2,HIPK2,HNRNPA1,HSPA5,IER5,KIT,KLF4,LDLR,mir-10,PARK7,PRKAB1,RAC1,RALBP1,SNAI2,SREBF2,SUSD6	61 (2)
ATN1		transcription regulator				0.0032	CBLN1,EBF1,GAD1,GRIK1,GRK2,GTF2H1,KCNA2,MOBP,PENK,PSME1,PTPRF,STX4
SPZ1		transcription regulator				0.00327	FN1,SNAI2,ZEB1
salinomycin		chemical - endogenous non-mammalian				0.00327	ACTA2,FN1,LEF1
WNT5B		other				0.00327	ACTA2,FN1,PROX1
USP17L2 (includes others)		peptidase				0.00327	KIT,KLF4,PROM1
MK2 inhibitory peptide		chemical - kinase inhibitor				0.00327	ACTA2,FN1,MAPKAPK2
SLC6A3		transporter				0.00334	GNAL,GRIA1,NTS,TH
NFASC	-5.483	other		-1.103	bias	0.00334	KIF5A,KLC1,NFASC,NRCAM
CPEB3		translation regulator				0.00375	GRIA1,GRIA2
LPXN		transcription regulator				0.00375	ACTA2,MYH11
MYH11	-9.132	other				0.00375	ACTA2,MYH11
NEURL1		enzyme				0.00375	GRIA1,GRIA2
PX-12		chemical drug				0.00375	CYP1B1,SAT1
1-heptanol		chemical reagent				0.00375	CD80,CD86
REST		transcription regulator		-1.172	bias	0.00388	CBLN1,EFNA5,GAD1,GRIA2,KCNH6,KCNQ5,L1CAM,NPC2,P2RY4,PENK,S100B,SLC7A14,USP48
CSNK2A1		kinase		1.067		0.00412	FN1,GNAL,ITGB4,SNAI2
miR-145-5p (and other miRNAs w/seed UCCAGUU)		mature microRNA	Activated	2.037	bias	0.00452	ACTA2,DDR1,FLI1,KLF4,MYH11,PARP8,USP46
CREB3L2		transcription regulator				0.00455	HSPA5,MX1,SEC23A
mir-185		microRNA				0.00455	LDLR,SREBF2,STIM1
miR-335-5p (and other miRNAs w/seed CAAGAGC)		mature microRNA				0.00455	FHOD3,FMN1,KIT
MYC		transcription regulator		-0.633		0.00466	ABCA2,ABCF1,ADAMTS1,ADIPOR1,CAPNS1,CD47,CD86,CLPB,CNP,CRYAB,CTDSP1,CTSV,Ddx17,DKC1,DNPH1,E2F3,EBF1,EFTUD2,ERAP1,EZH1,FN1,GAMT,GGH,GRPEL1,HNRNPA1,IER5,IL1RAP,KLF4,KLK6,LDHB,LXN,MAG,MCM7,MGAT1,mir-10,MX1,Oasl2,PEX19,PHB2,POLR2D,PPIA,PPL,PROM1,PRPH,RFFL,RPL3,RPL6,RPS18,SAT1,Scd2,SEMA4A,SERINC3,SIRT2,ST3GAL1,STAT1,TNS3,Tpm1,WLS	87 (3)
dopamine		chemical - endogenous mammalian		0.263		0.00473	CACNA2D2,GABBR1,GAD1,GPR12,GRIA1,HRH3,LDLR,PENK,SLC1A3,TH
mir-193		microRNA		1.231		0.00525	KIT,MAPT,MTOR,RPS6KB2,SYNPO
rosuvastatin		chemical drug		-1.387		0.00525	IDI1,KIT,LDLR,MVK,RAC1
AGT		growth factor		-1.085		0.00542	ACE,ACTA2,ADIPOR1,Aff2,ARHGEF9,ATP2B1,CD86,CIT,ELMSAN1,FDXR,FN1,GABBR1,HSPA1A/HSPA1B,IDI1,L1CAM,LDLR,MAP2K7,MAPT,NCALD,NRG1,PTGS1,RAC1,SEMA6A,SLC8A1,TFPI,TH,TIMM9,ZEB1	182 (6)
PGR		ligand-dependent nuclear receptor		-1.548		0.00582	ADAMTS1,CDH12,CKAP4,CSRP1,FN1,FOXC1,ITGB4,KLF4,LIG1,MVP,P4HA2,PDLIM1,PPIF,PTP4A1,SLC31A2,SRSF7,ST3GAL1,STAT1,ZEB1
FSH		complex		-1.857		0.00595	ACTA2,ADAMTS1,ADCY9,ADCYAP1,ATP2B1,CAMK2G,CTSV,FDXR,LDLR,mir-10,MYRF,NPC2,P4HA2,PCSK6,PDLIM3,PENK,PTGS1,PTP4A1,PTPRF,STAT1,STX4,TNFRSF11B,TP53I11,TRIB1,ZEB1	229 (8)
mir-8		microRNA		1.636		0.00602	ADAMTS1,CD47,E2F3,FN1,KLF4,PPM1F,PROM1,QKI,RAC1,SCMH1,SEC23A,ZEB1
HTT		transcription regulator		-0.718		0.00603	ACTA2,ADAMTS4,AZIN1,CALML4,CASP2,CBLN1,CIT,CPSF2,CRYAB,CTDSP1,DLG3,DNAJB1,DNM1,EBF1,ENPP2,FN1,GAD1,GNAL,GRIA1,GRK2,HSPA5,KLF4,LDHB,LDLR,MAST3,MICU1,MOBP,MTOR,NTS,OC90,PENK,PRELP,PROM1,PSME1,Scd2,SLC1A3,STX4,TH,UCHL3
HIF1A		transcription regulator	Inhibited	-3.422		0.00608	ACTA2,ADAMTS1,CSF1,CYP2S1,DNASE1,E2F3,EGLN3,FAM162A,FN1,HSPA5,KDM3A,L1CAM,MAFF,P4HA2,PPIA,PROM1,QKI,RAB20,RET,SESN2,SIRT2,SNAI2,ST3GAL1,TMPRSS6,TNFRSF11B,ZDHHC9	87 (3)
Tetanospasmin		chemical - endogenous non-mammalian				0.00609	GAD1,GRIA2,KCNA2
MEG3		other				0.00609	ACTA2,FN1,ZEB1
C3AR1		G-protein coupled receptor		1.292		0.00636	C3,CD28,CD80,CD86,GULP1,HSPA5
APP		other		-1.156		0.00643	ACTA2,ADAMTS4,ADCYAP1,APC,BMP4,C3,CALML4,CD68,CD86,CSF1,CTSV,CYFIP1,DNM1,EIF5A2,ENPP2,FN1,GAB1,GRIA1,HIPK2,HNRNPA1,HSPA1A/HSPA1B,HSPA5,L1CAM,LDHB,LDLR,LEF1,LHFPL2,LMO4,MAFF,MAP6,MAPKAPK2,MAPT,mir-10,MTOR,NXPE3,PACS2,PDXP,PENK,PPIA,PSME1,RUNX1T1,S100B,SREBF2,TH,Tpm1,TRAF3,TUBB6	87 (3)
ciprofloxacin		chemical drug		-1.897		0.00654	BMP4,CD47,CD68,CD86,CD93,CPNE1,CTSV,LDLR,NRCAM,RPS18
ESR2		ligand-dependent nuclear receptor		-0.855		0.00664	ADAMTS1,APC,ARID5B,ATP2B1,BMP4,C3,CD93,CEMIP2,CLDN11,CPM,DNAH11,ELAVL2,ENPP2,EPHA5,FADD,FAM84A,FN1,FOXQ1,GGCT,KCNQ5,KLF4,Nat8f3 (includes others),PDLIM3,SNAI2,SYNPO,TNFRSF11B,TNS3,TP53I11,TRIB1	165 (4)
VEGFA		growth factor		0.268		0.00665	ACE,ACTA2,ADAMTS1,ALAS1,BMP4,CD68,CD80,CD86,CTSV,E2F3,ERAP1,FN1,GRIA2,HSPA5,mir-10,MVP,PRPF6,PTGS1,SNAI2,STARD8	118 (5)
WNT3A		cytokine		-1.219		0.00681	Acan,ACTA2,ADAMTS4,BMP4,CACNA1G,CD68,CEMIP2,EPHA5,FHOD3,FN1,KIT,KLF4,LEF1,NCALD,NRG1,PRICKLE1,RUNX1T1,TNFRSF11B
JUN		transcription regulator		-1.167		0.00697	ACTA2,ALAS1,C3,CAPNS1,CD68,CMTM5,CSF1,CYGB,CYP1B1,FN1,FOXC1,HLA-G,ITGB4,MCF2L,mir-208,NRCAM,NTS,PENK,PTPRD,SDK1,SLC8A1,SNAI2,STAT1,STIM1,SYK,TH,ZEB1,ZNF385A
mir-182		microRNA		0	bias	0.00705	ADCY6,CASP2,FN1,NFASC,NLGN2,ZEB1
cis-urocanic acid		chemical drug		-1.969	bias	0.00713	ADAMTS1,CRYAB,HSPA1A/HSPA1B,PPIF
MFSD2A		transporter		0.762	bias	0.00713	IDI1,LDLR,Scd2,SREBF2
LY75		transmembrane receptor				0.00732	CD80,CD86
SLITRK5		other				0.00732	GRIA1,GRIA2
cathepsin L inhibitor		chemical drug				0.00732	C3,FTO
NEAT1		other				0.00732	ADARB2,TSHZ2
HHIP	-0.951	other				0.00732	EBF1,HHIP
ULK1		kinase				0.00732	CNTN2,TUBB4A
TIAM1		other				0.00732	LEF1,RAC1
GRIA2	0.767	ion channel				0.00732	GRIA1,GRIA2
PDGFRbeta-recognizing cyclic peptide		chemical reagent				0.00732	ACTA2,FN1
ascomycin		chemical reagent				0.00732	CD80,CD86
U0126		chemical - kinase inhibitor		1.752		0.00739	Acan,ACTA2,ADAMTS4,ARHGEF2,C3,CDK18,CYP1B1,ENPP2,FN1,GAMT,GPR12,GRIA1,GRIA2,HSPA5,IL1RAP,LDLR,MICU1,mir-10,OC90,PPP2R3A,PRELP,RAC1,SIRT2,SNAI2,STAT1,SYK,TH,TMEM184B,TNFRSF11B,TRIB1	153 (7)
SFPQ		transcription regulator		1.067		0.00774	ADARB2,PRPF3,RAB23,SEMA6A,TH
HDL		complex		0.776		0.0078	CD80,CD86,EGLN3,HSPA5,LDLR,RAC1
cytochalasin D		chemical toxicant	Activated	2.236		0.0078	Acan,ACTA2,ANLN,CNP,MAG,SLC9A5
ERG		transcription regulator		-1.484	bias	0.00781	ARHGAP28,ARHGAP31,ARHGEF2,CYFIP1,FAM174B,FLNB,LEF1,MYO1D,NRCAM,NRG1,POU2F1,RPA1,SREBF2,Tpm1,ZEB1
WP1066		chemical drug				0.0079	ACTA2,CD80,CD86
toremifene		chemical drug				0.0079	CD80,CD86,LDLR
APOE		transporter		-1.577		0.00797	ABCA2,ACTA2,BMP4,CAPNS1,CD68,CD80,CD86,CSF1,CSRP1,CTDSP1,CTSV,GRIA1,GRIA2,HSPA1A/HSPA1B,HSPA5,LDLR,MAP2K7,MAPT,PLPPR3,SLC25A44,SREBF2
trichostatin A		chemical drug		-1.032		0.00833	ADAMTS1,BMP4,CBFA2T2,CD28,CD86,CYP1B1,DNM1,DTYMK,DUSP16,E2F3,ENPP2,FN1,FNBP1,FOXC1,FPGT,FRYL,GRIA2,HSPA5,IL1RAP,KIT,KLF4,L1CAM,LDLR,LEF1,MVK,NFASC,OGT,PAFAH1B1,PBX1,PENK,PTGS1,RAPGEF2,RERG,RET,RNF220,RNF5,SAT1,SIRT2,SLC8A1,SPOCK1,SREBF2,TRAF3,TRRAP,UNC5C,YWHAH,ZEB1	154 (6)
IFNK		cytokine		0	bias	0.0084	CD80,CD86,MX1,STAT1
HSPA9		other		-1		0.0084	PBX1,RET,SESN2,TH
FGF2		growth factor		-1.061		0.00873	ACE,ACTA2,BMP4,CHRM3,CNP,CRYAB,CSF1,CYGB,EGLN3,ENPP2,FN1,FOXO4,GRIA1,HIRA,HRH3,LEF1,MAPT,PENK,RET,SNAI2,SPRY4,ST3GAL1,TFPI,ZEB1,ZFP57	118 (5)
PF4		cytokine		-0.975		0.00873	ACTA2,CD86,CPM,FLI1,KLF4
bucladesine		chemical toxicant	Inhibited	-2.403		0.00904	Acan,ADAMTS1,AIP,CACNA1G,CD80,CD86,CNP,CRYAB,Dclk1,EGLN3,HHIP,HRH3,HS3ST1,KIT,LDLR,LXN,PTGS1,RET,S100B,SLC17A6,TH,ZEB1
SGK1		kinase		-1.673		0.00917	KCNA2,KCNQ5,SLC15A2,SLC1A3,SLC1A6,STIM1,TRPV5
TAZ		enzyme		-1		0.00969	ADAMTS1,CYP1B1,ENPP2,FN1,KDM3A,KIT,LCP1,LDLR,SAMD4A
NFAT (complex)		complex	Inhibited	-2		0.00979	CD68,CD86,CYGB,SLC1A3
TCF3		transcription regulator		-0.745		0.00998	ANLN,CDC45,CKAP4,CRELD2,CTSV,EBF1,GRIA1,HS3ST1,KIT,KLF4,LEF1,LMO4,LRBA,OPTN,PARP8,PLPP5,PRC1,PTGS1,RAB33A,RASSF4,TMEM184B
FRS2		other				0.01	ACTA2,BMP4,PROM1
PEX5L		ion channel				0.01	IDI1,MVK,SREBF2
MKNK1		kinase		-0.333	bias	0.0103	APC,ARIH1,ATAT1,EPB41L2,FLNB,KIF5A,KLC1,MAPT,PAFAH1B1
inosine		chemical - endogenous mammalian	Inhibited	-2.433		0.0104	C3,CD63,CD68,L1CAM,LCP1,NPC2
CCN5		growth factor		-0.798		0.0104	ACTA2,FN1,KLF4,mir-10,SNAI2,ZEB1
simvastatin		chemical drug		-0.906		0.0104	ACTA2,ADAMTS1,ADCYAP1R1,ARHGEF2,CACNA1G,HS3ST1,ITGB4,KIT,KLF4,LDLR,MAPT,RAC1,STAT1,TNFRSF11B,Tpm1
WT1		transcription regulator		-0.677		0.0108	ADGRE5,APC,CDC45,CSF1,CTSV,DESI1,IDI1,IL1RAP,KLF4,SALL2,Scd2,SLC15A2,SNAI2,SREBF2,STIM1,ZDHHC9
ERBB2		kinase		-0.53		0.0109	ACTA2,ALAS1,CD47,CDC40,CDC45,E2F3,ELF2,FN1,HNRNPK,HSD17B11,HSPA1A/HSPA1B,IDI1,KIT,KLF4,LIG1,LMO4,LXN,MCM7,NPC2,NPTX2,NRG1,P4HA2,PBX1,PENK,PHLDB1,POLD2,POLR2D,POLR2E,PRC1,PROM1,PTGS1,QKI,RPA1,SLC1A6,SNAI2,SPAG5,SPOCK1,TGIF1,TUBB4A,ZEB1
cigarette smoke		chemical toxicant		-1.583		0.0111	ACTA2,C3,CASP2,CHRM3,CYP1B1,HSPA5,KLF4,MAFF,MAP3K4,mir-10,MTOR,MX1,NRG1,Oasl2,P2RY4,PTP4A1,STAT1
PCYT1A		enzyme	Inhibited	-2		0.0113	CDK18,KLF4,MAPKAPK2,NFASC
CD5		transmembrane receptor		-0.728	bias	0.0114	CD80,CD86,LDLR,MAP2K7,MVK,STAT1
Creb		group		-1.554		0.0114	ADCYAP1,ARHGEF9,CSRP1,CTSV,FHDC1,FLNB,GABBR1,Giot1/Zfp347,HLA-G,LDLR,LMO4,NTS,PENK,RET,SLC25A44,SLC8A1,SYNPO,TH,TNFRSF11B,Vamp1
tazemetostat		chemical drug		-1.649		0.0117	ADAMTS1,CBFA2T2,E2F3,FN1,FOXC1,FRYL,HSPA5,IL1RAP,KLF4,L1CAM,LEF1,NFASC,OGT,RAPGEF2,RET,RNF220,SPOCK1,TRRAP,ZEB1
NPC1		transporter		1.328		0.0119	CD68,IDI1,KLF4,LDLR,MVK,NPC2,SREBF2,STAT1
CTNNB1		transcription regulator		0.181		0.0119	Acan,ACTA2,ADGRV1,ARMC4,ARMH4,BMP4,CACNA1G,CAPNS1,CBLN1,CD47,CEMIP2,CYP1B1,CYP7B1,ENPP2,EPHA5,FN1,FOXC1,FOXQ1,GAD1,GRIK1,HHIP,IDI1,KIF23,KIT,L1CAM,LEF1,mir-10,NRCAM,NRG1,PCSK6,POLR2E,PRRC2A,RASSF4,SNAI2,SORBS3,SPRY4,SYK,TGIF1,TNFRSF11B,TOB2,USP46,ZEB1
p38 Sapk		group				0.0119	CD80,CD86
[Lys15,Arg16,Leu27]VIP(1-7)GRF(8-27)		chemical reagent				0.0119	CD80,CD86
cefditoren		chemical drug				0.0119	POU2F1,SLC22A7
GLS		enzyme				0.0119	ACTA2,FN1
N-lauroyl-L-phenylalanine		chemical reagent				0.0119	KLF3,MARK1
dimaprit		chemical drug				0.0119	CD80,LDLR
nigericin		chemical drug				0.0119	PROM1,SIRT2
starch		chemical - endogenous mammalian				0.0119	ATP2B1,TRPV5
RGCC		other				0.0124	ACTA2,FN1,SNAI2
LAMC1		other				0.0124	ACTA2,FN1,SNAI2
pyrimidin-2-one beta-ribofuranoside		chemical reagent				0.0124	BMP4,GAD1,HSPA5
haloperidol		chemical drug		0.335		0.0127	GPR12,GRIA1,LDLR,LXN,NTS,PENK,QKI,TH
mir-148		microRNA		1.257	bias	0.013	ACTA2,LDLR,PIK3IP1,SNAI2
IKZF1		transcription regulator		1.899		0.013	CD68,CEMIP2,CYP7B1,DNM1,DOCK9,EBF1,FLI1,FN1,KIF23,KIT,KLF4,LHFPL2,RASSF4,SYK,TNS3,ZDHHC9
CD38		enzyme	Inhibited	-2.744	bias	0.0133	ACTA2,CD86,CKAP4,CRELD2,EGLN3,FAM162A,FN1,PDLIM1,RBPMS,Scd2,SEMA4A,UCHL3
ritonavir		chemical drug				0.0133	ALAS1,ATP2B1,C9orf72,CRYAB,IDI1,LDLR,MAP2K7,MVK,PADI2,SLC39A10,SREBF2
IKZF3		transcription regulator	Activated	2.646		0.0134	CD68,CEMIP2,FN1,KLF4,LHFPL2,RASSF4,TNS3
bicuculline		chemical - endogenous non-mammalian		-0.896		0.0135	ACTA2,GRIA1,GRIA2,KLF4,MAFF,ZDHHC9
TSLP		cytokine		-0.689	bias	0.0136	ACTA2,CD63,CD80,CD86,MX1
Cdc42		enzyme		0.277		0.0136	ACTA2,CD86,CSF1,CTSV,NPC2
CCN2		growth factor		-0.335		0.0139	ABCF1,Acan,ADAMTS1,ADAMTS4,EGLN3,FLNB,FN1,LEF1,Tpm1
TP53		transcription regulator		-1.883		0.0142	ABCA2,ACE,ACOT11,ACTA2,ADGRE5,ANLN,AP1B1,APC,ARAP2,ARHGEF2,ARRB1,BICD2,CAPNS1,CASP2,CCNG1,CCNK,CD47,CRYAB,CSF1,CSRP1,CTDSP1,DDR1,DNASE1,DTYMK,ENPP2,FDXR,FH,FN1,GPR12,GPR137C,GPR17,GTF2H1,HS3ST1,HSPA1A/HSPA1B,IER5,Irs3,ITGB4,KIF23,KIT,KLF4,LDHB,LDLR,MAP2K7,MAP3K4,MCM7,MGAT1,mir-10,MRPL1,MVK,MVP,MX1,NAP1L4,NCK2,P2RY14,PADI2,PARK7,PDLIM1,PDP1,POLD2,POLR2E,PPM1F,PRC1,PRKAB1,PROM1,PTGS1,PTP4A1,RALBP1,…
miR-141-3p (and other miRNAs w/seed AACACUG)		mature microRNA		1.07	bias	0.0144	CACNA1G,CYP1B1,E2F3,LEF1,PTPRD,RAC1,ZEB1
TWIST1		transcription regulator		0.678		0.0145	Acan,ACTA2,ADAMTS1,C3,CBX2,DNM1,FN1,KIT,mir-10,PROM1,SNAI2,ZEB1
mir-142		microRNA		0		0.0149	ADCY9,CD93,PROM1,TRAF3
CPE		peptidase				0.0149	LDLR,PENK,SREBF2,TAC3
hydroxypropyl-beta-cyclodextrin		chemical drug		0.714		0.0149	CD68,LDLR,NPC2,SREBF2
CHRNA1		transmembrane receptor				0.0151	CD28,CD80,CD86
MTOR	-1.929	kinase		-0.963		0.0157	ADPGK,ATP2B1,CD86,CNP,FADD,FN1,IQSEC2,LDHB,MAG,MAPT,MIA,MOG,MTOR,PFKFB2,RPS18,RXRB,SLC8A2,SNAI2,SREBF2,STAT1,TNFRSF11B
progesterone		chemical - endogenous mammalian	Inhibited	-2.266		0.0158	ACE,ACTA2,ADAMTS1,ADCYAP1,ADCYAP1R1,C3,C9orf72,CCNG1,CD86,CRYAB,CSF1,CTSV,CYP1B1,E2F3,ENPP2,FN1,FOXC1,GAD1,GGCT,GRIA1,HLA-G,LIG1,LXN,MCM7,MYO1D,PDLIM1,PTGS1,Scd2,SLC31A2,SRSF7,ST3GAL1,STAT1,ZEB1
AGN194204		chemical drug	Inhibited	-2.121	bias	0.0159	CSRP1,CYP7B1,DENND5A,FNBP1,Hmgb3,IDI1,NPC2,NSMAF,PENK,PRC1,Scd2,STIM1
NOTCH3		transcription regulator		-0.747	bias	0.0159	ACTA2,FN1,MYH11,PBX1,PROM1,SNAI2
6-hydroxydopamine		chemical toxicant		0.732		0.0163	C3,GAD1,GNAL,HSPA1A/HSPA1B,HSPA5,PENK,S100B,TH
Laminin (complex)		complex		-0.185		0.0165	ACTA2,FN1,MAPT,PTPRF,SNAI2
NFIB		transcription regulator				0.0165	CACNA2D2,CDK18,FHOD3,GRIK1,IYD
miR-199a-5p (and other miRNAs w/seed CCAGUGU)		mature microRNA		1.915	bias	0.0166	C3,DDR1,FN1,ITGB4,KLF4,MYH11,MYRF
SOX4		transcription regulator		-1.505		0.0167	ADGRE5,CEMIP2,EFNA5,EVI2A,FN1,GRIA2,HIPK2,KANK1,LUZP1,MAP7,NAV1,PPM1F,TMEM98
picrotoxin		chemical toxicant				0.0169	ADCY4,CHRM3,GRIA1,GRIA2
Ige		complex		-1.695		0.0169	ALAS1,ARRB1,C3,CAMK2G,CD80,CD86,KIAA2012,KLC1,MAPKAPK2,MCF2L,MTOR,PENK,PIK3IP1,PPIF,PTPN2,PTPRF,TNFRSF11B,Tpm1,TRAF3,TUBB6
GnRH analog		biologic drug		-0.688		0.0169	ARHGEF9,ATRN,BICD2,CAPNS1,CCP110,CYTH1,FADD,FN1,GAB1,GDF1,GPR3,GSTO1,MAST3,MICU1,POLR2E,PPIA,RXRB,SLC25A44,SSR1,UBR4
filgrastim		biologic drug		0.086		0.017	ARRB1,CATSPER2,CMTM5,CYP1B1,GABBR1,HHIP,HIPK2,IL1RAP,KIT,LDHB,LDLR,LEF1,MAFF,MCM7,MVP,MX1,NECTIN2,P2RY14,PDLIM1,PFKFB2,PSME1,RABGAP1L,SLC1A3,STAT1,ZNF395
SP2509		chemical reagent		-1.649		0.0171	ADAMTS1,CBFA2T2,E2F3,FN1,FOXC1,FRYL,HSPA5,IL1RAP,KLF4,L1CAM,LEF1,NFASC,OGT,RAPGEF2,RET,RNF220,SPOCK1,TRRAP,ZEB1
trichloroethylene		chemical toxicant		1.633		0.0173	CCNG1,CD47,CD63,GSTO1,MAPKAPK2,PTPRF
N-methyl-D-aspartate		chemical drug		-1.276		0.0173	C3,CD47,GRIA1,HSPA5,SLC1A3,TH
AG490		chemical - kinase inhibitor		0.676	bias	0.0173	ACE,ACTA2,CD68,ENPP2,FTO,ITGAE,MYH11,STAT1
F Actin		complex				0.0175	CD86,CTSV
CYP3A		group				0.0175	CYP7B1,SREBF2
PDZK1IP1		other				0.0175	PTGS1,SIRT2
CCN6		growth factor				0.0175	BMP4,ZEB1
EHT-1864		chemical reagent				0.0175	ACTA2,FN1
OLIG2		transcription regulator				0.0175	GPR17,S100B
BCL2L12		other				0.0175	CCNG1,CRYAB
PHOX2A		transcription regulator				0.0175	RET,TH
SPTBN2		other				0.0175	SLC1A3,SLC1A6
ADCY5		enzyme				0.0175	ADCY6,ADCY9
PPID		enzyme				0.0175	SNAI2,ZEB1
SF1		transcription regulator				0.0175	ACTA2,FN1
NET1		other				0.0175	FN1,SNAI2
Congo Red		chemical toxicant				0.0175	C3,MAPT
alpha-ketoisocaproic acid		chemical - endogenous mammalian				0.0175	ATP2B1,SLC8A1
FC-99		chemical reagent				0.0175	CD80,CD86
[Ac-His1,D-Phe2,Lys15,Arg16,Leu27]VIP-(3-7)-GRF-(8-27)		chemical reagent				0.0175	CD80,CD86
alpha-hydroxyglutarate		chemical - endogenous mammalian				0.0175	FN1,ZEB1
bevacizumab		biologic drug				0.0181	FN1,SNAI2,ZEB1
HOXA11		transcription regulator				0.0181	CD47,CTSV,NRCAM
MAP2K6		kinase		-0.225		0.019	ACTA2,CD86,CRYAB,LDLR,MYH11,SLC1A3,STAT1
SH3TC2		other	Inhibited	-2	bias	0.019	IDI1,MAG,MOBP,MVK
Lh		complex		-1.673		0.0191	ACTA2,ADAMTS1,ADCY9,ATP2B1,CAMK2G,FDXR,NPC2,P4HA2,PDLIM3,PTGS1,PTP4A1,PTPRF,STAT1,TNFRSF11B,TP53I11,TRIB1
IGF2		growth factor				0.0196	ARHGEF2,CDC45,CTSV,CYP1B1,EZH1,FN1,MCM7,PSPC1,SAT1,TGIF1,ZEB1,Zfp35
SKIL		transcription regulator		0.651		0.0199	ACTA2,HNRNPA1,SLC44A1,Tpm1,ZEB1
methyl methanesulfonate		chemical toxicant		-0.492	bias	0.0199	APC,CCNG1,DESI2,KLF4,POU2F1
PLG		peptidase		-1.912	bias	0.0203	CSF1,CYP2S1,GULP1,IQSEC1,RAC1,SYK,TNFRSF11B
RET	-2.732	kinase	Inhibited	-2.598		0.0203	CSF1,CTSV,HSPA1A/HSPA1B,MAPKAPK2,RET,SDK1,ST13,SYMPK,TH
PTH		other	Inhibited	-2.061		0.0204	Acan,ADAMTS1,CSF1,DISC1,FN1,HSPA5,LEF1,LRBA,OC90,SLC8A1,TNFRSF11B,TRPV5
TSC2		other		1.976		0.0204	CBLN1,CD68,CRYAB,HSPA5,LDHB,PRELP,RASSF4,SLC14A1,STAT1,TMEM176A
CG		complex		-1.733		0.0213	ACTA2,ADAMTS1,ADCYAP1,ADCYAP1R1,CD93,CLDN11,CTSV,DNAH11,ELAVL2,ENPP2,GGCT,Giot1/Zfp347,KCNQ5,KLF4,LDLR,MAPKAPK2,mir-10,MVK,Nat8f3 (includes others),Oasl2,PTGS1
doxifluridine		chemical drug				0.0214	CCNG1,FDXR,RPL3
FZD9		G-protein coupled receptor				0.0214	Oasl2,SPRY4,STAT1
GPI		enzyme				0.0214	FN1,RAC1,ZEB1
Mir200		group				0.0214	E2F3,SEC23A,ZEB1
TP73		transcription regulator		-0.094		0.0216	ACTA2,C3,CASP2,CCNG1,CRYAB,DTYMK,FDXR,FN1,HSPA1A/HSPA1B,ITGB4,KIF23,KIT,LCP1,LIG1,MCM7,POLD2,PPL,SAT1,SNAI2,TH,TP53I11,TSHZ2,VAMP4
quinolinic acid		chemical - endogenous mammalian		-1.508		0.0218	GAD1,HSPA1A/HSPA1B,PENK,RET,TH
SOX11		transcription regulator		-0.863		0.0218	BMP4,CD86,CNOT6,EBF1,ICK,LEF1,LGALS9B,STAT1
PPP3CA		phosphatase				0.023	C3,CRYAB,CSRP1,CTSV,FN1,MAGT1,S100B
DYSF		other				0.023	CD68,CTSV,DNAJB1,EVI2A,FN1,HSPA1A/HSPA1B,LCP1
E2F6		transcription regulator				0.0233	CDC45,EFNA5,GRIK1,KDM3A,LIG1,NEK11
IL6		cytokine	Inhibited	-2.036		0.0234	ADAMTS1,ADAMTS4,ADGRE5,ALAS1,C3,CD68,CD80,CD86,CDC45,CFH,CRYAB,CSF1,CYP1B1,DUSP16,EGLN3,ENPP2,FLI1,FN1,GRK2,HRH3,HSPA5,IL17RC,KIT,LDLR,LIG1,Mt1m/Mt2A,MTOR,PENK,POU2F1,PROM1,PRPH,PSME1,RET,SEMA4A,SLC14A1,STAT1,TH,TNFRSF11B,TRAF3
4-(2-aminoethyl)benzenesulfonylfluoride		chemical - protease inhibitor	Activated	2		0.0238	ENPP2,FN1,HSD17B11,HSPA5
cAMP-Gef		group				0.0239	CYP1B1,Mbp
MED28		other				0.0239	ACTA2,MYH11
LGI1		other				0.0239	GRIA1,KCNA2
PRKG2		kinase				0.0239	GRIA1,PROM1
CTSE		peptidase				0.0239	CD80,CD86
IGFBP4		other				0.0239	ACTA2,MYH11
CUL7		other				0.0239	SNAI2,ZEB1
CHGA		other				0.0239	HSPA5,TH
SLCO1B3		transporter				0.0239	SLC22A7,SLCO2B1
Pde4d		enzyme				0.0239	ADCYAP1,CTSV
murabutide		chemical reagent				0.0239	CD80,CD86
desmosterol		chemical - endogenous mammalian				0.0239	LDLR,Scd2
JUND		transcription regulator				0.0244	ALAS1,C3,ITGB4,NTS,PENK,SAT1,TH
FZD8		G-protein coupled receptor				0.025	ACTA2,BMP4,FN1
DEF6		other				0.025	FN1,SNAI2,ZEB1
BARX2		transcription regulator				0.025	ACTA2,ANLN,L1CAM
NOSTRIN		transcription regulator		1.98	bias	0.0265	ACE,FN1,KIT,TFPI
PDCD1		phosphatase		0		0.0267	CD80,CD86,PADI2,RAB30,STAT1,ZFP57
CYP1A1		enzyme		-1		0.0271	ACOT11,CACHD1,GAMT,MAPT,PRPH,PTP4A1,QKI,SHANK2
lactacystin		chemical - protease inhibitor		-1.532		0.0274	CRYAB,HSPA5,ITGB4,LDLR,OPTN,P4HA2,PPIA,RAC1,SAT1,SIRT2,SREBF2,SYK,TUBB4A
NEUROG1		transcription regulator		1.633		0.0286	C3,CFH,FN1,LCP1,P4HA2,SPOCK1
OTX2		transcription regulator		0.447		0.0286	BMP4,EFNA5,ENPP2,SLC14A1,SLC39A12,SREBF2
TLX3		transcription regulator				0.0289	GRIA2,RET,SLC17A6
SIRT2	-3.827	transcription regulator				0.0289	FNTA,IDI1,MVK
CDK5R1		kinase				0.0289	CD63,MAPT,TH
MTM1		phosphatase				0.0289	CTSV,GTF2H1,MTOR
SLC29A1		transporter				0.0289	CCNG1,FDXR,RPL3
RAE1		other				0.0289	IER5,RSRP1,TM2D3
Usp17la (includes others)		peptidase				0.0289	KIT,KLF4,PROM1
NRTN		growth factor				0.0289	GAD1,PENK,RET
3M-011		chemical reagent		-0.152	bias	0.0293	CD80,CD86,MX1,STAT1
NPPB		other		1.982		0.0293	FDXR,FN1,IDI1,LDLR
FAS		transmembrane receptor		0.083		0.0297	ACTA2,AKAP2,ARAP2,CAMK2G,CD80,CD86,CD93,CSF1,FADD,IL1RAP,LDLR,NUAK2,OPTN,PRKAB1,PRUNE1,PTP4A1,RALBP1,SYK,TNFRSF11B,TRAF3,TRIB1
RUNX2		transcription regulator		-0.166		0.03	ACTA2,CSNK2B,FN1,ITGB4,LEF1,MYH11,NUDT12,SNAI2,TNFRSF11B
POR		enzyme		1.964		0.0301	CYP7B1,FOXC1,HSD17B11,IDI1,LDLR,MVK,RAB30,RETSAT,Scd2,SREBF2,STAT1,TMEM176A
AIP	5.812	transcription regulator		1.387		0.0303	ADGRG6,ADGRL4,ADGRV1,CYP1B1,P2RY14
hydrocortisone		chemical - endogenous mammalian		1.168		0.0305	CD80,CD86,FN1,MAP3K4,PROX1,PTGS1,SEMA6A,TH,TNFRSF11B,TP53I11
SPIB		transcription regulator		-1.219	bias	0.0309	CD80,CD86,HSPA1A/HSPA1B,KIT,PTPRF,TCEANC2,TNFRSF11B
HMGB1		transcription regulator		0.279	bias	0.0309	CCNG1,CD80,CD86,HLA-G,MIA,MX1,TH
MIA	-4.38	other				0.0311	FN1,MIA
PLCD1		enzyme				0.0311	SNAI2,ZEB1
PIGR		transporter				0.0311	CD80,CD86
LY86		other				0.0311	CD80,CD86
niflumic acid		chemical drug				0.0311	CD80,CD86
chlorpyrifos		chemical toxicant				0.0311	NTS,TH
hypochlorous acid		chemical drug				0.0311	ACTA2,SNAI2
GSKJ4		chemical reagent				0.0311	CD80,CD86
DIO2		enzyme		1		0.0323	CNTN2,IER5,PDP1,SLC1A3
F2		peptidase	Inhibited	-2.834	bias	0.0325	ACTA2,CASP2,CD63,CD68,CDC42EP1,CKAP4,FN1,MYH11,NUAK2,PPIF,RAC1,S100B,SAMD4A,TENT5A,TFPI,TRAF3
CIP2A		other		0.557		0.0326	CALHM3,CRYAB,GRSF1,LDHB,LXN,SAT1
HSPA5	-0.573	enzyme		-0.391		0.0327	CD47,HSPA5,IDI1,MAG,SREBF2
brefeldin A		chemical - endogenous non-mammalian	Inhibited	-2.213		0.0327	GRIA1,HSPA5,KLF4,SERINC3,SESN2
troglitazone		chemical drug		-1.801		0.0328	ACTA2,ADIPOR1,ALAS1,APC,ATP2B1,C3,C9orf72,CD80,CD86,CRYAB,EGLN3,FN1,HIPK2,HSPA5,KLF4,MYH11,PADI2,POU2F1,QKI,SLC39A10,TGIF1
CLDN7		other		1		0.0328	C3,CBX2,CD68,CKAP4,DENND5A,FOXQ1,MX1,NRG1,TSPAN12
THZ1		chemical - kinase inhibitor				0.0331	ATXN7L1,IQSEC1,ST3GAL1
zymosan A		chemical - endogenous non-mammalian				0.0331	CD80,CD86,mir-208
puromycin aminonucleoside		chemical reagent		0		0.0332	ADAMTS1,CTSV,HSPA5,ITGB4,LXN,SDK1,TGIF1,Tpm1
HIST1H1T		other		-0.378		0.0345	COPS7B,CYTH1,DUSP16,OGT,PHB2,RILPL1,SERINC3
Hist1h1a		other		-0.378		0.0345	COPS7B,CYTH1,DUSP16,OGT,PHB2,RILPL1,SERINC3
SPDEF		transcription regulator				0.0347	APC,CYFIP1,LEF1,PTPRF,SNAI2,ZEB1
INHA		growth factor		-0.895		0.0349	ACTA2,ADAMTS1,CYP1B1,HSD17B11,KIT,MYH11,PIK3IP1,TBCEL
NRG1	-9.456	growth factor		-0.822		0.0357	ARHGEF2,CDC42EP1,EZH1,FN1,GAD1,HNRNPK,IDI1,L1CAM,LMO4,NRG1,PAFAH1B1,S100B,SART3,TOB2
ALG10		enzyme				0.0358	PROM1
BARHL2		transcription regulator				0.0358	CNTN2
ERMN	-1.279	other				0.0358	CNP
cortodoxone		chemical - endogenous mammalian				0.0358	FN1
GPR174		G-protein coupled receptor				0.0358	ITGAE
CDC14B		phosphatase				0.0358	SIRT2
TRIM72		enzyme				0.0358	ACTA2
dichlorvos		chemical toxicant				0.0358	PPIA
Rap		group				0.0358	MVP
Na-k-atpase		group				0.0358	GRIA1
Stat1/3		group				0.0358	E2F3
glutethimide		chemical drug				0.0358	ALAS1
coactivator-Dtx-Notch-Rbpsuh		complex				0.0358	MAG
DNAJ		group				0.0358	ENPP2
dichlobenil		chemical toxicant				0.0358	GAD1
(E)-2,3',4,5'-tetramethoxystilbene		chemical drug				0.0358	CYP1B1
CLTA		other				0.0358	LDLR
HACE1		enzyme				0.0358	RAC1
MOGS		enzyme				0.0358	PROM1
OVGP1		enzyme				0.0358	MAPKAPK2
PLB1		enzyme				0.0358	MIA
FSIP1		other				0.0358	SNAI2
LINC00261		other				0.0358	SNAI2
MYH7B		other				0.0358	GRIA1
PCDHGB1		other				0.0358	PCDHA4
ALG8		enzyme				0.0358	PROM1
FENDRR		other				0.0358	FN1
SH2D5		other				0.0358	RAC1
ADTRP	-5.76	enzyme				0.0358	TFPI
PREX1		other				0.0358	RAC1
CLPX		enzyme				0.0358	ALAS1
ARHGAP24		other				0.0358	ITGB4
IMMT		other				0.0358	CHCHD6
RIC8B		other				0.0358	GNAL
ALG6		enzyme				0.0358	PROM1
CEP78		other				0.0358	CCP110
TBX18		transcription regulator				0.0358	SNAI2
ALG5		enzyme				0.0358	PROM1
GPR87		G-protein coupled receptor				0.0358	PROM1
HDAC class I inhibitors		chemical drug				0.0358	SNAI2
PCDHGB4		other				0.0358	PCDHA4
JPH2		enzyme				0.0358	SLC8A1
PCSK4		peptidase				0.0358	ADCYAP1
NEUROD6		transcription regulator				0.0358	CNTN2
MGAT4C		enzyme				0.0358	PROM1
stearidonic acid		chemical - endogenous mammalian				0.0358	PTGS1
masitinib		chemical drug				0.0358	KIT
MT-ND1		enzyme				0.0358	HLA-G
Mannosidase2		group				0.0358	PROM1
PMF1/PMF1-BGLAP		transcription regulator				0.0358	SAT1
ANTXR1		transmembrane receptor				0.0358	HSPA1A/HSPA1B
DOCK1		other				0.0358	RAC1
TNNC1		other				0.0358	SLC8A1
MYLPF		other				0.0358	ACTA2
KIF22		other				0.0358	MKX
recombinant interferon beta		biologic drug				0.0358	HLA-G
PPP1R9A		other				0.0358	GRIA1
CLTB		other				0.0358	LDLR
CFI		peptidase				0.0358	C3
TSTA3		enzyme				0.0358	ACTA2
miR-521 (miRNAs w/seed ACGCACU)		mature microRNA				0.0358	ERCC8
mir-500		microRNA				0.0358	GAD1
miR-450a-5p (and other miRNAs w/seed UUUGCGA)		mature microRNA				0.0358	HNRNPK
SRSF10		other				0.0358	GRIA2
ANXA13		other				0.0358	CD80
AXIN2		other				0.0358	BMP4
ANK3		other				0.0358	IQCJ-SCHIP1
SLC12A5		transporter				0.0358	RAC1
TNR		other				0.0358	SLC1A3
PARVA		other				0.0358	PARVB
Ea4		other				0.0358	CYP1B1
ITIH5		other				0.0358	ACTA2
RAB27B		enzyme				0.0358	KIT
PCDHGA3		other				0.0358	PCDHA4
MT-CO1		enzyme				0.0358	HLA-G
PAFAH1B2		enzyme				0.0358	PAFAH1B1
PCDHGA1		other				0.0358	PCDHA4
PDGF-Rβ dimer		complex				0.0358	SNAI2
UGT8	-0.946	enzyme				0.0358	Mbp
STXBP3		transporter				0.0358	HSPA5
KDELR1		transporter				0.0358	HSPA5
ADCY1		enzyme				0.0358	GRIA1
A130040M12Rik		other				0.0358	RAB23
CFD		peptidase				0.0358	C3
BARX1		transcription regulator				0.0358	L1CAM
etoposide phosphate		chemical drug				0.0358	POU2F1
RXFP1		G-protein coupled receptor				0.0358	ACTA2
ALS2		other				0.0358	RAC1
FZD4		G-protein coupled receptor				0.0358	PLVAP
COL10A1		other				0.0358	HSPA5
RANBP2		enzyme				0.0358	FN1
RIN1		other				0.0358	GRIA1
PCDHGB2		other				0.0358	PCDHA4
PAFAH1B3		enzyme				0.0358	PAFAH1B1
TLR4-IN-C34		chemical reagent				0.0358	HSPA5
CWP232228		chemical reagent				0.0358	LEF1
tyrosine kinase inhibitor		chemical drug				0.0358	FN1
annonacin		chemical reagent				0.0358	MAPT
PD 123177		chemical reagent				0.0358	ZEB1
impromidine		chemical drug				0.0358	LDLR
4-diphenylacetoxy-1,1-dimethylpiperidinium		chemical reagent				0.0358	CHRM3
thioperamide		chemical reagent				0.0358	CHRM3
nafoxidine		chemical drug				0.0358	C3
U-69593		chemical reagent				0.0358	TH
SA 4503		chemical drug				0.0358	GRIA1
Astra 1397		chemical reagent				0.0358	CHRM3
dihydrexidine		chemical drug				0.0358	GRIA1
AZ10606120		chemical reagent				0.0358	CD86
remoxipride		chemical drug				0.0358	NTS
quinuclidinyl benzilate		chemical reagent				0.0358	CHRM3
NSC194598		chemical reagent				0.0358	RET
SDM25N		chemical reagent				0.0358	CD86
LINC02599		other				0.0358	SNAI2
anti-miR-32 inhibitor		chemical reagent				0.0358	KLF4
iprindole		chemical drug				0.0358	TH
berberrubine		chemical - endogenous non-mammalian				0.0358	LDLR
columbamine		chemical - endogenous non-mammalian				0.0358	LDLR
fucose		chemical - endogenous mammalian				0.0358	ACTA2
OPCML		other				0.0358	SNAI2
TGFBR1		kinase		-0.378		0.0364	Acan,ACTA2,BMP4,CD86,FN1,KLF4,SNAI2
cholesterol		chemical - endogenous mammalian		-1.063		0.0368	ABCA2,ACTA2,CD68,CSF1,CYP7B1,FN1,HSPA5,IDI1,LDLR,MAPT,MYH11,SLC1A3,SREBF2,Tpm1
MED12		transcription regulator				0.0376	ARMC4,BMP4,TFPI
ITGAM		transmembrane receptor				0.0376	CD28,CD80,CD86
IDO1		enzyme				0.0376	CD80,CD86,HLA-G
MTORC1		complex		-0.781		0.0379	IDI1,KLF4,MAG,MOG,SREBF2
SBDS		other				0.0384	DNAJB1,HSPA5,MAFF,MYEF2,NTS,RAC1,SNAI2
methylselenic acid		chemical reagent				0.0384	ADAMTS1,ATP11A,BMP4,CDK10,DTYMK,FN1,HSD17B11,ITGB3BP,ITGB4,KLF4,MAPT,MCM7,SAT1,SNAI2,WDR82
PLP1		other				0.0388	ENPP2,HSPA5,MOG,SIRT2
CTBP1		enzyme		1.715		0.0388	CLDN11,ENPP2,MIA,RAC1
rolipram		chemical drug		-0.655		0.0388	CD80,CD86,GRIA1,SYNPO
HNRNPA2B1		other		0.577		0.0389	CTSV,DDR1,FN1,HIPK2,NRCAM,NTS,PBX1,SNAI2,STK32B,TNS3
CREB1		transcription regulator		-1.456		0.039	ALAS1,CD68,FN1,GAD1,GNAL,GPR12,GPR3,GRIA1,HLA-G,HSPA5,IDI1,KLF4,LDLR,MVK,NPC2,NPTX2,PACRGL,PENK,PLCXD2,RERG,RUNX1T1,SAT1,SEMA4A,SLC17A6,SLC8A2,SYNJ2,TENT5A,TGIF1,TH
Pki		group				0.039	ACE,NTS
MHC Class II (complex)		complex				0.039	CD80,SYNGAP1
HOXA11-AS		other				0.039	SNAI2,ZEB1
FBXO42		other				0.039	CSF1,STAT1
TPSAB1/TPSB2		peptidase				0.039	Acan,FN1
ROR1		kinase				0.039	SNAI2,ZEB1
AGRN		other				0.039	BMP4,MAPT
KHSRP		enzyme				0.039	LDLR,RPL3
DCLK1		kinase				0.039	SNAI2,ZEB1
TNFRSF17		transmembrane receptor				0.039	CD80,CD86
CTSZ		peptidase				0.039	CD80,CD86
CDKN2B		transcription regulator				0.039	CD80,CD86
PKN1		kinase				0.039	ACTA2,MYH11
MCAM		other				0.039	FN1,SNAI2
GNA11		enzyme				0.039	ADAMTS1,CTSV
SR1078		chemical reagent				0.039	HSPA5,PADI2
GDNF		growth factor		0.063		0.0392	FN1,KIT,KLC1,PENK,TH,TUBB4A
miR-291a-3p (and other miRNAs w/seed AAGUGCU)		mature microRNA		-0.359	bias	0.0404	C3,CNOT6,FYCO1,KIF23,PACRGL,PRC1,TTC8
S100A9		other		-0.745		0.0411	ADAMTS1,ADAMTS4,C3,CPM,ENPP2,ITGB4,MAG,MCF2L,NRG1,PIK3IP1,RAB20
MAPK14		kinase		-1.224		0.0412	ACTA2,CD80,CD86,CRYAB,FN1,LDLR,LEF1,MAPT,MYH11,SREBF2,STIM1,Tpm1
OSM		cytokine		-1.083		0.0417	ACE,ACTA2,ADAMTS1,ADAMTS4,ADGRG6,ARHGEF2,BLMH,CPM,CTSV,CYP1B1,DENND5A,FN1,FOXC1,GAB1,HSPA5,LDLR,MCM7,MX1,MYEF2,PFKFB2,POLR2E,PTP4A1,QKI,STAT1,TNFRSF11B,TRRAP,USP46,ZNF330
TGFB2		growth factor		-1.98		0.0421	ACTA2,BMP4,CD86,FN1,MIA,RUNX1T1,SNAI2,TNFRSF11B
3M-001		chemical drug		-0.152	bias	0.0423	CD80,CD86,MX1,STAT1
IPMK		kinase				0.0425	ACTA2,CAPNS1,CSRP1
SB203580		chemical - kinase inhibitor		1.804	bias	0.0431	Acan,ACTA2,ADAMTS4,BMP4,C3,CD28,CD47,CD80,CD86,CRYAB,CYP1B1,FN1,FOXQ1,HEPACAM,HSPA5,IQSEC1,MX1,MYH11,OPTN,PENK,RXRB,STAT1,TNFRSF11B,WLS
GNA14		enzyme				0.044	ADAMTS1,BMP4,Flt1,Giot1/Zfp347,GRB14,STAT1
PTHLH		other		-1.067		0.044	Acan,ADAMTS1,FN1,HSPA1A/HSPA1B,LEF1,TNFRSF11B
GnRH-A		chemical reagent		-0.816		0.044	ACE,ADCYAP1,BBS9,CD68,KLF4,MVK
raloxifene		chemical drug		0.495		0.0441	ADCY9,BMP4,CSF1,CYP1B1,ENPP2,FLNB,HSPA1A/HSPA1B,L1CAM,LDLR,RAC1,TNFRSF11B
mir-10	2.748	microRNA	Activated	2.059		0.0448	APC,CD80,CD86,KLF4,MTOR,PROM1,SMG1
SNAI1		transcription regulator		1.414		0.0454	Acan,BMP4,FLNB,FN1,L1CAM,LEF1,mir-10,PARVB,SNAI2,ZEB1
geldanamycin		chemical - endogenous non-mammalian		0.781		0.0454	CNP,DNAJB1,GRK2,HSPA1A/HSPA1B,HSPA5,MAPT,STAT1,TH,TNRC6B,ZNF532
poly rI:rC-RNA		biologic drug		-0.822		0.0455	ARMC4,C3,CD47,CD80,CD86,CNP,CSF1,ELAVL2,FLI1,FN1,HLA-G,HSPA5,KLF4,LGALS9B,LIG1,mir-10,MOG,MVP,MX1,Oasl2,PTPN2,RNPC3,SAT1,SNAI2,STAT1,SYK,TNFRSF11B
PRKAA2		kinase		1.587		0.046	ACTA2,ALAS1,FN1,HSPA5,KCNA2,LMO4,TNS3,ZDHHC9
ethylene glycol tetraacetic acid		chemical reagent		0		0.046	CD80,CD86,HSPA5,PTGS1
heparin		chemical - endogenous mammalian		-1.409		0.0466	ACTA2,ALAS1,CD80,CD86,FN1,TFPI
ASCL1		transcription regulator		-0.896		0.047	GAD1,NFASC,PCSK6,PROX1,RET,SYT6,TH
Fibrin		complex				0.0476	ACTA2,FN1,TH
PDGF-DD		complex				0.0476	CASP2,TUBB6,UNC5C
SGPL1		enzyme				0.0476	HSPA5,MX1,PHB2
KDM6B		enzyme				0.0476	FN1,Oasl2,PPIA
CYP7A1		enzyme				0.0476	CYP7B1,LDLR,SREBF2
cannabidiol		chemical drug				0.0476	FN1,PENK,S100B
beraprost		chemical drug				0.0476	CD86,FN1
cercosporin		chemical - endogenous non-mammalian				0.0476	ACTA2,FN1
DAB2IP		other				0.0476	KIT,ZEB1
MED13L		other				0.0476	ARMC4,TFPI
IFNL4		cytokine				0.0476	MX1,STAT1
STX3		transporter				0.0476	FNTA,SART3
DHH		peptidase				0.0476	ADAMTS1,HHIP
urea		chemical - endogenous mammalian				0.0476	P2RY4,SLC14A1
quinidine		chemical drug				0.0476	CHRM3,KCNA2
4-hydroxycinnamyl aldehyde		chemical - endogenous non-mammalian				0.0476	MIA,S100B
midazolam		chemical drug				0.0476	CD80,CD86
losartan potassium		chemical drug		0.705		0.0481	ACE,ADIPOR1,Flt1,FN1,HSPA5,MAPT,TH,ZEB1
LIF		cytokine		0.124		0.0493	ACTA2,CYFIP1,ENPP2,ERAP1,FN1,HLA-G,PRPH,RET,RPE65,TH,TMEM176A,TNFRSF11B,ZFP57
CYP1B1	3.738	enzyme		-0.447		0.0496	ACOT11,CACHD1,CYP1B1,QKI,SHANK2
INPP5D		phosphatase		1		0.0499	CD80,CD86,CD93,FLI1
ATP7B		transporter	Inhibited	-2		0.0499	CCNG1,IDI1,LDLR,SREBF2
TFAP4		transcription regulator				0.0499	FN1,LEF1,RPE65,SALL2
pituitary adenylate cyclase-activating polypeptide		biologic drug				0.0499	CRYAB,EGLN3,HRH3,RET
GNB1		enzyme				0.0499	CD80,CYTH1,FBXO31,MYH11
discodermolide		chemical drug				0.0499	FANCB,FANCG,KIF23,PRC1
lenalidomide		chemical drug	Inhibited	-2.057		0.0539	CD68,CEMIP2,FN1,FZD10,HIPK2,HSPA5,KLF4,LEF1,LHFPL2,MIEF1,PPIF,RASSF4,TMEM33,TNS3
calcitriol		chemical drug	Inhibited	-2.013		0.0578	ADCY9,ANLN,ATP2B1,C3,CDC45,CSF1,FIS1,FN1,Hmgb3,KIF23,KLF4,KLK6,LIG1,MCM7,mir-10,MX1,P3H2,PADI2,PPIF,PRC1,RBPMS,RUNX1T1,SLC8A1,SPAG5,TFPI,TIMM50,TNFRSF11B,TRPV5
gentamicin		chemical drug		1.994		0.0585	AZIN1,CCNG1,CPSF2,CTSV,DNASE1,ENPP2,HSPA1A/HSPA1B,HSPA5,NRG1,PAFAH1B1,PTP4A1,SART3,UGT8,YWHAH
BRCA1		transcription regulator		1.82		0.0596	CCNG1,CYP1B1,E2F3,ENPP2,GTF2H1,KIT,MX1,POU2F1,SAT1,SNAI2,STAT1
NUPR1		transcription regulator		-1.8		0.0652	ADCY9,CACNA2D2,CASP2,CD63,CD68,CROT,FAM114A1,FAM162A,GABBR1,KDM3A,KIF23,KLF4,LHFPL2,P4HA2,RAB20,RPA1,SAMD4A,SAT1,SESN2,SPAG5,TCEANC2,TEP1,TNS3,TRIB1,ZDHHC13
levodopa		chemical - endogenous mammalian	Activated	2.584		0.066	ACTA2,ARMH4,CASKIN2,CD63,EFNA5,EPHA5,FADD,FAM114A1,GDF1,GNAL,GRIA2,KDM3A,NAV1,NPC2,NPTX2,Oasl2,OPALIN,PADI2,PENK,PRICKLE1,RBAK,RERG,RILPL1,RUNDC3B,SLC24A2,SLC25A44,SLC29A3,SMIM14,TCEANC2,TH,YLPM1,ZEB1
BMP2		growth factor	Inhibited	-2.07		0.0677	Acan,ACTA2,BMP4,CSF1,FN1,KLF4,L1CAM,mir-208,PCSK6,RET,TH,TNFRSF11B
Map3k7		kinase	Activated	2		0.0874	BMP4,MVK,PROM1,RILPL1,RUNX1T1
PRKAA1		kinase		1.969		0.0877	ACTA2,EGLN3,FN1,HSPA5,KCNA2,LMO4,SIRT2,TNS3,ZDHHC9
IL2		cytokine	Inhibited	-2.182		0.103	ADCY9,ARHGAP12,ARHGEF2,C3,CCNG1,CD28,CD47,CD80,CD86,CSF1,DKC1,DOCK9,ENPP2,HSPA1A/HSPA1B,HSPA5,IDI1,ITGAE,KIT,L1CAM,LDLR,MAPKAPK2,MX1,NAV1,PENK,PHB2,POLR2D,RFFL,TNFRSF11B,WLS
mir-223		microRNA	Inhibited	-2.449		0.105	ACTA2,CACNA2D2,CD93,CSF1,LEF1,MCTP2,MYO1D,NFIA
APC	-3.907	enzyme	Inhibited	-2.213		0.109	ADGRV1,FH,KLF4,mir-10,PTGS1,SNAI2,TNFRSF11B,ZEB1
candesartan		chemical drug		1.982		0.109	ACE,FN1,TH,TRPC5
sirolimus		chemical drug		1.783		0.115	ACTA2,CD68,CD80,CD86,CSF1,ERCC8,FN1,GRIA1,HSPA5,IDI1,LDHB,MAPT,mir-10,MTOR,MYH11,NTS,PFKFB2,PPIA,PROM1,PTP4A1,RPL3,RPS18,STAT1,STX4,TNFRSF11B
ADM		other		1.96		0.121	ACE,FN1,PENK,TNFRSF11B
MAPK1		kinase		-1.923		0.136	CCDC82,CD84,EGLN3,ERAP1,FN1,LIG1,MAST3,MVP,MYRF,NPTX2,PDLIM3,QKI,SHANK2,SPOCK1,SPRY4,STAT1,ZNF184
lithium chloride		chemical drug		-1.937		0.148	BMP4,CACNA1G,CEMIP2,IDI1,LEF1,MAPT,MYH11
dalfampridine		chemical drug		-1.964		0.16	GRIA2,KLF4,MAFF,mir-10
emodin		chemical drug		1.969		0.16	CD86,CYP1B1,FN1,HSPA5
TGFB1		growth factor		-1.95		0.171	ABCF1,Acan,ACE,ACTA2,ADAMTS4,ADCY9,ARHGEF2,ARID5B,BMP4,BUD31,C3,CALML4,CAMK2G,CAPNS1,CD28,CD68,CD80,CD86,CDHR2,CFH,CMTM5,CNIH1,CSF1,CSRP1,DKC1,DTX4,FDXR,FLI1,FLNB,FN1,FNBP1,FOXC1,GABBR1,GAD1,GGPS1,GPR12,GRIA1,HSPA1A/HSPA1B,HSPA5,IDI1,ITGAE,KIT,KLF4,L1CAM,LDLR,LEF1,LRBA,MAPKAPK2,mir-10,MYH11,OLFM2,P2RY14,PBX1,PLOD1,PRC1,PROM1,PTGS1,QKI,RAC1,RBPMS,RNF152,RNF220,SALL2,SEMA4A,SNAI2,SPOCK1,STAT1,TFPI,…
IL1R1		transmembrane receptor	Inhibited	-2		0.174	ACTA2,IL1RAP,MYH11,S100B
EPAS1		transcription regulator	Inhibited	-2.075		0.178	EGLN3,FN1,HSPA5,Irs3,KDM3A,L1CAM,LDLR,MAFF,RET,TMPRSS6,TNFRSF11B
ANGPT2		growth factor	Inhibited	-2.333		0.186	ACTA2,ARHGEF2,CD68,CRYAB,DNASE1,FN1,HSPA1A/HSPA1B,HSPA5,KIF1C,ST13
SREBF1		transcription regulator		-1.993		0.198	CSRP1,CYP7B1,FN1,GRSF1,HSPA1A/HSPA1B,HSPA5,IDI1,KCNA2,LDLR,P4HA2,Scd2,SORBS3
POU4F1		transcription regulator	Inhibited	-2.216		0.202	ADCYAP1,CNTN2,KCNIP1,PRPH,RET,TH
IGF1		growth factor		-1.823		0.204	Acan,ACTA2,BMP4,CCNG1,CNP,CSF1,FN1,HSD17B11,HSPA5,KLK6,MAPT,Mbp,MYH11,PENK,S100B,SEC23A,SIRT2,SLC1A6,SNAI2,TH,TNFRSF11B
LEF1	-1.193	transcription regulator		-1.944		0.211	CACNA1G,FN1,LEF1,NRCAM
MAF		transcription regulator		-1.987		0.219	CRYAB,CRYBB1,IDI1,S100B
C3	-3.931	peptidase		-1.964		0.226	ACTA2,C3,CSF1,FN1
TO-901317		chemical reagent		-1.96		0.231	ADIPOR1,ALAS1,C3,CFH,CYP7B1,GAMT,HSD17B11,LDLR,PRKAB1,PSME1,Scd2
cyclic AMP		chemical - endogenous mammalian		-1.863		0.239	ACTA2,ADCYAP1,AFAP1L2,CD80,CD86,CRYAB,FN1,HSD17B11,KIF23,PENK,STAT1,TH
SP110		transcription regulator		1.89		0.242	ARRB1,BMP4,MX1,RAC1,RPA1,STAT1,STIM1
CREBBP		transcription regulator		-1.941		0.246	ADCYAP1,ALAS1,CAMK2G,CD80,CSF1,DUSP22,EVI2A,FNBP1,GRIA2,HLA-G,IL17RC,LDLR,MCF2L,MIA,PTPRF,TH,TM2D2
PDLIM2		other	Activated	2.236		0.247	ENPP2,FHDC1,KIT,NAV1,STAT1
CSF1	-1.196	cytokine	Inhibited	-2.959		0.256	ADGRE5,CD68,CPM,CSF1,FN1,HSPA5,IDI1,MVK,SREBF2,STAT1
C5		cytokine	Inhibited	-2.414		0.285	ACTA2,CD63,CD86,CSF1,FN1,HSPA5
PD98059		chemical - kinase inhibitor	Activated	2.348		0.29	ACE,ACTA2,ADIPOR1,ARRB1,C3,CD86,CDC42EP1,CYP1B1,E2F3,FN1,GRIA1,HSPA5,LDLR,LPGAT1,MAPKAPK2,MCF2L,MYH11,PCSK6,RAB20,RETSAT,SLC8A1,SNAI2,TH
mir-29		microRNA		1.964		0.314	ACTA2,FN1,KIT,KLF4
EBF1	-7.843	transcription regulator		-1.982		0.348	EBF1,LEF1,MTOR,PTPRF,RPS6KB2,STAT1
Jnk		group	Inhibited	-2.012		0.37	ACTA2,CD80,CD86,FLI1,FN1,GRIA1,HSPA5,SESN2,SNAI2
metformin		chemical drug		1.762		0.379	ACTA2,ADIPOR1,FN1,GRB14,HSPA5,ITGB4,MX1
aldosterone		chemical - endogenous mammalian	Inhibited	-2.354		0.399	ACE,ADAMTS1,CACNA1G,FN1,MTOR,PTGS1
AR		ligand-dependent nuclear receptor	Inhibited	-2.035		0.411	ADCYAP1,AMBRA1,BMP4,C3,CIT,CKAP4,CLDN11,Dmrtc1a,FAM174B,FAM84A,HSPA5,ITGB4,mir-10,PENK,PFKFB2,PTGS1,SNAI2,STAT1,Sult5a1
KMT2D		transcription regulator		-1.913		0.431	CKAP4,FBXL7,FOXQ1,KLF4,RABEPK,SLC1A6,SYDE2,ZNF184
LDL		complex	Inhibited	-2.228		0.45	C3,CD68,CD80,HSPA5,IL17RC,LDLR,MX1,NPC2,PTPRF,SREBF2
clofibrate		chemical drug		1.964		0.475	CASP2,CROT,LDLR,SLCO2B1
doxorubicin		chemical drug		-1.809		0.481	ADAMTS1,BMP4,CD47,CHCHD6,CKAP4,E2F3,GAD1,HIPK2,Irs3,ITGB4,LXN,MVP,NRG1,PRC1,STAT1,Tpm1
plicamycin		chemical drug		1.964		0.558	ADAMTS4,DNM1,IER5,PROM1
NCOA2		transcription regulator	Inhibited	-2		0.566	APC,IDI1,LDLR,RET
isobutylmethylxanthine		chemical toxicant	Inhibited	-2.19		1	ACE,FN1,KLF4,Scd2,STAT1,SYK,TH
PI3K (complex)		complex		-1.982		1	ADIPOR1,CD86,FLI1,FN1,LEF1
IL1		group	Inhibited	-2.593		1	ADAMTS1,ADAMTS4,C3,CSF1,FN1,IL17RD,KIT,LDLR,NRG1,PTGS1,TNFRSF11B
TNFRSF1A		transmembrane receptor		-1.98		1	CD68,CD86,LGALS9B,TH
1,2-dithiol-3-thione		chemical reagent	Inhibited	-2		1	ALAS1,SEC23A,SERINC3,Tpm1
tretinoin		chemical - endogenous mammalian		-1.82		1	ADCYAP1R1,ALAS1,BMP4,C3,CASP2,CCNG1,CD47,CD63,CD68,CD80,CD86,CD93,CLDN11,CYP2R1,CYP2S1,ENPP2,FN1,FOXC1,FZD10,GRIA1,HNRNPK,HS3ST1,HSD17B11,ISLR,ITGAE,KCNQ5,KIF23,KIT,KLF4,MAG,MAP7,MAPKAPK2,MIA,mir-10,mir-551,NAA10,NPC2,OPTN,P4HA2,PENK,POU2F1,PROM1,PRPH,PTGS1,RET,RPA1,RPL3,RPL6,RXRB,S100B,SCMH1,SHANK2,STAT1,SYNPO,TNFRSF11B
norepinephrine		chemical - endogenous mammalian	Inhibited	-2.219		1	CACNA1G,Dclk1,FN1,HHIP,SLC17A6
tetradecanoylphorbol acetate		chemical drug	Inhibited	-2.086		1	Acan,ACE,ADAMTS1,ADAMTS4,ALAS1,C3,CD28,CD68,CSF1,CTSV,DENND3,E2F3,HNRNPK,HSPA5,KIT,KLF4,LDLR,MTMR3,NTS,PTGS1,PTPRF,SMG8,SNAI2,ST3GAL1,STAT1,TH,TNFRSF11B,TRAF3,TUBB6,ZEB1
IL18		cytokine	Inhibited	-2.355		1	CD86,CSF1,ENPP2,KIT,PENK,TNFRSF11B
