# Supplementary material for: Environmental enrichment during forced abstinence from cocaine self-administration opposes gene network expression changes associated with the incubation effect
Source: Sci Rep. 2020 Jul 9;10:11291. doi: 10.1038/s41598-020-67966-8 (PMC7347882; doi:10.1038/s41598-020-67966-8)
Supplement: Supplementary file 9 — Supplementary table S3 [file 41598_2020_67966_MOESM9_ESM.xls]

## Sheet: Canonical Pathways
© 2000-2019 QIAGEN. All rights reserved.
Ingenuity Canonical Pathways	-log(p-value)	Ratio	z-score	Molecules
CREB Signaling in Neurons	4.64	0.135	-2.837	ADCY6,ADCY7,ADCY8,ATF4,CACNA1D,CACNA1G,CACNG8,CAMK2D,CAMK2G,ERAS,GNAL,GNAZ,GRIA1,GRIK1,GRIN2D,GRM2,GRM7,ITPR3,PIK3C2G,PIK3CG,PIK3R3,PLCB4,PLCD3,PLCD4,PLCH1,POLR2A,PRKD3,RPS6KA1
Neuropathic Pain Signaling In Dorsal Horn Neurons	4.22	0.168	-2.183	CAMK2D,CAMK2G,GPR37,GRIA1,GRIN2D,GRM2,GRM7,ITPR3,KCNQ3,PIK3C2G,PIK3CG,PIK3R3,PLCB4,PLCD3,PLCD4,PLCH1,PRKD3
Synaptogenesis Signaling Pathway	3.9	0.112	-1.061	ADCY6,ADCY7,ADCY8,ARPC3,ATF4,CAMK2D,CAMK2G,CDH7,DNAJC5,EFNA1,EFNA3,EPHA5,EPHB3,ERAS,FARP1,GRIA1,GRIN2D,GRM2,GRM7,MAPT,NAP1L4,NRXN1,NRXN2,Nrxn3,PAFAH1B1,PIK3C2G,PIK3CG,PIK3R3,RPS6KB2,SNAP25,STXBP4,SYNGAP1,SYT14,SYT6,Syt7
Superpathway of Cholesterol Biosynthesis	3.89	0.286	-2.121	ACAT2,CYP51A1,DHCR24,GGPS1,IDI1,MVD,MVK,SC5D
Aldosterone Signaling in Epithelial Cells	3.53	0.133	-2.714	DNAJB4,DNAJB7,DNAJC5,DNAJC7,DNAJC9,HSP90AB1,HSPA12A,HSPA13,HSPA1A/HSPA1B,ITPR3,PIK3C2G,PIK3CG,PIK3R3,PIP5KL1,PLCB4,PLCD3,PLCD4,PLCH1,PRKD3,SASS6,SGK1
Endothelin-1 Signaling	3.35	0.124	-1.091	ADCY6,ADCY7,ADCY8,ECE2,ERAS,GAB1,GNAL,GNAZ,ITPR3,MAPK15,MAPK6,PIK3C2G,PIK3CG,PIK3R3,PLA2G3,PLA2G4A,PLA2G7,PLCB4,PLCD3,PLCD4,PLCH1,PLD1,PRKD3
Apelin Cardiomyocyte Signaling Pathway	3.28	0.152	-2.496	ATP2A3,CAT,MAPK15,MAPK6,MYL12A,PIK3C2G,PIK3CG,PIK3R3,PLCB4,PLCD3,PLCD4,PLCH1,PRKD3,SLC8A1,SLC8A2
Neuroinflammation Signaling Pathway	3.23	0.107	-0.577	AGER,APP,ATF4,CALB2,CD80,CD86,GABBR1,GABBR2,GABRB2,GAD1,GRIA1,GRIN2D,HLA-A,HLA-DRB5,HLA-E,IFNA4,IKBKE,MAPK15,MAPK6,MAPT,NFKB1,NGF,PIK3C2G,PIK3CG,PIK3R3,PLA2G3,PLA2G4A,S100B,SLC1A3,STAT1,SYK,TRAF3
Synaptic Long Term Potentiation	2.93	0.132	-2.5	ADCY8,ATF4,CAMK2D,CAMK2G,ERAS,GRIA1,GRIN2D,GRM2,GRM7,ITPR3,PLCB4,PLCD3,PLCD4,PLCH1,Ppp1cc,PRKD3,RPS6KA1
Neurotrophin/TRK Signaling	2.9	0.158	-0.333	ATF4,CRYGA,ERAS,GAB1,MAP2K7,NGF,NGFR,NTRK3,PIK3C2G,PIK3CG,PIK3R3,RPS6KA1
Cellular Effects of Sildenafil (Viagra)	2.86	0.13	#NUM!	ADCY6,ADCY7,ADCY8,CACNA1D,CACNG8,GPR37,ITPR3,KCNQ3,MPRIP,MYH1,MYH11,MYL12A,PLCB4,PLCD3,PLCD4,PLCH1,SLC4A5
PKCθ Signaling in T Lymphocytes	2.82	0.123	-0.775	CACNA1D,CACNA1G,CACNG8,CAMK2D,CAMK2G,CD28,CD80,CD86,ERAS,HLA-A,HLA-DRB5,IKBKE,MAP3K11,MAP3K13,MAP3K4,NFKB1,PIK3C2G,PIK3CG,PIK3R3
IL-15 Production	2.81	0.132	#NUM!	ALK,CLK3,DDR1,EPHA5,EPHB3,FGFR2,FGFR3,FLT3LG,KIT,MAP2K7,MAP3K11,NFKB1,NTRK3,RET,STAT1,SYK
Galactose Degradation I (Leloir Pathway)	2.76	0.6	#NUM!	GALK2,GALM,GALT
Dendritic Cell Maturation	2.7	0.115	-2.065	ATF4,CD80,CD86,COL11A2,COL2A1,FCGR2B,HLA-A,HLA-DRB5,HLA-E,IKBKE,LTBR,NFKB1,NGFR,PIK3C2G,PIK3CG,PIK3R3,PLCB4,PLCD3,PLCD4,PLCH1,STAT1
G-Protein Coupled Receptor Signaling	2.7	0.103	#NUM!	ADCY6,ADCY7,ADCY8,ADRA1B,AGTR1,ATF4,AVPR1A,CAMK2D,CAMK2G,CHRM3,ENPP6,ERAS,GABBR1,GABBR2,GNAL,GPR17,GRM2,GRM7,HRH3,IKBKE,NFKB1,P2RY14,PIK3C2G,PIK3CG,PIK3R3,PLCB4,RPS6KA1,SYNGAP1
Axonal Guidance Signaling	2.69	0.0905	#NUM!	ABLIM2,ACE,ADAMTS1,ARPC3,BMP3,BMP4,COPS5,ECE2,ECEL1,EFNA1,EFNA3,EPHA5,EPHB3,ERAS,GNAL,GNAZ,ITGA3,KLC1,MMP14,MMP24,Mrpl17,MYL12A,NGF,NGFR,NTRK3,PAPPA,PIK3C2G,PIK3CG,PIK3R3,PLCB4,PLCD3,PLCD4,PLCH1,PLXNB3,PRKD3,SEMA4F,SEMA4G,SEMA6A,SEMA6C,SEMA6D,SHH,TUBB3,TUBB4A,UNC5C
Thrombin Signaling	2.69	0.111	-1.886	ADCY6,ADCY7,ADCY8,ARHGEF10,ARHGEF9,CAMK2D,CAMK2G,ERAS,FNBP1,GNAL,GNAZ,ITPR3,MPRIP,MYL12A,NFKB1,PIK3C2G,PIK3CG,PIK3R3,PLCB4,PLCD3,PLCD4,PLCH1,PRKD3
Sperm Motility	2.67	0.109	-3.162	ALK,CACNA1G,CLK3,DDR1,EPHA5,EPHB3,FGFR2,FGFR3,FLT3LG,ITPR3,KIT,MAP2K7,MAP3K11,NTRK3,PLA2G3,PLA2G4A,PLA2G7,PLCB4,PLCD3,PLCD4,PLCH1,PRKD3,RET,SYK
Superpathway of Geranylgeranyldiphosphate Biosynthesis I (via Mevalonate)	2.67	0.294	-1.342	ACAT2,GGPS1,IDI1,MVD,MVK
NGF Signaling	2.65	0.132	-1.069	ATF4,ERAS,GAB1,IKBKE,MAP3K11,MAP3K13,MAP3K4,NFKB1,NGF,NGFR,PIK3C2G,PIK3CG,PIK3R3,RPS6KA1,RPS6KB2
Gap Junction Signaling	2.62	0.111	#NUM!	ADCY6,ADCY7,ADCY8,CAV1,DBN1,ERAS,GAD1,GJC2,GRIA1,GRIK1,ITPR3,NPR2,PIK3C2G,PIK3CG,PIK3R3,PLCB4,PLCD3,PLCD4,PLCH1,PRKD3,TUBB3,TUBB4A
P2Y Purigenic Receptor Signaling Pathway	2.59	0.126	-2.324	ADCY6,ADCY7,ADCY8,ATF4,ERAS,NFKB1,P2RY2,P2RY6,PIK3C2G,PIK3CG,PIK3R3,PLCB4,PLCD3,PLCD4,PLCH1,PRKD3
Melanocyte Development and Pigmentation Signaling	2.56	0.138	-1.155	ADCY6,ADCY7,ADCY8,ATF4,ERAS,KIT,MITF,PIK3C2G,PIK3CG,PIK3R3,PTPN6,RPS6KA1,RPS6KB2
Endocannabinoid Neuronal Synapse Pathway	2.55	0.125	0	ADCY6,ADCY7,ADCY8,CACNA1D,CACNA1G,CACNG8,GNAL,GRIA1,GRIN2D,MAPK15,MAPK6,PLCB4,PLCD3,PLCD4,PLCH1,RIMS1
CD28 Signaling in T Helper Cells	2.43	0.125	-0.832	ARPC3,CD28,CD80,CD86,CTLA4,HLA-A,HLA-DRB5,IKBKE,ITPR3,NFKB1,PIK3C2G,PIK3CG,PIK3R3,PTPN6,SYK
Calcium Signaling	2.41	0.107	-1.5	ATF4,ATP2A3,ATP2B3,ATP2B4,CACNA1D,CACNA1G,CACNG8,CALR,CAMK2D,CAMK2G,CAMKK1,GRIA1,GRIK1,GRIN2D,Hdac1l,ITPR3,MYH1,MYH11,SLC8A1,SLC8A2,Tpm3,TRPC5
Type I Diabetes Mellitus Signaling	2.34	0.126	-1.342	CD28,CD80,CD86,GAD1,HLA-A,HLA-DRB5,HLA-E,HLA-G,ICA1,IKBKE,MAP2K7,NFKB1,NGFR,STAT1
Adrenomedullin signaling pathway	2.32	0.107	-2.065	ADCY6,ADCY7,ADCY8,ERAS,GAD1,GPR37,ITPR3,KCNQ3,MAP2K7,MAPK15,MAPK6,MAX,NFKB1,NPR2,PIK3C2G,PIK3CG,PIK3R3,PLCB4,PLCD3,PLCD4,PLCH1
Crosstalk between Dendritic Cells and Natural Killer Cells	2.31	0.135	#NUM!	CAMK2D,CAMK2G,CD28,CD80,CD86,HLA-A,HLA-DRB5,HLA-E,HLA-G,LTBR,NECTIN2,NFKB1
Reelin Signaling in Neurons	2.31	0.141	#NUM!	APP,ARHGEF10,ARHGEF9,ITGA3,MAP2K7,MAP3K11,MAPT,PAFAH1B1,PIK3C2G,PIK3CG,PIK3R3
B Cell Receptor Signaling	2.3	0.108	-0.243	ATF4,CAMK2D,CAMK2G,EBF1,ERAS,FCGR2B,GAB1,IKBKE,MAP2K7,MAP3K11,MAP3K13,MAP3K4,NFKB1,PIK3C2G,PIK3CG,PIK3R3,PTPN6,RPS6KB2,SYK,SYNJ2
Mevalonate Pathway I	2.29	0.308	-2	ACAT2,IDI1,MVD,MVK
Synaptic Long Term Depression	2.25	0.107	-1.886	CACNA1D,CACNA1G,CACNG8,ERAS,GAD1,GNAL,GNAZ,GRIA1,GRM2,GRM7,ITPR3,NPR2,PLA2G3,PLA2G4A,PLA2G7,PLCB4,PLCD3,PLCD4,PLCH1,PRKD3
SAPK/JNK Signaling	2.25	0.127	0	DAXX,ERAS,GAB1,MAP2K7,MAP3K11,MAP3K13,MAP3K4,MAP4K2,MAP4K3,MAP4K4,PIK3C2G,PIK3CG,PIK3R3
Cardiac Hypertrophy Signaling (Enhanced)	2.24	0.0864	-4.003	ACE,ADCY6,ADCY7,ADCY8,ADRA1B,AGTR1,ATP2A3,CACNA1D,CAMK2D,CAMK2G,CD70,EIF2B2,ENPP6,ERAS,FGF11,FGF18,FGF22,FGFR2,FGFR3,Hdac1l,IKBKE,IL11RA,IL17RD,ITGA3,ITPR3,MAP2K7,MAP3K11,MAP3K13,MAP3K4,MYOCD,NFKB1,NGFR,PIK3C2G,PIK3CG,PIK3R3,PLCB4,PLCD3,PLCD4,PLCH1,PRKD3,RPS6KB2,TNFSF15
Role of NFAT in Cardiac Hypertrophy	2.22	0.103	-2.236	ADCY6,ADCY7,ADCY8,CACNA1D,CACNA1G,CACNG8,CAMK2D,CAMK2G,ERAS,Hdac1l,ITPR3,MAP2K7,PIK3C2G,PIK3CG,PIK3R3,PLCB4,PLCD3,PLCD4,PLCH1,PRKD3,SLC8A1,SLC8A2
Apelin Endothelial Signaling Pathway	2.2	0.122	0.577	ADCY6,ADCY7,ADCY8,ERAS,GNAL,KLF2,NFKB1,PIK3C2G,PIK3CG,PIK3R3,PLCB4,PRKAA2,PRKD3,RPS6KB2
14-3-3-mediated Signaling	2.2	0.118	-1.897	ERAS,GFAP,MAPT,PDCD6IP,PIK3C2G,PIK3CG,PIK3R3,PLCB4,PLCD3,PLCD4,PLCH1,PRKD3,RPS6KA1,TUBB3,TUBB4A
Systemic Lupus Erythematosus Signaling	2.15	0.1	#NUM!	CD28,CD80,CD86,EFTUD2,ERAS,FCGR2B,HLA-A,HLA-E,HLA-G,IFNA4,LSM10,LSM14A,PIK3C2G,PIK3CG,PIK3R3,PRPF18,PRPF38B,PRPF4B,PRPF6,PTPN6,SNRNP35,SNRPD3,TXNL4A
Phospholipase C Signaling	2.14	0.0973	-2.065	ADCY6,ADCY7,ADCY8,ARHGEF10,ARHGEF18,ARHGEF9,ATF4,ERAS,FCGR2B,FNBP1,Hdac1l,ITGA3,ITPR3,MPRIP,MYL12A,NFKB1,PLA2G3,PLA2G4A,PLCB4,PLCD3,PLCD4,PLD1,PRKD3,RALGDS,SYK
Renin-Angiotensin Signaling	2.1	0.119	-2.333	ACE,ADCY6,ADCY7,ADCY8,AGTR1,ERAS,ITPR3,NFKB1,PIK3C2G,PIK3CG,PIK3R3,PRKD3,PTPN6,STAT1
GABA Receptor Signaling	2.08	0.126	#NUM!	ADCY6,ADCY7,ADCY8,CACNA1D,CACNA1G,CACNG8,GABBR1,GABBR2,GABRB2,GAD1,GPR37,KCNQ3
FGF Signaling	2.07	0.131	-0.905	ATF4,FGF11,FGF18,FGF22,FGFR2,FGFR3,GAB1,PIK3C2G,PIK3CG,PIK3R3,PTPN6
GPCR-Mediated Integration of Enteroendocrine Signaling Exemplified by an L Cell	2.06	0.137	0	ADCY6,ADCY7,ADCY8,ADCYAP1,GRP,ITPR3,PLCB4,PLCD3,PLCD4,PLCH1
Leptin Signaling in Obesity	2.02	0.135	#NUM!	ADCY6,ADCY7,ADCY8,PIK3C2G,PIK3CG,PIK3R3,PLCB4,PLCD3,PLCD4,PLCH1
Opioid Signaling Pathway	2.01	0.096	-0.853	ADCY6,ADCY7,ADCY8,ATF4,CACNA1D,CACNA1G,CACNG8,CAMK2D,CAMK2G,ERAS,GNAL,GRIN2D,ITPR3,MAP2K7,MAPK15,MAPK6,NFKB1,PIK3C2G,PIK3CG,PRKD3,RPS6KA1,RPS6KB2,SCN7A,TH
EIF2 Signaling	1.99	0.0982	0.535	ATF4,EIF2AK2,EIF2B2,EIF4G3,ERAS,HNRNPA1,NKX6-2,PIK3C2G,PIK3CG,PIK3R3,Ppp1cc,PTBP1,RPL13A,RPL3,RPL35A,RPL36,RPL39,RPLP1,RPS11,RPS16,RPS24,RPS4Y1
GNRH Signaling	1.96	0.104	-1.604	ADCY6,ADCY7,ADCY8,ATF4,CACNA1D,CACNA1G,CACNG8,CAMK2D,CAMK2G,ERAS,ITPR3,MAP2K7,MAP3K11,MAP3K13,MAP3K4,NFKB1,PLCB4,PRKD3
iCOS-iCOSL Signaling in T Helper Cells	1.95	0.117	-0.302	CAMK2D,CAMK2G,CD28,CD80,CD86,HLA-A,HLA-DRB5,IKBKE,ITPR3,NFKB1,PIK3C2G,PIK3CG,PIK3R3
HGF Signaling	1.95	0.117	-0.632	ELF1,ELF2,ERAS,GAB1,ITGA3,MAP2K7,MAP3K11,MAP3K13,MAP3K4,PIK3C2G,PIK3CG,PIK3R3,PRKD3
Cardiac Hypertrophy Signaling	1.94	0.0958	-2.683	ADCY6,ADCY7,ADCY8,ADRA1B,CACNA1D,EIF2B2,ERAS,FNBP1,GNAL,GNAZ,MAP2K7,MAP3K11,MAP3K13,MAP3K4,MYL12A,PIK3C2G,PIK3CG,PIK3R3,PLCB4,PLCD3,PLCD4,PLCH1,RPS6KA1
Sucrose Degradation V (Mammalian)	1.91	0.333	#NUM!	ALDOA,GALM,Tpi1 (includes others)
D-myo-inositol (1,4,5)-Trisphosphate Biosynthesis	1.9	0.2	-2.236	PIP5KL1,PLCB4,PLCD3,PLCD4,PLCH1
Gαi Signaling	1.89	0.112	0.905	ADCY6,ADCY7,ADCY8,AGTR1,CAV1,ERAS,GABBR1,GABBR2,GPR17,GRM2,GRM7,HRH3,P2RY14,RALGDS
Phagosome Formation	1.89	0.112	#NUM!	FCGR2B,FN1,FNBP1,ITGA3,ITGAM,PIK3C2G,PIK3CG,PIK3R3,PLCB4,PLCD3,PLCD4,PLCH1,PRKD3,SYK
CTLA4 Signaling in Cytotoxic T Lymphocytes	1.89	0.124	#NUM!	CD28,CD80,CD86,CTLA4,HLA-A,HLA-E,PIK3C2G,PIK3CG,PIK3R3,PTPN6,SYK
Acute Myeloid Leukemia Signaling	1.89	0.124	-1	ERAS,FLT3LG,KIT,MAP2K7,NFKB1,PIK3C2G,PIK3CG,PIK3R3,RPS6KB2,RUNX1,TCF7L2
PI3K Signaling in B Lymphocytes	1.88	0.109	-2.496	ATF4,CAMK2D,CAMK2G,ERAS,FCGR2B,IKBKE,Irs3,ITPR3,NFKB1,PIK3CG,PLCB4,PLCD3,PLCD4,PLCH1,SYK
Insulin Receptor Signaling	1.85	0.108	1.155	ACLY,EIF2B2,ERAS,GAB1,Irs3,PIK3C2G,PIK3CG,PIK3R3,Ppp1cc,RPS6KB2,RPTOR,SGK1,STX4,STXBP4,SYNJ2
Hereditary Breast Cancer Signaling	1.83	0.107	#NUM!	BARD1,CCNB1,DDB2,ERAS,FAAP100,FANCB,FANCC,Hdac1l,PIK3C2G,PIK3CG,PIK3R3,POLR2A,RPA1,SMARCC1,XPC
NAD Salvage Pathway II	1.83	0.192	-2.236	ACP2,NT5C3A,NT5C3B,NT5M,NUDT12
Endocannabinoid Developing Neuron Pathway	1.83	0.113	1.155	ADCY6,ADCY7,ADCY8,ATF4,ERAS,GNAL,MAP2K7,MAPK15,MAPK6,PIK3C2G,PIK3CG,PIK3R3,RPTOR
Glutamate Receptor Signaling	1.8	0.14	-0.447	GRIA1,GRIK1,GRIN2D,GRM2,GRM7,SLC17A6,SLC1A3,SLC1A6
Type II Diabetes Mellitus Signaling	1.77	0.106	-1.508	ACSBG1,ADIPOR1,CACNA1D,CACNA1G,CACNG8,IKBKE,Irs3,MAP2K7,NFKB1,NGFR,PIK3C2G,PIK3CG,PIK3R3,PRKAA2,PRKD3
Calcium Transport I	1.77	0.3	#NUM!	ATP2A3,ATP2B3,ATP2B4
Sphingosine-1-phosphate Signaling	1.77	0.111	-0.905	ACER3,ADCY6,ADCY7,ADCY8,ASAH2,FNBP1,PIK3C2G,PIK3CG,PIK3R3,PLCB4,PLCD3,PLCD4,PLCH1
Ephrin A Signaling	1.76	0.149	#NUM!	EFNA1,EFNA3,EPHA5,NGFR,PIK3C2G,PIK3CG,PIK3R3
Molecular Mechanisms of Cancer	1.73	0.0842	#NUM!	ADCY6,ADCY7,ADCY8,APC,ARHGEF10,ARHGEF18,ARHGEF9,BMP3,BMP4,CAMK2D,CAMK2G,CDK10,CDK16,DAXX,ERAS,FNBP1,GAB1,GNAL,GNAZ,ITGA3,MAX,NFKB1,NOTCH1,PIK3C2G,PIK3CG,PIK3R3,PLCB4,PRKD3,RALBP1,RALGDS,SHH,SYNGAP1,ZBTB17
PD-1, PD-L1 cancer immunotherapy pathway	1.73	0.113	-1.155	CBLB,CD274,CD28,CD80,HLA-A,HLA-DRB5,HLA-E,HLA-G,NGFR,PIK3C2G,PIK3CG,PIK3R3
Graft-versus-Host Disease Signaling	1.72	0.146	#NUM!	CD28,CD80,CD86,HLA-A,HLA-DRB5,HLA-E,HLA-G
CNTF Signaling	1.68	0.133	-1.134	ERAS,LIFR,PIK3C2G,PIK3CG,PIK3R3,RPS6KA1,RPS6KB2,STAT1
Autoimmune Thyroid Disease Signaling	1.67	0.143	#NUM!	CD28,CD80,CD86,HLA-A,HLA-DRB5,HLA-E,HLA-G
CDK5 Signaling	1.67	0.111	-1.897	ADCY6,ADCY7,ADCY8,ERAS,GNAL,ITGA3,MAPK15,MAPK6,MAPT,NGF,NGFR,Ppp1cc
tRNA Charging	1.64	0.154	-1.633	AARS,IARS,IARS2,NARS2,SARS,TARS2
Phospholipases	1.64	0.131	-2.121	PLA2G3,PLA2G4A,PLA2G7,PLCB4,PLCD3,PLCD4,PLCH1,PLD1
Th1 Pathway	1.63	0.107	-0.277	CD274,CD28,CD80,CD86,HLA-A,HLA-DRB5,NFIL3,NFKB1,NOTCH1,PIK3C2G,PIK3CG,PIK3R3,STAT1
Protein Kinase A Signaling	1.63	0.0827	-1.095	ADCY6,ADCY7,ADCY8,ADD2,ANAPC13,ANAPC2,ATF4,CAMK2D,CAMK2G,DUSP22,ENPP6,FLNB,ITPR3,MTMR3,MYL12A,NFKB1,NGFR,PLCB4,PLCD3,PLCD4,PLCH1,Ppp1cc,PRKD3,PTP4A1,PTPN3,PTPN6,PTPRA,PTPRR,SHH,TCF7L2,TH,TIMM50,UBASH3B
Caveolar-mediated Endocytosis Signaling	1.62	0.123	#NUM!	CAV1,CD55,COPE,FLNB,FLOT2,HLA-A,HLA-E,ITGA3,ITGAM
Signaling by Rho Family GTPases	1.62	0.0905	-1.789	ARHGEF10,ARHGEF18,ARHGEF9,ARPC3,CDC42EP5,CDH7,CIT,FNBP1,GFAP,GNAL,GNAZ,ITGA3,MAP2K7,MAP3K11,MYL12A,NFKB1,PIK3C2G,PIK3CG,PIK3R3,PIP5KL1,PLD1,SEPT8
UVA-Induced MAPK Signaling	1.6	0.112	-1.897	ERAS,PIK3C2G,PIK3CG,PIK3R3,PLCB4,PLCD3,PLCD4,PLCH1,RPS6KA1,RPS6KB2,STAT1
The Visual Cycle	1.6	0.2	0	Akr1b10,RBP1,RDH12,RPE65
Estrogen-Dependent Breast Cancer Signaling	1.59	0.122	-0.447	ATF4,DHRS11,ERAS,HSD17B11,HSD17B8,NFKB1,PIK3C2G,PIK3CG,PIK3R3
PPARα/RXRα Activation	1.59	0.0947	-1.155	ACOX1,ADCY6,ADCY7,ADCY8,ADIPOR1,CHD5,ERAS,FASN,HSP90AB1,IKBKE,MAP2K7,MAP4K4,NFKB1,PLCB4,PLCD3,PLCD4,PLCH1,PRKAA2
GPCR-Mediated Nutrient Sensing in Enteroendocrine Cells	1.56	0.107	-2.309	ADCY6,ADCY7,ADCY8,CACNA1D,CACNA1G,CACNG8,ITPR3,PLCB4,PLCD3,PLCD4,PLCH1,PRKD3
FcγRIIB Signaling in B Lymphocytes	1.56	0.12	-1	CACNA1D,CACNA1G,CACNG8,ERAS,FCGR2B,PIK3C2G,PIK3CG,PIK3R3,SYK
Guanosine Nucleotides Degradation III	1.55	0.25	#NUM!	NT5C3A,NT5C3B,NT5M
Mechanisms of Viral Exit from Host Cells	1.54	0.146	#NUM!	CHMP6,PDCD6IP,PRKD3,SH3GLB1,VPS25,VPS36
NF-κB Signaling	1.53	0.095	-1.5	BMP4,EIF2AK2,ERAS,FGFR2,FGFR3,Hdac1l,LTBR,MAP2K7,MAP4K4,NFKB1,NGF,NGFR,NTRK3,PIK3C2G,PIK3CG,PIK3R3,TRAF3
Trans, trans-farnesyl Diphosphate Biosynthesis	1.53	0.4	#NUM!	GGPS1,IDI1
RANK Signaling in Osteoclasts	1.53	0.114	-1.265	IKBKE,MAP2K7,MAP3K11,MAP3K13,MAP3K4,MITF,NFKB1,PIK3C2G,PIK3CG,PIK3R3
CD27 Signaling in Lymphocytes	1.5	0.132	-1.134	CD70,IKBKE,MAP2K7,MAP3K11,MAP3K13,MAP3K4,NFKB1
Lymphotoxin β Receptor Signaling	1.5	0.132	-1.134	IKBKE,LTBR,NFKB1,PIK3C2G,PIK3CG,PIK3R3,TRAF3
Role of NFAT in Regulation of the Immune Response	1.49	0.0939	-0.775	CD28,CD80,CD86,ERAS,FCGR2B,GNAL,GNAZ,HLA-A,HLA-DRB5,IKBKE,ITPR3,NFKB1,PIK3C2G,PIK3CG,PIK3R3,PLCB4,SYK
Polyamine Regulation in Colon Cancer	1.46	0.182	#NUM!	APC,AZIN1,MAX,ODC1
p70S6K Signaling	1.46	0.101	-2.309	AGTR1,ERAS,MAPT,PIK3C2G,PIK3CG,PIK3R3,PLCB4,PLCD3,PLCD4,PLCH1,PLD1,PRKD3,SYK
Tryptophan Degradation III (Eukaryotic)	1.46	0.182	-1	ACAT2,AFMID,GCDH,HSD17B8
White Adipose Tissue Browning Pathway	1.46	0.101	-1.155	ADCY6,ADCY7,ADCY8,ATF4,CACNA1D,CACNA1G,CACNG8,FGFR2,FGFR3,LDHD,PRKAA2,RUNX1T1,SLC16A1
Cholesterol Biosynthesis I	1.45	0.231	#NUM!	CYP51A1,DHCR24,SC5D
Urate Biosynthesis/Inosine 5'-phosphate Degradation	1.45	0.231	#NUM!	NT5C3A,NT5C3B,NT5M
Cholesterol Biosynthesis II (via 24,25-dihydrolanosterol)	1.45	0.231	#NUM!	CYP51A1,DHCR24,SC5D
Cholesterol Biosynthesis III (via Desmosterol)	1.45	0.231	#NUM!	CYP51A1,DHCR24,SC5D
Superpathway of Inositol Phosphate Compounds	1.43	0.0909	-2.828	NUDT12,NUDT14,NUDT4,PALD1,PDXP,PIK3C2G,PIK3CG,PIK3R3,PIP5KL1,PLCB4,PLCD3,PLCD4,PLCH1,Ppip5k2,Ppp1cc,PTPN6,SYNJ2,TNS3
Circadian Rhythm Signaling	1.41	0.152	#NUM!	ADCYAP1,ADCYAP1R1,ATF4,GRIN2D,NR1D1
IL-9 Signaling	1.41	0.152	-1.342	NFKB1,PIK3C2G,PIK3CG,PIK3R3,STAT1
Breast Cancer Regulation by Stathmin1	1.39	0.09	#NUM!	ADCY6,ADCY7,ADCY8,ARHGEF10,ARHGEF18,ARHGEF9,CAMK2D,CAMK2G,ERAS,ITPR3,PIK3C2G,PIK3CG,PIK3R3,PLCB4,PRKD3,TRPC5,TUBB3,TUBB4A
Unfolded protein response	1.39	0.125	#NUM!	ATF4,CALR,CD82,HSPA1A/HSPA1B,INSIG1,MAP2K7,SREBF2
eNOS Signaling	1.39	0.0943	-1.508	ADCY6,ADCY7,ADCY8,AQP11,CAV1,CHRM3,HSP90AB1,HSPA1A/HSPA1B,ITPR3,NOSIP,PIK3C2G,PIK3CG,PIK3R3,PRKAA2,PRKD3
Selenocysteine Biosynthesis II (Archaea and Eukaryotes)	1.37	0.333	#NUM!	SARS,SEPHS2
Ceramide Degradation	1.37	0.333	#NUM!	ACER3,ASAH2
Glutaryl-CoA Degradation	1.37	0.214	#NUM!	ACAT2,GCDH,HSD17B8
Stearate Biosynthesis I (Animals)	1.37	0.133	-2.449	ACSBG1,DHCR24,DHRS11,ELOVL1,FASN,THEM4
Protein Ubiquitination Pathway	1.36	0.0842	#NUM!	ANAPC2,CDC20,DNAJB4,DNAJB7,DNAJC5,DNAJC7,DNAJC9,HLA-A,HLA-E,HSP90AB1,HSPA12A,HSPA13,HSPA1A/HSPA1B,PSMB1,PSMB2,SASS6,SKP1,UBE2C,UCHL3,USP10,USP15,USP42,USP8
Virus Entry via Endocytic Pathways	1.36	0.103	#NUM!	CAV1,CD55,ERAS,FLNB,HLA-A,HLA-E,ITGA3,PIK3C2G,PIK3CG,PIK3R3,PRKD3
Antioxidant Action of Vitamin C	1.36	0.103	2.53	IKBKE,NFKB1,PLA2G3,PLA2G4A,PLA2G7,PLCB4,PLCD3,PLCD4,PLCH1,PLD1,SLC2A5
T Cell Exhaustion Signaling Pathway	1.34	0.0914	-1.508	CD274,CD28,CD80,CD86,CTLA4,ERAS,HLA-A,HLA-DRB5,HLA-E,HLA-G,IFNA4,PIK3C2G,PIK3CG,PIK3R3,PTPN6,STAT1
NF-κB Activation by Viruses	1.34	0.11	-2.121	EIF2AK2,ERAS,IKBKE,ITGA3,NFKB1,PIK3C2G,PIK3CG,PIK3R3,PRKD3
GM-CSF Signaling	1.33	0.114	-1.89	CAMK2D,CAMK2G,ERAS,PIK3C2G,PIK3CG,PIK3R3,RUNX1,STAT1
Dopamine-DARPP32 Feedback in cAMP Signaling	1.31	0.092	-2.673	ADCY6,ADCY7,ADCY8,ATF4,ATP2A3,CACNA1D,CAMKK1,GRIN2D,ITPR3,PLCB4,PLCD3,PLCD4,PLCH1,Ppp1cc,PRKD3
Growth Hormone Signaling	1.3	0.113	-0.707	PIK3C2G,PIK3CG,PIK3R3,PRKD3,PTPN6,RPS6KA1,RPS6KB2,STAT1
Adenosine Nucleotides Degradation II	1.29	0.2	#NUM!	NT5C3A,NT5C3B,NT5M
Amyotrophic Lateral Sclerosis Signaling	1.28	0.103	-0.707	CACNA1D,CAPNS1,CAT,GRIA1,GRIK1,GRIN2D,PIK3C2G,PIK3CG,PIK3R3,PRPH
Melatonin Signaling	1.27	0.111	-0.707	CAMK2D,CAMK2G,MAP2K7,PLCB4,PLCD3,PLCD4,PLCH1,PRKD3
Rac Signaling	1.26	0.0991	-1.265	ARPC3,ERAS,ITGA3,MAP2K7,MAP3K11,NFKB1,PIK3C2G,PIK3CG,PIK3R3,PIP5KL1,PLD1
IL-4 Signaling	1.26	0.106	#NUM!	ERAS,HLA-A,HLA-DRB5,PIK3C2G,PIK3CG,PIK3R3,PTPN6,RPS6KB2,SYNJ2
Acetyl-CoA Biosynthesis III (from Citrate)	1.24	1	#NUM!	ACLY
Methylglyoxal Degradation VI	1.24	1	#NUM!	LDHD
Asparagine Biosynthesis I	1.24	1	#NUM!	ASNS
Phosphatidylethanolamine Biosynthesis III	1.24	1	#NUM!	PTDSS2
PTEN Signaling	1.23	0.0952	1.265	ERAS,FGFR2,FGFR3,IKBKE,ITGA3,NFKB1,NGFR,NTRK3,PIK3CG,PIK3R3,RPS6KB2,SYNJ2
HIF1α Signaling	1.22	0.0973	#NUM!	COPS5,EGLN3,ERAS,MAPK15,MAPK6,MMP14,MMP24,PIK3C2G,PIK3CG,PIK3R3,SLC2A5
cAMP-mediated signaling	1.19	0.0837	-0.688	ADCY6,ADCY7,ADCY8,AGTR1,ATF4,CAMK2D,CAMK2G,CHRM3,ENPP6,GABBR1,GABBR2,GNAL,GPR17,GRM2,GRM7,HRH3,P2RY14,PKIB,RPS6KA1
Gαq Signaling	1.16	0.0892	-2.673	ADRA1B,AGTR1,AVPR1A,CHRM3,FNBP1,IKBKE,ITPR3,NFKB1,PIK3C2G,PIK3CG,PIK3R3,PLCB4,PLD1,PRKD3
Neuroprotective Role of THOP1 in Alzheimer's Disease	1.15	0.0948	-2.236	ACE,APP,ECE2,GZMM,HLA-A,HLA-E,HLA-G,KLK6,MAPT,Prss30,PRTN3
Thyroid Cancer Signaling	1.15	0.118	#NUM!	CRYGA,ERAS,NGF,NTRK3,RET,TCF7L2
Antigen Presentation Pathway	1.15	0.128	#NUM!	CALR,HLA-A,HLA-DRB5,HLA-E,HLA-G
Germ Cell-Sertoli Cell Junction Signaling	1.15	0.0872	#NUM!	ERAS,FNBP1,ITGA3,KEAP1,MAP2K7,MAP3K11,MAP3K13,MAP3K4,NECTIN2,PIK3C2G,PIK3CG,PIK3R3,SORBS1,TUBB3,TUBB4A
Sphingosine and Sphingosine-1-phosphate Metabolism	1.13	0.25	#NUM!	ACER3,ASAH2
Superoxide Radicals Degradation	1.13	0.25	#NUM!	CAT,CYGB
Fc Epsilon RI Signaling	1.13	0.094	-0.632	ERAS,GAB1,MAP2K7,PIK3C2G,PIK3CG,PIK3R3,PLA2G3,PLA2G4A,PRKD3,SYK,SYNJ2
Production of Nitric Oxide and Reactive Oxygen Species in Macrophages	1.12	0.0851	-1.807	APOB,CAT,FNBP1,IKBKE,MAP2K7,MAP3K11,MAP3K13,MAP3K4,NFKB1,NGFR,PIK3C2G,PIK3CG,PIK3R3,PRKD3,PTPN6,STAT1
IL-1 Signaling	1.11	0.0989	-1	ADCY6,ADCY7,ADCY8,ECSIT,GNAL,GNAZ,IKBKE,MAP2K7,NFKB1
CD40 Signaling	1.1	0.108	-0.378	IKBKE,MAP2K7,NFKB1,PIK3C2G,PIK3CG,PIK3R3,TRAF3
Purine Nucleotides Degradation II (Aerobic)	1.09	0.167	#NUM!	NT5C3A,NT5C3B,NT5M
Methylglyoxal Degradation III	1.09	0.167	#NUM!	AKR1A1,Akr1b10,DHRS11
Role of PKR in Interferon Induction and Antiviral Response	1.07	0.122	#NUM!	EIF2AK2,IKBKE,NFKB1,STAT1,TRAF3
Estrogen Biosynthesis	1.07	0.122	-0.447	CYP1B1,CYP51A1,DHRS11,HSD17B11,HSD17B8
ILK Signaling	1.07	0.0838	-1.604	ATF4,DSP,FLNB,FN1,FNBP1,Irs3,LIMS2,MYH1,MYH11,NACA,NFKB1,PARVA,PARVB,PIK3C2G,PIK3CG,PIK3R3
Telomerase Signaling	1.05	0.0935	-0.707	DKC1,ELF1,ELF2,ERAS,Hdac1l,HSP90AB1,PIK3C2G,PIK3CG,PIK3R3,TEP1
Role of BRCA1 in DNA Damage Response	1.05	0.1	0	BARD1,BRIP1,FAAP100,FANCB,FANCC,RPA1,SMARCC1,STAT1
JAK/Stat Signaling	1.05	0.1	-0.378	CCKBR,ERAS,NFKB1,PIK3C2G,PIK3CG,PIK3R3,PTPN6,STAT1
Human Embryonic Stem Cell Pluripotency	1.05	0.0889	#NUM!	APC,BMP3,BMP4,CRYGA,FGFR2,FGFR3,NGF,NTRK3,PIK3C2G,PIK3CG,PIK3R3,TCF7L2
Clathrin-mediated Endocytosis Signaling	1.04	0.0829	#NUM!	AMPH,APOB,ARPC3,FGF11,FGF18,FGF22,HIP1,HIP1R,LDLR,LDLRAP1,PIK3C2G,PIK3CG,PIK3R3,SH3GLB1,SNAP91,TF
Leucine Degradation I	1.04	0.222	#NUM!	ACADM,BCAT1
Apelin Adipocyte Signaling Pathway	1.03	0.0988	1.414	ADCY6,ADCY7,ADCY8,CAT,GPX4,MAPK15,MAPK6,PRKAA2
EGF Signaling	1.02	0.109	-0.816	ITPR3,MAP2K7,PIK3C2G,PIK3CG,PIK3R3,STAT1
Ephrin Receptor Signaling	1.02	0.0833	-0.333	ARPC3,ATF4,EFNA1,EFNA3,EPHA5,EPHB3,ERAS,GNAL,GNAZ,GRIN2D,ITGA3,MAP4K4,PIK3C2G,PIK3CG,SORBS1
RhoA Signaling	1.01	0.0894	0	ANLN,ARPC3,CDC42EP5,CIT,MPRIP,MYL12A,PIP5KL1,PLD1,PLEKHG5,RAPGEF2,SEPT8
mTOR Signaling	1.01	0.081	-1.265	EIF4G3,ERAS,FNBP1,PIK3C2G,PIK3CG,PIK3R3,PLD1,PRKAA2,PRKD3,PRR5L,RPS11,RPS16,RPS24,RPS4Y1,RPS6KA1,RPS6KB2,RPTOR
LPS-stimulated MAPK Signaling	1	0.0976	-0.816	ERAS,IKBKE,LBP,NFKB1,PIK3C2G,PIK3CG,PIK3R3,PRKD3
PEDF Signaling	1	0.0976	-1.89	ERAS,IKBKE,NFKB1,NGF,PIK3C2G,PIK3CG,PIK3R3,TCF7L2
CXCR4 Signaling	0.996	0.0838	-0.905	ADCY6,ADCY7,ADCY8,ERAS,FNBP1,GNAL,GNAZ,ITPR3,MYL12A,PIK3C2G,PIK3CG,PIK3R3,PLCB4,PRKD3
Role of JAK1 and JAK3 in γc Cytokine Signaling	0.996	0.101	#NUM!	ERAS,Irs3,PIK3C2G,PIK3CG,PIK3R3,STAT1,SYK
FLT3 Signaling in Hematopoietic Progenitor Cells	0.983	0.0964	-1.134	ATF4,ERAS,FLT3LG,PIK3C2G,PIK3CG,PIK3R3,RPS6KA1,STAT1
Apelin Pancreas Signaling Pathway	0.971	0.114	0.447	NFKB1,PIK3C2G,PIK3CG,PIK3R3,PRKAA2
IL-23 Signaling Pathway	0.971	0.114	-1.342	NFKB1,PIK3C2G,PIK3CG,PIK3R3,RUNX1
Ethanol Degradation II	0.963	0.125	-2	ACSS2,ADH5,AKR1A1,DHRS4
TR/RXR Activation	0.959	0.0952	#NUM!	ACACA,FASN,LDLR,PIK3C2G,PIK3CG,PIK3R3,SREBF2,TRH
UDP-D-xylose and UDP-D-glucuronate Biosynthesis	0.951	0.5	#NUM!	UXS1
Palmitate Biosynthesis I (Animals)	0.951	0.5	#NUM!	FASN
GDP-L-fucose Biosynthesis II (from L-fucose)	0.951	0.5	#NUM!	FPGT
Sulfate Activation for Sulfonation	0.951	0.5	#NUM!	PAPSS1
Fatty Acid Biosynthesis Initiation II	0.951	0.5	#NUM!	FASN
Glycine Degradation (Creatine Biosynthesis)	0.951	0.5	#NUM!	GAMT
Putrescine Biosynthesis III	0.951	0.5	#NUM!	ODC1
Formaldehyde Oxidation II (Glutathione-dependent)	0.951	0.5	#NUM!	ADH5
Glutamine Degradation I	0.951	0.5	#NUM!	GLS2
Glutamate Dependent Acid Resistance	0.951	0.5	#NUM!	GAD1
Small Cell Lung Cancer Signaling	0.947	0.0986	-0.816	IKBKE,MAX,NFKB1,PIK3C2G,PIK3CG,PIK3R3,TRAF3
Nitric Oxide Signaling in the Cardiovascular System	0.936	0.0909	0.333	ATP2A3,CACNA1D,CAV1,HSP90AB1,ITPR3,PIK3C2G,PIK3CG,PIK3R3,PRKD3
Hepatic Fibrosis / Hepatic Stellate Cell Activation	0.928	0.0806	#NUM!	AGTR1,CCN2,COL11A2,COL24A1,COL2A1,COL4A3,COL5A1,FGFR2,FN1,LBP,MYH1,MYH11,NFKB1,NGFR,STAT1
ERK5 Signaling	0.924	0.0972	0	ATF4,ERAS,GAB1,NGF,RPS6KA1,RPS6KB2,SGK1
PDGF Signaling	0.917	0.093	-1.134	CAV1,EIF2AK2,ERAS,PIK3C2G,PIK3CG,PIK3R3,STAT1,SYNJ2
Nur77 Signaling in T Lymphocytes	0.914	0.102	#NUM!	CD28,CD80,CD86,Hdac1l,HLA-A,HLA-DRB5
Endocannabinoid Cancer Inhibition Pathway	0.914	0.0839	2.887	ADCY6,ADCY7,ADCY8,ATF4,GNAL,MAP2K7,PIK3C2G,PIK3CG,PIK3R3,PRKAA2,RPTOR,TCF7L2
T Helper Cell Differentiation	0.9	0.0959	#NUM!	CD28,CD80,CD86,HLA-A,HLA-DRB5,NGFR,STAT1
Role of JAK2 in Hormone-like Cytokine Signaling	0.889	0.118	#NUM!	Irs3,PTPN6,SH2B1,STAT1
Retinoate Biosynthesis I	0.889	0.118	0	Akr1b10,DHRS4,RBP1,RDH12
Corticotropin Releasing Hormone Signaling	0.883	0.0828	-1.897	ADCY6,ADCY7,ADCY8,ATF4,CACNA1D,CACNA1G,CACNG8,GAD1,ITPR3,NPR2,PRKD3,SHH
NRF2-mediated Oxidative Stress Response	0.876	0.0789	0	AKR1A1,ATF4,CAT,DNAJB4,DNAJB7,DNAJC5,DNAJC7,DNAJC9,ERAS,KEAP1,MAP2K7,PIK3C2G,PIK3CG,PIK3R3,PRKD3
PI3K/AKT Signaling	0.857	0.0833	0.333	ERAS,GAB1,HSP90AB1,IKBKE,ITGA3,NFKB1,PIK3CG,PIK3R3,RPS6KB2,SYNJ2,THEM4
Huntington's Disease Signaling	0.854	0.0759	-1.508	ATF4,ATP5F1C,ATP5PB,CAPNS1,DNAJC5,Hdac1l,HIP1,HSPA1A/HSPA1B,MAP2K7,NGF,PIK3C2G,PIK3CG,PIK3R3,PLCB4,POLR2A,PRKD3,SGK1,SNAP25
Ethanol Degradation IV	0.845	0.13	#NUM!	ACSS2,CAT,CYGB
Apelin Cardiac Fibroblast Signaling Pathway	0.845	0.13	#NUM!	AGTR1,CCN2,PRKAA2
Wnt/Ca+ pathway	0.839	0.0968	-1.633	ATF4,NFKB1,PLCB4,PLCD3,PLCD4,PLCH1
Altered T Cell and B Cell Signaling in Rheumatoid Arthritis	0.836	0.0889	#NUM!	CD28,CD80,CD86,HLA-A,HLA-DRB5,NFKB1,PRTN3,TRAF3
Regulation of the Epithelial-Mesenchymal Transition Pathway	0.836	0.0777	#NUM!	APC,ERAS,FGF11,FGF18,FGF22,FGFR2,FGFR3,GAB1,MAP2K7,NFKB1,NOTCH1,PIK3C2G,PIK3CG,PIK3R3,TCF7L2
Erythropoietin Signaling	0.833	0.0921	#NUM!	ERAS,NFKB1,PIK3C2G,PIK3CG,PIK3R3,PRKD3,PTPN6
GDNF Family Ligand-Receptor Interactions	0.833	0.0921	-0.447	ERAS,GAB1,ITPR3,PIK3C2G,PIK3CG,PIK3R3,RET
Macropinocytosis Signaling	0.833	0.0921	-1	ERAS,NGF,PIK3C2G,PIK3CG,PIK3R3,PRKD3,USP6NL
GP6 Signaling Pathway	0.833	0.084	-2.53	COL11A2,COL24A1,COL2A1,COL4A3,COL5A1,PIK3C2G,PIK3CG,PIK3R3,PRKD3,SYK
Cleavage and Polyadenylation of Pre-mRNA	0.827	0.167	#NUM!	CPSF2,PAPOLA
Relaxin Signaling	0.824	0.0805	-2.121	ADCY6,ADCY7,ADCY8,ENPP6,GAD1,GNAL,GNAZ,NFKB1,NPR2,PIK3C2G,PIK3CG,PIK3R3
B Cell Development	0.824	0.111	#NUM!	CD80,CD86,HLA-A,HLA-DRB5
Thrombopoietin Signaling	0.815	0.0952	-1.342	ERAS,PIK3C2G,PIK3CG,PIK3R3,PRKD3,STAT1
Antiproliferative Role of Somatostatin Receptor 2	0.812	0.0909	-1	ERAS,GAD1,NPR2,PIK3C2G,PIK3CG,PIK3R3,PTPN6
Role of JAK1, JAK2 and TYK2 in Interferon Signaling	0.804	0.125	#NUM!	NFKB1,PTPN6,STAT1
TCA Cycle II (Eukaryotic)	0.804	0.125	#NUM!	DHTKD1,FH,IDH3A
Melanoma Signaling	0.799	0.1	#NUM!	ERAS,MITF,PIK3C2G,PIK3CG,PIK3R3
Eicosanoid Signaling	0.793	0.0938	#NUM!	HPGDS,LTA4H,LTC4S,PLA2G3,PLA2G4A,PLA2G7
D-glucuronate Degradation I	0.788	0.333	#NUM!	AKR1A1
Geranylgeranyldiphosphate Biosynthesis	0.788	0.333	#NUM!	GGPS1
Biotin-carboxyl Carrier Protein Assembly	0.788	0.333	#NUM!	ACACA
L-serine Degradation	0.788	0.333	#NUM!	SDSL
IL-3 Signaling	0.772	0.0886	-0.816	ERAS,PIK3C2G,PIK3CG,PIK3R3,PRKD3,PTPN6,STAT1
Assembly of RNA Polymerase III Complex	0.77	0.154	#NUM!	GTF3C4,GTF3C5
Pyridoxal 5'-phosphate Salvage Pathway	0.77	0.0923	0	ADPGK,EIF2AK2,MAPK6,PRKAA2,PRPF4B,SGK1
Leukotriene Biosynthesis	0.77	0.154	#NUM!	LTA4H,LTC4S
Pregnenolone Biosynthesis	0.77	0.154	#NUM!	CYP7B1,MICAL2
Epithelial Adherens Junction Signaling	0.767	0.0784	#NUM!	APC,ARPC3,ERAS,KEAP1,MYH1,MYH11,NECTIN2,NOTCH1,SORBS1,TCF7L2,TUBB3,TUBB4A
Gustation Pathway	0.767	0.0784	#NUM!	ADCY6,ADCY7,ADCY8,CACNA1D,CACNA1G,CACNG8,ENPP6,ITPR3,P2RY14,P2RY2,P2RY6,PKD1L3
Fcγ Receptor-mediated Phagocytosis in Macrophages and Monocytes	0.762	0.0851	-0.707	ARPC3,PIK3C2G,PIK3CG,PIK3R3,PLD1,PRKD3,RPS6KB2,SYK
Docosahexaenoic Acid (DHA) Signaling	0.762	0.105	#NUM!	APP,PIK3C2G,PIK3CG,PIK3R3
Hepatic Cholestasis	0.757	0.0761	#NUM!	ADCY6,ADCY7,ADCY8,CD70,CYP7B1,IKBKE,LBP,MAP3K4,MAP4K2,NFKB1,NGFR,PRKD3,SLCO3A1,TNFSF15
Renal Cell Carcinoma Signaling	0.754	0.0875	0	EGLN3,ERAS,FH,GAB1,PIK3C2G,PIK3CG,PIK3R3
Pancreatic Adenocarcinoma Signaling	0.754	0.0826	-1.667	NFKB1,NOTCH1,PIK3C2G,PIK3CG,PIK3R3,PLD1,RALBP1,RALGDS,STAT1
Chemokine Signaling	0.754	0.0875	-1.633	CAMK2D,CAMK2G,ERAS,MPRIP,PIK3C2G,PIK3CG,PLCB4
CCR3 Signaling in Eosinophils	0.752	0.0806	-1.89	ERAS,ITPR3,MPRIP,PIK3C2G,PIK3CG,PIK3R3,PLA2G3,PLA2G4A,PLCB4,PRKD3
Calcium-induced T Lymphocyte Apoptosis	0.75	0.0909	-0.447	ATP2A3,Hdac1l,HLA-A,HLA-DRB5,ITPR3,PRKD3
Mitotic Roles of Polo-Like Kinase	0.75	0.0909	-0.447	ANAPC13,ANAPC2,CCNB1,CDC20,HSP90AB1,KIF23
α-Adrenergic Signaling	0.745	0.0842	-1	ADCY6,ADCY7,ADCY8,ERAS,ITPR3,PRKD3,SLC8A1,SLC8A2
IL-6 Signaling	0.738	0.08	-1.414	ERAS,IKBKE,LBP,MAP2K7,MAP4K4,NFKB1,NGFR,PIK3C2G,PIK3CG,PIK3R3
April Mediated Signaling	0.735	0.103	0	IKBKE,MAP2K7,NFKB1,TRAF3
Sertoli Cell-Sertoli Cell Junction Signaling	0.733	0.0753	#NUM!	CLDN20,EPB41,ERAS,ITGA3,KEAP1,MAP2K7,MAP3K11,MAP3K13,MAP3K4,NECTIN2,SORBS1,TJAP1,TUBB3,TUBB4A
D-myo-inositol-5-phosphate Metabolism	0.726	0.0769	-2.887	NUDT12,NUDT14,NUDT4,PALD1,PDXP,PLCB4,PLCD3,PLCD4,PLCH1,Ppp1cc,PTPN6,TNS3
DNA Double-Strand Break Repair by Homologous Recombination	0.719	0.143	#NUM!	LIG1,RPA1
Isoleucine Degradation I	0.719	0.143	#NUM!	ACAT2,BCAT1
Colanic Acid Building Blocks Biosynthesis	0.719	0.143	#NUM!	GALK2,GALT
Th1 and Th2 Activation Pathway	0.717	0.0756	#NUM!	CD274,CD28,CD80,CD86,HLA-A,HLA-DRB5,NFIL3,NFKB1,NOTCH1,PIK3C2G,PIK3CG,PIK3R3,STAT1
Actin Cytoskeleton Signaling	0.71	0.0731	-2.714	APC,ARPC3,ERAS,FGF11,FGF18,FGF22,FN1,ITGA3,LBP,MPRIP,MYH1,MYH11,MYL12A,PIK3C2G,PIK3CG,PIK3R3
PAK Signaling	0.71	0.0825	-1.89	DSCAM,EPHB3,ERAS,ITGA3,MYL12A,PIK3C2G,PIK3CG,PIK3R3
Salvage Pathways of Pyrimidine Ribonucleotides	0.71	0.0825	-0.707	ADPGK,EIF2AK2,MAPK6,NME5,PRKAA2,PRPF4B,SGK1,UCKL1
Role of IL-17A in Arthritis	0.703	0.0926	#NUM!	NFKB1,PIK3C2G,PIK3CG,PIK3R3,RPS6KA1
SPINK1 General Cancer Pathway	0.688	0.087	-1.342	ERAS,Mt1,Mt1m/Mt2A,PIK3C2G,PIK3CG,PIK3R3
B Cell Activating Factor Signaling	0.682	0.0976	0	IKBKE,MAP2K7,NFKB1,TRAF3
nNOS Signaling in Skeletal Muscle Cells	0.682	0.0976	#NUM!	CACNA1D,CACNA1G,CACNG8,SNTA1
VEGF Family Ligand-Receptor Interactions	0.682	0.0833	-1.633	ERAS,PIK3C2G,PIK3CG,PIK3R3,PLA2G3,PLA2G4A,PRKD3
Retinoate Biosynthesis II	0.676	0.25	#NUM!	RBP1
Spermine and Spermidine Degradation I	0.676	0.25	#NUM!	PAOX
Catecholamine Biosynthesis	0.676	0.25	#NUM!	TH
α-tocopherol Degradation	0.676	0.25	#NUM!	CYP4F12
Proline Biosynthesis I	0.676	0.25	#NUM!	PYCR1
Acetate Conversion to Acetyl-CoA	0.676	0.25	#NUM!	ACSS2
Histidine Degradation VI	0.674	0.133	#NUM!	CYP7B1,MICAL2
Intrinsic Prothrombin Activation Pathway	0.656	0.0952	-2	COL11A2,COL2A1,F5,KLK6
IL-15 Signaling	0.652	0.0845	#NUM!	ERAS,NFKB1,PIK3C2G,PIK3CG,PIK3R3,SYK
fMLP Signaling in Neutrophils	0.65	0.0776	-2.121	ARPC3,ERAS,ITPR3,NFKB1,PIK3C2G,PIK3CG,PIK3R3,PLCB4,PRKD3
Allograft Rejection Signaling	0.648	0.0814	#NUM!	CD28,CD80,CD86,HLA-A,HLA-DRB5,HLA-E,HLA-G
Role of p14/p19ARF in Tumor Suppression	0.635	0.103	#NUM!	PIK3C2G,PIK3CG,PIK3R3
Extrinsic Prothrombin Activation Pathway	0.631	0.125	#NUM!	F5,TFPI
p38 MAPK Signaling	0.622	0.0763	-0.447	ATF4,DAXX,MAPT,MAX,PLA2G3,PLA2G4A,RPS6KA1,RPS6KB2,STAT1
AMPK Signaling	0.62	0.0708	0.577	ACACA,ADRA1B,ATF4,CHRM3,FASN,PFKFB2,PIK3C2G,PIK3CG,PIK3R3,PPM1A,PPM1B,PPM1E,PRKAA2,RPTOR,SMARCC1
MSP-RON Signaling Pathway	0.62	0.0862	#NUM!	ITGAM,KLK6,PIK3C2G,PIK3CG,PIK3R3
Cancer Drug Resistance By Drug Efflux	0.62	0.0862	#NUM!	ERAS,NFKB1,PIK3CG,PIK3R3,YBX1
Mouse Embryonic Stem Cell Pluripotency	0.618	0.0777	-1.414	APC,BMP4,ERAS,LIFR,PIK3C2G,PIK3CG,PIK3R3,TCF7L2
NER Pathway	0.618	0.0777	0	COPS5,DDB2,HIST1H4H,LIG1,POLE3,POLR2A,RPA1,XPC
3-phosphoinositide Biosynthesis	0.616	0.0727	-2.309	NUDT12,NUDT14,NUDT4,PALD1,PDXP,PIK3C2G,PIK3CG,PIK3R3,PIP5KL1,Ppp1cc,PTPN6,TNS3
Role of RIG1-like Receptors in Antiviral Innate Immunity	0.609	0.0909	-1	IFNA4,IKBKE,NFKB1,TRAF3
Role of NANOG in Mammalian Embryonic Stem Cell Pluripotency	0.609	0.0756	-0.447	APC,BMP3,BMP4,ERAS,GAB1,LIFR,PIK3C2G,PIK3CG,PIK3R3
Acetone Degradation I (to Methylglyoxal)	0.607	0.1	#NUM!	CYP1B1,CYP51A1,DHRS11
Sonic Hedgehog Signaling	0.607	0.1	#NUM!	CCNB1,DYRK1B,SHH
Integrin Signaling	0.6	0.0701	-3.051	ARPC3,CAPNS1,CAV1,ERAS,FNBP1,ITGA3,ITGAM,MAP3K11,MPRIP,MYL12A,PARVA,PARVB,PIK3C2G,PIK3CG,PIK3R3
Cdc42 Signaling	0.595	0.0719	-1.414	APC,ARPC3,CDC42BPA,CDC42EP5,HLA-A,HLA-DRB5,HLA-E,HLA-G,ITGA3,MAP3K11,MPRIP,MYL12A
Protein Citrullination	0.592	0.2	#NUM!	PADI2
Creatine-phosphate Biosynthesis	0.592	0.2	#NUM!	MAP4K4
Ubiquinol-10 Biosynthesis (Eukaryotic)	0.592	0.118	#NUM!	CYP7B1,MICAL2
2-ketoglutarate Dehydrogenase Complex	0.592	0.2	#NUM!	DHTKD1
Tetrahydrofolate Salvage from 5,10-methenyltetrahydrofolate	0.592	0.2	#NUM!	MTHFD1L
Serine Biosynthesis	0.592	0.2	#NUM!	PSPH
Tetrapyrrole Biosynthesis II	0.592	0.2	#NUM!	ALAS1
Glutamate Degradation III (via 4-aminobutyrate)	0.592	0.2	#NUM!	GAD1
Folate Polyglutamylation	0.592	0.2	#NUM!	MTHFD1L
T Cell Receptor Signaling	0.59	0.0762	#NUM!	CD28,CTLA4,ERAS,IKBKE,NFKB1,PIK3C2G,PIK3CG,PIK3R3
Role of Macrophages, Fibroblasts and Endothelial Cells in Rheumatoid Arthritis	0.587	0.0673	#NUM!	APC,ATF4,CAMK2D,CAMK2G,ERAS,FN1,IKBKE,LTBR,MAP2K7,NFKB1,NGFR,PIK3C2G,PIK3CG,PIK3R3,PLCB4,PLCD3,PLCD4,PLCH1,PRKD3,TCF7L2,TRAF3
iNOS Signaling	0.587	0.0889	#NUM!	IKBKE,LBP,NFKB1,STAT1
LXR/RXR Activation	0.583	0.0744	0	ACACA,APOB,CYP51A1,FASN,LBP,LDLR,NFKB1,NGFR,TF
Angiopoietin Signaling	0.582	0.08	#NUM!	ERAS,IKBKE,NFKB1,PIK3C2G,PIK3CG,PIK3R3
Th2 Pathway	0.578	0.073	-0.707	CD28,CD80,CD86,HLA-A,HLA-DRB5,NFKB1,NOTCH1,PIK3C2G,PIK3CG,PIK3R3
Prostate Cancer Signaling	0.57	0.0769	#NUM!	ATF4,ERAS,HSP90AB1,NFKB1,PIK3C2G,PIK3CG,PIK3R3
G Beta Gamma Signaling	0.57	0.0738	-0.707	CACNA1D,CACNA1G,CACNG8,CAV1,ERAS,GNAL,GNAZ,PIK3CG,PRKD3
Heparan Sulfate Biosynthesis (Late Stages)	0.565	0.0789	0	AARS,CHST12,EXT1,HS3ST1,RPE65,TARS2
Role of Pattern Recognition Receptors in Recognition of Bacteria and Viruses	0.564	0.0714	-2.121	C1QC,CD70,EIF2AK2,IFNA4,NFKB1,PIK3C2G,PIK3CG,PIK3R3,PRKD3,SYK,TNFSF15
Induction of Apoptosis by HIV1	0.564	0.082	-0.447	DAXX,IKBKE,MAP2K7,NFKB1,NGFR
IL-2 Signaling	0.564	0.082	-1	ERAS,PIK3C2G,PIK3CG,PIK3R3,SYK
Fatty Acid β-oxidation I	0.554	0.0938	#NUM!	ACADM,ACSBG1,HSD17B8
3-phosphoinositide Degradation	0.553	0.071	-2.714	INPP4B,MTMR3,NUDT12,NUDT14,NUDT4,PALD1,PDXP,Ppp1cc,PTPN6,SYNJ2,TNS3
Cardiac β-adrenergic Signaling	0.544	0.0714	-0.707	ADCY6,ADCY7,ADCY8,ATP2A3,CACNA1D,ENPP6,PKIB,Ppp1cc,SLC8A1,SLC8A2
Regulation of eIF4 and p70S6K Signaling	0.532	0.0701	-1	EIF2B2,EIF4G3,ERAS,ITGA3,PIK3C2G,PIK3CG,PIK3R3,RPS11,RPS16,RPS24,RPS4Y1
Activation of IRF by Cytosolic Pattern Recognition Receptors	0.529	0.0794	-0.447	IFNA4,IKBKE,NFKB1,STAT1,TRAF3
Xenobiotic Metabolism Signaling	0.529	0.0662	#NUM!	CAMK2D,CAMK2G,CAT,CHST12,CYP1B1,DNAJC7,ERAS,HS3ST1,HSP90AB1,KEAP1,MAP2K7,MAP3K11,MAP3K13,MAP3K4,NFKB1,PIK3C2G,PIK3CG,PIK3R3,PRKD3
GADD45 Signaling	0.524	0.105	#NUM!	CCNB1,MAP3K4
Proline Biosynthesis II (from Arginine)	0.524	0.167	#NUM!	PYCR1
Chondroitin and Dermatan Biosynthesis	0.524	0.167	#NUM!	CHSY1
Arginine Degradation VI (Arginase 2 Pathway)	0.524	0.167	#NUM!	PYCR1
Glycine Cleavage Complex	0.524	0.167	#NUM!	GCSH
Zymosterol Biosynthesis	0.524	0.167	#NUM!	CYP51A1
FAK Signaling	0.514	0.0737	#NUM!	CAPNS1,ERAS,ITGA3,PIK3C2G,PIK3CG,PIK3R3,TNS1
Role of PI3K/AKT Signaling in the Pathogenesis of Influenza	0.513	0.0781	-1.342	IFNA4,NFKB1,PIK3C2G,PIK3CG,PIK3R3
IL-17A Signaling in Airway Cells	0.513	0.0781	-1.342	IKBKE,NFKB1,PIK3C2G,PIK3CG,PIK3R3
MIF-mediated Glucocorticoid Regulation	0.507	0.0882	#NUM!	NFKB1,PLA2G3,PLA2G4A
Neuregulin Signaling	0.502	0.0729	-1	ERAS,HSP90AB1,ITGA3,PIK3R3,PRKD3,RNF41,RPS6KB2
Communication between Innate and Adaptive Immune Cells	0.502	0.0729	#NUM!	CD28,CD80,CD86,HLA-A,HLA-DRB5,HLA-E,HLA-G
Netrin Signaling	0.496	0.0769	0.447	ABLIM2,CACNA1D,CACNA1G,CACNG8,UNC5C
Inflammasome pathway	0.493	0.1	#NUM!	AIM2,NFKB1
Prolactin Signaling	0.491	0.0741	-1.342	ERAS,PIK3C2G,PIK3CG,PIK3R3,PRKD3,STAT1
Bladder Cancer Signaling	0.489	0.0722	-2	ERAS,FGF11,FGF18,FGF22,FGFR3,MMP14,MMP24
RAR Activation	0.487	0.067	#NUM!	ADCY6,ADCY7,ADCY8,Akr1b10,DHRS4,NFKB1,NRIP2,PIK3CG,PIK3R3,PRKD3,RBP1,RDH12,SMARCC1
TWEAK Signaling	0.485	0.0857	#NUM!	IKBKE,NFKB1,TRAF3
Noradrenaline and Adrenaline Degradation	0.485	0.0857	#NUM!	ADH5,AKR1A1,DHRS4
Nucleotide Excision Repair Pathway	0.485	0.0857	#NUM!	POLR2A,RPA1,XPC
Gα12/13 Signaling	0.478	0.0692	-0.707	CDH7,ERAS,IKBKE,MAP2K7,MYL12A,NFKB1,PIK3C2G,PIK3CG,PIK3R3
Acute Phase Response Signaling	0.475	0.067	-1.667	ECSIT,ERAS,FN1,IKBKE,LBP,MAP2K7,NFKB1,NGFR,PIK3CG,PIK3R3,RBP1,TF
Amyloid Processing	0.472	0.0784	#NUM!	APP,CAPNS1,MAPT,MARK1
Superpathway of Serine and Glycine Biosynthesis I	0.469	0.143	#NUM!	PSPH
Tryptophan Degradation to 2-amino-3-carboxymuconate Semialdehyde	0.469	0.143	#NUM!	AFMID
Purine Ribonucleosides Degradation to Ribose-1-phosphate	0.469	0.143	#NUM!	Pgm2
GDP-glucose Biosynthesis	0.469	0.143	#NUM!	Pgm2
Endoplasmic Reticulum Stress Pathway	0.466	0.0952	#NUM!	ATF4,CALR
Heparan Sulfate Biosynthesis	0.465	0.0723	0	AARS,CHST12,EXT1,HS3ST1,RPE65,TARS2
Apoptosis Signaling	0.465	0.0707	1.342	CAPNS1,ERAS,IKBKE,MAP2K7,MAP4K4,NFKB1,RPS6KA1
Tec Kinase Signaling	0.463	0.0671	-1.667	FNBP1,GNAL,GNAZ,GTF2I,ITGA3,NFKB1,PIK3C2G,PIK3CG,PIK3R3,PRKD3,STAT1
IL-12 Signaling and Production in Macrophages	0.457	0.0682	#NUM!	APOB,IFNA4,IKBKE,NFKB1,PIK3C2G,PIK3CG,PIK3R3,PRKD3,STAT1
HMGB1 Signaling	0.455	0.0667	-0.707	AGER,CD70,ERAS,FNBP1,MAP2K7,NFKB1,NGFR,PIK3C2G,PIK3CG,PIK3R3,TNFSF15
Glioblastoma Multiforme Signaling	0.455	0.0667	-1.897	APC,ERAS,FNBP1,ITPR3,PIK3C2G,PIK3CG,PIK3R3,PLCB4,PLCD3,PLCD4,PLCH1
Triacylglycerol Degradation	0.455	0.0769	0	AARS,ABHD2,RPE65,TARS2
UVB-Induced MAPK Signaling	0.455	0.0769	-1	PIK3C2G,PIK3CG,PIK3R3,PRKD3
ErbB4 Signaling	0.452	0.0735	-1	ERAS,PIK3C2G,PIK3CG,PIK3R3,PRKD3
Complement System	0.445	0.0811	#NUM!	C1QC,CD55,ITGAM
IL-10 Signaling	0.438	0.0725	#NUM!	FCGR2B,IKBKE,LBP,MAP4K4,NFKB1
Adipogenesis pathway	0.438	0.0672	#NUM!	BMP4,EBF1,FGFR2,FGFR3,KLF3,KLF5,RBP1,RPS6KA1,RUNX1T1
STAT3 Pathway	0.427	0.0667	-0.816	ERAS,FGFR2,FGFR3,IL11RA,IL17RD,MAP3K11,NGFR,NTRK3,PTPN6
Natural Killer Cell Signaling	0.424	0.0672	#NUM!	ERAS,PIK3C2G,PIK3CG,PIK3R3,PRKD3,PTPN6,SYK,SYNJ2
Glucose and Glucose-1-phosphate Degradation	0.423	0.125	#NUM!	Pgm2
Histidine Degradation III	0.423	0.125	#NUM!	MTHFD1L
Inositol Pyrophosphates Biosynthesis	0.423	0.125	#NUM!	Ppip5k2
Salvage Pathways of Pyrimidine Deoxyribonucleotides	0.423	0.125	#NUM!	TK1
Chronic Myeloid Leukemia Signaling	0.419	0.068	#NUM!	ERAS,Hdac1l,IKBKE,NFKB1,PIK3C2G,PIK3CG,PIK3R3
Androgen Signaling	0.418	0.0662	-0.816	CACNA1D,CACNA1G,CACNG8,CALR,GNAL,GNAZ,NFKB1,POLR2A,PRKD3
Colorectal Cancer Metastasis Signaling	0.415	0.0632	-2.324	ADCY6,ADCY7,ADCY8,APC,APPL1,ERAS,FNBP1,MMP14,MMP24,NFKB1,PIK3C2G,PIK3CG,PIK3R3,RALGDS,STAT1,TCF7L2
Role of Tissue Factor in Cancer	0.413	0.0667	#NUM!	CCN2,ERAS,ITGA3,PDXP,PIK3C2G,PIK3CG,PIK3R3,RPS6KA1
Role of Osteoblasts, Osteoclasts and Chondrocytes in Rheumatoid Arthritis	0.411	0.0636	#NUM!	APC,BMP3,BMP4,CTSK,IKBKE,ITGA3,MAP2K7,MMP14,NFKB1,NGFR,PIK3C2G,PIK3CG,PIK3R3,TCF7L2
Ceramide Signaling	0.403	0.0682	-0.447	ERAS,NFKB1,NGFR,PIK3C2G,PIK3CG,PIK3R3
Cell Cycle Control of Chromosomal Replication	0.394	0.0714	#NUM!	CDK10,CDK16,LIG1,RPA1
Regulation of IL-2 Expression in Activated and Anergic T Lymphocytes	0.391	0.0674	#NUM!	CD28,CD80,ERAS,IKBKE,MAP2K7,NFKB1
Basal Cell Carcinoma Signaling	0.386	0.0685	#NUM!	APC,BMP3,BMP4,SHH,TCF7L2
Non-Small Cell Lung Cancer Signaling	0.386	0.0685	-1	ERAS,ITPR3,PIK3C2G,PIK3CG,PIK3R3
Prostanoid Biosynthesis	0.384	0.111	#NUM!	HPGDS
Phosphatidylethanolamine Biosynthesis II	0.384	0.111	#NUM!	PCYT2
Citrulline Biosynthesis	0.384	0.111	#NUM!	GLS2
Heme Biosynthesis II	0.384	0.111	#NUM!	ALAS1
Ketolysis	0.384	0.111	#NUM!	ACAT2
Folate Transformations I	0.384	0.111	#NUM!	MTHFD1L
Systemic Lupus Erythematosus In B Cell Signaling Pathway	0.382	0.0618	-1.698	CD70,ERAS,FCGR2B,GAB1,IFNA4,MAP4K4,NFKB1,PIK3C2G,PIK3CG,PIK3R3,PRKD3,PTPN6,STAT1,SYK,SYNJ2,TNFSF15,TRAF3
OX40 Signaling Pathway	0.381	0.0667	#NUM!	HLA-A,HLA-DRB5,HLA-E,HLA-G,NFKB1,TRAF3
Gαs Signaling	0.378	0.0654	-1.134	ADCY6,ADCY7,ADCY8,ADD2,ATF4,CHRM3,RAPGEF2
Glioma Invasiveness Signaling	0.374	0.0676	-1	ERAS,FNBP1,PIK3C2G,PIK3CG,PIK3R3
Bupropion Degradation	0.371	0.08	#NUM!	CYP1B1,CYP51A1
Tryptophan Degradation X (Mammalian, via Tryptamine)	0.371	0.08	#NUM!	AKR1A1,Akr1b10
Death Receptor Signaling	0.371	0.0659	-0.816	DAXX,IKBKE,MAP2K7,MAP4K4,NFKB1,TNFSF15
ERK/MAPK Signaling	0.364	0.0622	-2.111	ATF4,ELF1,ELF2,ERAS,ITGA3,PIK3C2G,PIK3CG,PIK3R3,PLA2G3,PLA2G4A,RPS6KA1,STAT1
MIF Regulation of Innate Immunity	0.359	0.0714	#NUM!	NFKB1,PLA2G3,PLA2G4A
Paxillin Signaling	0.359	0.0642	-1.342	ERAS,ITGA3,ITGAM,PARVA,PIK3C2G,PIK3CG,PIK3R3
tRNA Splicing	0.359	0.0714	#NUM!	ENPP6,TSEN2,TSEN34
Retinol Biosynthesis	0.359	0.0714	#NUM!	Akr1b10,RBP1,RDH12
Antiproliferative Role of TOB in T Cell Signaling	0.351	0.0769	#NUM!	RPS6KA1,SKP1
Glycolysis I	0.351	0.0769	#NUM!	ALDOA,Tpi1 (includes others)
Toll-like Receptor Signaling	0.351	0.0658	#NUM!	ECSIT,EIF2AK2,LBP,MAP4K4,NFKB1
Apelin Liver Signaling Pathway	0.351	0.0769	#NUM!	COL11A2,COL2A1
Ketogenesis	0.35	0.1	#NUM!	ACAT2
Glycine Betaine Degradation	0.35	0.1	#NUM!	SDSL
Glioma Signaling	0.349	0.0636	-1.633	CAMK2D,CAMK2G,ERAS,PIK3C2G,PIK3CG,PIK3R3,PRKD3
Oncostatin M Signaling	0.344	0.0698	#NUM!	EPAS1,ERAS,STAT1
Serotonin Receptor Signaling	0.344	0.0698	#NUM!	ADCY6,ADCY7,ADCY8
BAG2 Signaling Pathway	0.344	0.0698	#NUM!	HSPA1A/HSPA1B,MAPT,NFKB1
Endometrial Cancer Signaling	0.341	0.0667	#NUM!	ERAS,PIK3C2G,PIK3CG,PIK3R3
Regulation of Actin-based Motility by Rho	0.34	0.0638	-2.449	ARPC3,FNBP1,ITGA3,MPRIP,MYL12A,PIP5KL1
Dopamine Receptor Signaling	0.34	0.0649	-1	ADCY6,ADCY7,ADCY8,Ppp1cc,TH
RhoGDI Signaling	0.334	0.0611	2.333	ARHGEF10,ARHGEF18,ARHGEF9,ARPC3,CDH7,FNBP1,GNAL,GNAZ,ITGA3,MYL12A,PIP5KL1
Role of MAPK Signaling in the Pathogenesis of Influenza	0.33	0.0641	#NUM!	ERAS,MAP2K7,PLA2G3,PLA2G4A,PLA2G7
IL-7 Signaling Pathway	0.33	0.0641	-1.342	EBF1,PIK3C2G,PIK3CG,PIK3R3,STAT1
Autophagy	0.329	0.0656	#NUM!	ATG16L1,CTSK,VPS33B,WIPI1
γ-glutamyl Cycle	0.32	0.0909	#NUM!	GGCT
Purine Nucleotides De Novo Biosynthesis II	0.32	0.0909	#NUM!	GMPS
Role of IL-17F in Allergic Inflammatory Airway Diseases	0.316	0.0667	#NUM!	ATF4,NFKB1,RPS6KA1
IL-17 Signaling	0.309	0.0625	#NUM!	ERAS,NFKB1,PIK3C2G,PIK3CG,PIK3R3
Phagosome Maturation	0.304	0.06	#NUM!	CALR,CTSK,HLA-A,HLA-DRB5,HLA-E,SNAP25,TUBB3,TUBB4A,VPS33B
p53 Signaling	0.303	0.0612	0	CCNG1,CCNK,PERP,PIK3C2G,PIK3CG,PIK3R3
FAT10 Cancer Signaling Pathway	0.303	0.0652	#NUM!	IKBKE,NFKB1,NGFR
Tight Junction Signaling	0.299	0.0595	#NUM!	CLDN20,CPSF2,EPB41,MYH1,MYH11,NECTIN2,NFKB1,NGFR,SNAP25,STX4
Assembly of RNA Polymerase I Complex	0.293	0.0833	#NUM!	POLR1E
Glycogen Degradation II	0.293	0.0833	#NUM!	Pgm2
BER pathway	0.293	0.0833	#NUM!	LIG1
nNOS Signaling in Neurons	0.29	0.0638	#NUM!	CAPNS1,GRIN2D,PRKD3
Sirtuin Signaling Pathway	0.288	0.0582	-0.577	ACLY,ACSS2,APP,ATG16L1,ATP5F1C,ATP5PB,EPAS1,LDHD,MAPK15,MAPK6,NFKB1,POLR1E,PPIF,PRKAA2,RPTOR,TIMM50,XPC
VEGF Signaling	0.286	0.06	0	EIF2B2,ERAS,PIK3C2G,PIK3CG,PIK3R3,PTPN6
Myc Mediated Apoptosis Signaling	0.285	0.0615	#NUM!	ERAS,PIK3C2G,PIK3CG,PIK3R3
ErbB2-ErbB3 Signaling	0.285	0.0615	#NUM!	ERAS,PIK3C2G,PIK3CG,PIK3R3
TNFR2 Signaling	0.283	0.0667	#NUM!	IKBKE,NFKB1
Chondroitin Sulfate Biosynthesis (Late Stages)	0.278	0.0625	#NUM!	CHST12,CHSY1,HS3ST1
HER-2 Signaling in Breast Cancer	0.272	0.0595	#NUM!	ERAS,PIK3C2G,PIK3CG,PIK3R3,PRKD3
Fatty Acid Activation	0.27	0.0769	#NUM!	ACSBG1
Acyl-CoA Hydrolysis	0.27	0.0769	#NUM!	THEM4
Oleate Biosynthesis II (Animals)	0.27	0.0769	#NUM!	Scd2
NAD Phosphorylation and Dephosphorylation	0.27	0.0769	#NUM!	ACP2
Cell Cycle: G2/M DNA Damage Checkpoint Regulation	0.267	0.0612	#NUM!	CCNB1,RPS6KA1,SKP1
TNFR1 Signaling	0.256	0.06	#NUM!	IKBKE,MAP4K2,NFKB1
4-1BB Signaling in T Lymphocytes	0.254	0.0625	#NUM!	IKBKE,NFKB1
Glutathione-mediated Detoxification	0.254	0.0625	#NUM!	HPGDS,LANCL1
PPAR Signaling	0.254	0.0577	1.342	ERAS,HSP90AB1,IKBKE,MAP4K4,NFKB1,NGFR
IGF-1 Signaling	0.254	0.0577	0	CCN2,ERAS,PIK3C2G,PIK3CG,PIK3R3,RPS6KB2
NAD biosynthesis II (from tryptophan)	0.249	0.0714	#NUM!	AFMID
Glycogen Degradation III	0.249	0.0714	#NUM!	Pgm2
Remodeling of Epithelial Adherens Junctions	0.247	0.058	#NUM!	APC,ARPC3,TUBB3,TUBB4A
Telomere Extension by Telomerase	0.23	0.0667	#NUM!	HNRNPA1
Superpathway of Citrulline Metabolism	0.23	0.0667	#NUM!	GLS2
Choline Biosynthesis III	0.23	0.0667	#NUM!	PLD1
Cytotoxic T Lymphocyte-mediated Apoptosis of Target Cells	0.229	0.0588	#NUM!	HLA-A,HLA-E
Mismatch Repair in Eukaryotes	0.213	0.0625	#NUM!	RPA1
Chondroitin Sulfate Degradation (Metazoa)	0.213	0.0625	#NUM!	HYAL3
Parkinson's Signaling	0.213	0.0625	#NUM!	GPR37
RAN Signaling	0.197	0.0588	#NUM!	KPNA1
γ-linolenate Biosynthesis II (Animals)	0.197	0.0588	#NUM!	ACSBG1
Dermatan Sulfate Degradation (Metazoa)	0.197	0.0588	#NUM!	HYAL3
Mitochondrial L-carnitine Shuttle Pathway	0.197	0.0588	#NUM!	ACSBG1
D-myo-inositol (1,4,5)-trisphosphate Degradation	0.197	0.0588	#NUM!	SYNJ2
Glucocorticoid Receptor Signaling	0	0.0476	#NUM!	ERAS,HSP90AB1,HSPA1A/HSPA1B,IKBKE,KRT26,MAP2K7,NFKB1,PBX1,PIK3C2G,PIK3CG,PIK3R3,POLR2A,PRKAA2,SGK1,SMARCC1,STAT1
Leukocyte Extravasation Signaling	0	0.0505	-1	CLDN20,ITGA3,ITGAM,MAP3K4,MMP14,MMP24,PIK3C2G,PIK3CG,PIK3R3,PRKD3
Aryl Hydrocarbon Receptor Signaling	0	0.021	#NUM!	CYP1B1,HSP90AB1,NFKB1
LPS/IL-1 Mediated Inhibition of RXR Function	0	0.0446	0	ACOX1,ACSBG1,ALAS1,CAT,CHST12,ECSIT,HS3ST1,LBP,MAP2K7,NGFR
Coagulation System	0	0.0571	#NUM!	F5,TFPI
Mitochondrial Dysfunction	0	0.0351	#NUM!	APP,ATP5F1C,ATP5PB,CAT,FIS1,GPX4
VDR/RXR Activation	0	0.0256	#NUM!	KLK6,PRKD3
FXR/RXR Activation	0	0.0317	#NUM!	APOB,FASN,G6PC3,TF
PXR/RXR Activation	0	0.0154	#NUM!	ALAS1
IL-8 Signaling	0	0.0553	-1.667	ERAS,FNBP1,IKBKE,ITGAM,MAP4K4,NFKB1,PIK3C2G,PIK3CG,PIK3R3,PLD1,PRKD3
TREM1 Signaling	0	0.0533	-2	CD86,FCGR2B,NFKB1,Nlrp1a
CCR5 Signaling in Macrophages	0	0.0426	#NUM!	CACNA1D,CACNA1G,CACNG8,PRKD3
IL-22 Signaling	0	0.0417	#NUM!	STAT1
Role of Cytokines in Mediating Communication between Immune Cells	0	0.0185	#NUM!	IFNA4
Factors Promoting Cardiogenesis in Vertebrates	0	0.0538	#NUM!	APC,BMP3,BMP4,PRKD3,TCF7L2
Agrin Interactions at Neuromuscular Junction	0	0.0256	#NUM!	ERAS,ITGA3
Cardiomyocyte Differentiation via BMP Receptors	0	0.05	#NUM!	BMP4
Semaphorin Signaling in Neurons	0	0.0167	#NUM!	FNBP1
Lipid Antigen Presentation by CD1	0	0.0385	#NUM!	CALR
Maturity Onset Diabetes of Young (MODY) Signaling	0	0.0476	#NUM!	CACNA1D
Role of CHK Proteins in Cell Cycle Checkpoint Control	0	0.0175	#NUM!	RPA1
Cholecystokinin/Gastrin-mediated Signaling	0	0.0504	-1.342	CCKBR,ERAS,FNBP1,ITPR3,PLCB4,PRKD3
DNA Methylation and Transcriptional Repression Signaling	0	0.0294	#NUM!	HIST1H4H
ATM Signaling	0	0.0309	#NUM!	ATF4,CCNB1,TRRAP
Role of Oct4 in Mammalian Embryonic Stem Cell Pluripotency	0	0.0217	#NUM!	SH3GLB1
G Protein Signaling Mediated by Tubby	0	0.0323	#NUM!	PLCB4
Retinoic acid Mediated Apoptosis Signaling	0	0.0167	#NUM!	IFNA4
Ovarian Cancer Signaling	0	0.0504	0	APC,ERAS,PIK3C2G,PIK3CG,PIK3R3,RPS6KB2,TCF7L2
Atherosclerosis Signaling	0	0.0565	#NUM!	APOB,COL11A2,COL2A1,NFKB1,PLA2G3,PLA2G4A,PLA2G7
Role of Wnt/GSK-3β Signaling in the Pathogenesis of Influenza	0	0.0385	#NUM!	APC,IFNA4,TCF7L2
Role of Lipids/Lipid Rafts in the Pathogenesis of Influenza	0	0.0435	#NUM!	IFNA4
Role of Hypercytokinemia/hyperchemokinemia in the Pathogenesis of Influenza	0	0.0233	#NUM!	IFNA4
Cyclins and Cell Cycle Regulation	0	0.037	#NUM!	CCNB1,Hdac1l,SKP1
Assembly of RNA Polymerase II Complex	0	0.02	#NUM!	POLR2A
IL-17A Signaling in Fibroblasts	0	0.0571	#NUM!	IKBKE,NFKB1
IL-17A Signaling in Gastric Cells	0	0.04	#NUM!	NFKB1
Role of JAK family kinases in IL-6-type Cytokine Signaling	0	0.04	#NUM!	STAT1
Actin Nucleation by ARP-WASP Complex	0	0.0556	#NUM!	ARPC3,ERAS,FNBP1,ITGA3
Transcriptional Regulatory Network in Embryonic Stem Cells	0	0.0185	#NUM!	HIST1H4H
Ephrin B Signaling	0	0.0417	#NUM!	EPHB3,GNAL,GNAZ
ErbB Signaling	0	0.0532	-1	ERAS,PIK3C2G,PIK3CG,PIK3R3,PRKD3
Nicotine Degradation III	0	0.0536	#NUM!	Aox3,CYP1B1,CYP51A1
Pyrimidine Ribonucleotides De Novo Biosynthesis	0	0.0455	#NUM!	HNRNPA1,NME5
Glutathione Redox Reactions I	0	0.0417	#NUM!	GPX4
CDP-diacylglycerol Biosynthesis I	0	0.05	#NUM!	ABHD5
Melatonin Degradation I	0	0.0333	#NUM!	CYP1B1,CYP51A1
Pyrimidine Deoxyribonucleotides De Novo Biosynthesis I	0	0.0455	#NUM!	NME5
Chondroitin Sulfate Biosynthesis	0	0.0536	#NUM!	CHST12,CHSY1,HS3ST1
Dermatan Sulfate Biosynthesis	0	0.0508	#NUM!	CHST12,CHSY1,HS3ST1
1D-myo-inositol Hexakisphosphate Biosynthesis II (Mammalian)	0	0.0556	#NUM!	SYNJ2
Dermatan Sulfate Biosynthesis (Late Stages)	0	0.0435	#NUM!	CHST12,HS3ST1
Phosphatidylglycerol Biosynthesis II (Non-plastidic)	0	0.0455	#NUM!	ABHD5
D-myo-inositol (1,4,5,6)-Tetrakisphosphate Biosynthesis	0	0.0567	-2.121	NUDT12,NUDT14,NUDT4,PALD1,PDXP,Ppp1cc,PTPN6,TNS3
Nicotine Degradation II	0	0.0462	#NUM!	Aox3,CYP1B1,CYP51A1
Valine Degradation I	0	0.0556	#NUM!	BCAT1
Superpathway of D-myo-inositol (1,4,5)-trisphosphate Metabolism	0	0.0435	#NUM!	SYNJ2
D-myo-inositol (1,3,4)-trisphosphate Biosynthesis	0	0.0556	#NUM!	SYNJ2
Serotonin Degradation	0	0.0448	#NUM!	ADH5,AKR1A1,DHRS4
D-myo-inositol (3,4,5,6)-tetrakisphosphate Biosynthesis	0	0.0567	-2.121	NUDT12,NUDT14,NUDT4,PALD1,PDXP,Ppp1cc,PTPN6,TNS3
Triacylglycerol Biosynthesis	0	0.0488	#NUM!	ABHD5,ELOVL1
Pyrimidine Ribonucleotides Interconversion	0	0.0476	#NUM!	HNRNPA1,NME5
Gluconeogenesis I	0	0.0385	#NUM!	ALDOA
Superpathway of Melatonin Degradation	0	0.0308	#NUM!	CYP1B1,CYP51A1
Oxidative Ethanol Degradation III	0	0.0526	#NUM!	ACSS2
DNA damage-induced 14-3-3σ Signaling	0	0.0526	#NUM!	CCNB1
Inhibition of Matrix Metalloproteases	0	0.0513	#NUM!	MMP14,MMP24
Regulation of Cellular Mechanics by Calpain Protease	0	0.0455	#NUM!	CAPNS1,ERAS,ITGA3
Agranulocyte Adhesion and Diapedesis	0	0.0469	#NUM!	CLDN20,CXCL16,FN1,ITGA3,MMP14,MMP24,MYH1,MYH11,PODXL2
Granulocyte Adhesion and Diapedesis	0	0.0447	#NUM!	CLDN20,CXCL16,HRH3,ITGA3,ITGAM,MMP14,MMP24,NGFR
UVC-Induced MAPK Signaling	0	0.0392	#NUM!	ERAS,PRKD3
Oxidative Phosphorylation	0	0.0183	#NUM!	ATP5F1C,ATP5PB
HIPPO signaling	0	0.0353	#NUM!	Ppp1cc,SKP1,TEAD3
PCP pathway	0	0.0164	#NUM!	PRICKLE1
Estrogen Receptor Signaling	0	0.0438	#NUM!	ERAS,G6PC3,MED13L,PHB2,POLR2A,TRRAP
Cell Cycle: G1/S Checkpoint Regulation	0	0.0448	#NUM!	Hdac1l,MAX,SKP1
Interferon Signaling	0	0.0278	#NUM!	STAT1
Wnt/β-catenin Signaling	0	0.0347	0.816	APC,APPL1,AXIN2,SOX11,SOX17,TCF7L2
Phototransduction Pathway	0	0.0189	#NUM!	OPN4
TGF-β Signaling	0	0.0208	#NUM!	BMP4,ERAS
Notch Signaling	0	0.0526	#NUM!	DTX2,NOTCH1
Hypoxia Signaling in the Cardiovascular System	0	0.0541	#NUM!	ATF4,COPS5,HSP90AB1,UBE2C
BMP signaling pathway	0	0.0471	#NUM!	BMP3,BMP4,ERAS,NFKB1
Sumoylation Pathway	0	0.0388	1	DAXX,FNBP1,NFKB1,RPA1
Osteoarthritis Pathway	0	0.0563	-1.732	AGER,ATF4,COL2A1,EPAS1,FGF18,FGFR3,FN1,ITGA3,NFKB1,NOTCH1,PRKAA2,TCF7L2
Iron homeostasis signaling pathway	0	0.0511	#NUM!	BMP3,BMP4,EPAS1,SKP1,SLC11A1,SLC48A1,TF
Th17 Activation Pathway	0	0.033	#NUM!	HSP90AB1,NFKB1,RUNX1
SPINK1 Pancreatic Cancer Pathway	0	0.0333	#NUM!	CPM,KLK6
Apelin Muscle Signaling Pathway	0	0.0526	#NUM!	PRKAA2
PFKFB4 Signaling Pathway	0	0.0435	#NUM!	ATF4,MAP2K7
Systemic Lupus Erythematosus In T Cell Signaling Pathway	0	0.0569	-0.688	ATF4,CD28,CD70,CD80,CD86,ELF1,ERAS,FNBP1,HLA-A,HLA-DRB5,HLA-E,HLA-G,MAP2K7,PIK3C2G,PIK3CG,PIK3R3,RPS6KB2,RPTOR,SYK
HOTAIR Regulatory Pathway	0	0.0503	-1.414	let-7,MMP14,MMP24,NFKB1,PIK3C2G,PIK3CG,PIK3R3,TCF7L2

## Sheet: Diseases and Bio Functions
© 2000-2019 QIAGEN. All rights reserved.
Category	p-value	Molecules
Cancer	2.38E-36-1.09E-03	AARS,ABCA2,ABCB6,ABHD11,ABHD2,ABHD5,ABLIM2,ACADM,ACAT2,ACE,ACER3,ACLY,ACOX1,ACP2,ACSBG1,ACSS2,ADAMTS1,ADAP2,ADCY6,ADCY7,ADCY8,ADCYAP1,ADCYAP1R1,ADD2,ADGRE5,ADGRF5,ADGRG6,ADGRL1,ADH5,ADIPOR1,ADPGK,ADRA1B,AFF1,AFMID,AGAP2,AGER,AGMO,AGTR1,AIM2,AKR1A1,AKR1E2,ALAS1,ALDOA,ALG2,ALK,ALKBH8,AMBRA1,AMPH,AMY2A,ANAPC13,ANAPC2,ANGPTL3,ANK3,ANKRD26,ANKRD6,ANLN,ANTXR1,APC,APOB,APP,APPL1,ARFGAP3,ARHGAP25,ARHGAP3…
Organismal Injury and Abnormalities	2.38E-36-1.09E-03	AARS,ABCA2,ABCB6,ABHD11,ABHD2,ABHD5,ABLIM2,ACACA,ACADM,Acan,ACAT2,ACE,ACER3,ACLY,ACOX1,ACP2,ACSBG1,ACSS2,ADAMTS1,ADAP2,ADCY6,ADCY7,ADCY8,ADCYAP1,ADCYAP1R1,ADD2,ADGRE5,ADGRF5,ADGRG6,ADGRL1,ADH5,ADIPOR1,ADPGK,ADRA1B,AFF1,AFMID,AGAP2,AGER,AGMO,AGTR1,AIM2,AKR1A1,Akr1c14,AKR1E2,ALAS1,ALDOA,ALG2,ALK,ALKBH8,AMBRA1,AMPH,AMY2A,ANAPC13,ANAPC2,ANGPTL3,ANK3,ANKRD26,ANKRD6,ANLN,ANTXR1,APC,APOB,APP,APPL1,ARFGA…
Gastrointestinal Disease	1.6E-34-1.01E-03	AARS,ABCA2,ABCB6,ABHD11,ABHD2,ABHD5,ABLIM2,ACAT2,ACE,ACER3,ACLY,ACOX1,ACP2,ACSBG1,ACSS2,ADAMTS1,ADAP2,ADCY6,ADCY7,ADCY8,ADCYAP1,ADCYAP1R1,ADD2,ADH5,ADIPOR1,ADPGK,ADRA1B,AFF1,AFMID,AGAP2,AGER,AGMO,AGTR1,AIM2,AKR1A1,ALAS1,ALDOA,ALK,ALKBH8,AMBRA1,AMPH,AMY2A,ANAPC2,ANK3,ANKRD26,ANKRD6,ANLN,ANTXR1,APC,APOB,APP,APPL1,ARFGAP3,ARHGAP31,ARHGAP36,ARHGEF10,ARHGEF18,ARHGEF28,ARHGEF9,ARL2,ARL6IP4,ARMC4,ARMC6,…
Endocrine System Disorders	9.74E-30-2.3E-04	AARS,ABCA2,ABCB6,ABHD11,ABHD2,ABLIM2,ACADM,ACAT2,ACE,ACER3,ACLY,ACOX1,ACP2,ACSBG1,ACSS2,ADAMTS1,ADAP2,ADCY6,ADCY7,ADCY8,ADCYAP1,ADCYAP1R1,ADD2,ADIPOR1,ADPGK,ADRA1B,AFF1,AFMID,AGAP2,AGER,AGMO,AGTR1,AIM2,AKR1A1,ALAS1,ALDOA,ALG2,ALK,ALKBH8,AMPH,AMY2A,ANAPC2,ANGPTL3,ANK3,ANKRD26,ANKRD6,ANLN,APC,APOB,APPL1,ARFGAP3,ARHGAP25,ARHGAP31,ARHGAP36,ARHGEF10,ARHGEF18,ARHGEF28,ARHGEF9,ARL2,ARL6IP4,ARMC4,ARMC6,A…
Reproductive System Disease	1.93E-15-2.83E-04	AARS,ABCA2,ABHD2,ABLIM2,ACADM,ACE,ACLY,ACOX1,ACP2,ACSS2,ADAMTS1,ADAP2,ADCY6,ADCY7,ADCY8,ADCYAP1,ADCYAP1R1,ADD2,ADGRE5,ADGRF5,ADGRG6,ADRA1B,AFF1,AGAP2,AGER,AGMO,AGTR1,AIM2,AKR1A1,ALAS1,ALDOA,ALK,AMBRA1,AMPH,ANAPC13,ANAPC2,ANGPTL3,ANK3,ANKRD26,ANKRD6,ANLN,ANTXR1,APC,APOB,APP,APPL1,ARFGAP3,ARHGAP25,ARHGAP31,ARHGAP36,ARHGEF10,ARHGEF18,ARHGEF28,ARMC4,ARRDC1,ASNS,ASTE1,ATF4,ATG16L1,ATP2A3,ATP2B4,ATP5F1…
Hepatic System Disease	8.25E-15-1.01E-03	ABCA2,ABCB6,ABHD5,ABLIM2,ACE,ACLY,ACOX1,ACSS2,ADAMTS1,ADCY8,ADCYAP1,ADH5,ADIPOR1,AFF1,AGER,AGTR1,ALKBH8,AMBRA1,AMPH,AMY2A,ANAPC2,ANK3,ANKRD26,ANLN,APC,APOB,ARHGEF18,ARHGEF28,ARHGEF9,ARL2,ARMC4,ASAH2,ASNS,ATG16L1,ATP2A3,ATRN,ATXN2L,ATXN7L1,AXIN2,B4GALT4,BAG5,BCAT1,BCDIN3D,BCL2L12,BMP3,BNIP2,C17orf80,C1QL3,C3orf67,CABYR,CACNA1D,CACNA1G,CADM3,CALB2,CAMK2D,CAMK2G,CAMK2N1,CAMKK1,CASKIN2,CAT,CBLB,CBX2,…
Cellular Assembly and Organization	2.71E-12-1.09E-03	ACACA,Acan,ACE,ACP2,ADCY6,ADCYAP1,ADD2,ADGRE5,ADGRF5,ADGRG6,ADGRL1,ADRA1B,AGAP2,AGER,ALAS1,ALDOA,AMPH,ANAPC2,ANK3,ANTXR1,APC,APP,ARHGAP25,ARHGEF18,ARHGEF28,ARHGEF9,ARL2,ARPC3,ATRN,BAG5,BMP4,C1QL3,CACNA1D,CADM3,CALR,CAMK2D,CAPNS1,CAV1,CBLN1,CCN2,CCNB1,CCP110,CD164,CD274,CD28,CD80,CD82,CD86,CD9,CD93,CDC20,CDC42BPA,CDC42EP5,CDH7,CDK10,CDK16,Cend1/LOC100911402,CEP131,CEP89,CFAP53,CHMP6,CIT,CKAP2,CLST…
Cellular Function and Maintenance	2.71E-12-1.09E-03	ABHD5,ACACA,Acan,ACE,ACLY,ACP2,ADAMTS1,ADCY6,ADCY7,ADCY8,ADCYAP1,ADCYAP1R1,ADD2,ADGRE5,ADGRF5,ADGRG6,ADGRL1,ADH5,ADIPOR1,ADRA1B,AFF1,AGAP2,AGER,AGTR1,ALAS1,ALDOA,AMBRA1,ANAPC2,ANK3,ANKRD26,ANTXR1,APC,APP,ARHGAP25,ARHGEF18,ARHGEF28,ARHGEF9,ARL2,ARPC3,ATF4,ATG16L1,ATP2B3,ATP2B4,ATRN,AVPR1A,BAG5,BARD1,BMP4,CACNA1D,CACNA1G,CACNG8,CALB2,CALR,CAMK2D,CAPNS1,CAT,CAV1,CBLB,CBLN1,CBX2,CCKBR,CCN2,CCNB1,CCP1…
Cell Death and Survival	3.45E-11-1.09E-03	AARS,ABCB6,ACACA,ACE,ACER3,ACLY,ADAMTS1,ADCY6,ADCYAP1,ADCYAP1R1,ADH5,ADIPOR1,ADRA1B,AGAP2,AGER,AGTR1,AIM2,ALDOA,ALK,ALKBH8,AMBRA1,ANLN,ANTXR1,APC,APOB,APP,APPL1,AQP11,ARHGEF18,ARHGEF9,ASAH2,ASNS,ATF4,ATG16L1,ATP2B4,AXIN2,BAG5,Bag5l1,BARD1,BCL2L12,BMP4,BNIP2,BRIP1,BUD31,C1QTNF9B,CACNA1G,CACNG8,CALB2,CALR,CAMK2D,CAMK2G,CAMK2N1,CAPNS1,CAT,CAV1,CBLB,CBX2,CCHCR1,CCKBR,CCN2,CCNB1,CCNG1,CCNK,CCP110,CD16…
Organismal Survival	3.4E-10-5.46E-04	ABCA2,ABCB6,ABHD5,ACACA,ACADM,ACE,ACLY,ADAMTS1,ADCY7,ADCYAP1,ADCYAP1R1,ADGRE5,ADGRF5,ADGRG6,ADH5,ADRA1B,AFF1,AFMID,AGER,AGTR1,AIM2,ALDOA,ALG2,ALK,AMPH,ANAPC2,ANGPTL3,ANK3,ANTXR1,APC,APOB,APP,AQP11,ATF4,ATG16L1,BARD1,BEST1,BLMH,BMP4,BRIP1,CALR,CAPNS1,CAV1,CBLB,CBX2,CCDC134,CCN2,CCNG1,CCNK,CCP110,CD274,CD28,CD55,CD70,CDC20,CDK10,CDK2AP1,CHTF18,CIAPIN1,CIT,CLMP,CLUAP1,CNP,COL2A1,COL4A3,COL5A1,COMMD3…
Lipid Metabolism	3.62E-10-1.09E-03	ABCA2,ABHD5,ACACA,ACAT2,ACER3,ACLY,ACOX1,ACSBG1,ACSS2,ADCY8,ADCYAP1,ADGRF5,ADH5,ADIPOR1,ADRA1B,AGER,AGMO,AGTR1,Akr1c14,ALG14,ALG2,ALK,ANGPTL3,APC,APOB,APP,ASAH2,ATF4,AVPR1A,B4GALT4,BMP4,CAMK2G,CAT,CAV1,CCHCR1,CD82,CD9,CERS2,CERS4,CHRM3,COL4A3,CPTP,CROT,CYGB,CYP1B1,CYP51A1,CYP7B1,DDHD1,DHCR24,DHRS11,DNAJC7,E4F1,EBF1,ELOVL1,ENPP2,ENPP6,EPB41,FA2H,FAF2,FASN,FCGR2B,FGFR2,FGFR3,FLOT2,FN1,G6PC3,GAD1,GB…
Small Molecule Biochemistry	3.62E-10-1.09E-03	ABCA2,ABHD5,ACACA,ACAT2,ACER3,ACLY,ACOX1,ACSBG1,ACSS2,ADCY8,ADCYAP1,ADGRF5,ADH5,ADIPOR1,ADRA1B,AFMID,AGER,AGMO,AGTR1,Akr1c14,ALG14,ALG2,ALK,ANGPTL3,APC,APOB,APP,ASAH2,ATF4,AVPR1A,B4GALT4,BMP4,CAMK2G,CAT,CAV1,CCHCR1,CD28,CD80,CD82,CD86,CD9,CERS2,CERS4,CHRM3,COL4A3,CPTP,CROT,CYGB,CYP1B1,CYP51A1,CYP7B1,DDHD1,DHCR24,DHRS11,DNAJC7,E4F1,EBF1,ELOVL1,ENPP2,ENPP6,EPB41,FA2H,FAF2,FASN,FCGR2B,FGFR2,FGFR3,FH…
Hematological Disease	2.03E-09-9.69E-04	AARS,ABHD2,ABHD5,ACE,ADCY7,ADCYAP1R1,ADD2,ADRA1B,AGER,AGTR1,AIM2,ALAS1,ALK,AMPH,ANK3,ANKRD26,ANKRD6,ANTXR1,APC,APOB,APP,ARHGAP31,ARHGEF10,ARHGEF28,ARMC4,ARRDC1,ATF4,ATP2B4,ATRN,ATXN7L1,AXIN2,AZIN1,BARD1,BCAS1,BCAT1,BEST1,BRIP1,C19orf57,C3orf67,CACNA1D,CALR,CAMK2G,CAMK2N1,CARNS1,CAT,CAV1,CBLB,CBX2,CCHCR1,CCNB1,CD274,CD28,CD70,CD80,CD86,CD93,CDC20,CDC42BPA,CDH7,CEP89,CHIC2,CHRM3,CHSY1,CLMP,CLUAP1,C…
Nervous System Development and Function	8.36E-09-1.09E-03	ABCA2,ACE,ACER3,ACP2,ADCY6,ADCY8,ADCYAP1,ADCYAP1R1,ADD2,ADGRE5,ADGRG6,ADGRL1,AGAP2,AGER,AGTR1,ALK,AMPH,ANAPC2,ANK3,ANKRD6,APC,APOB,APP,ARHGEF28,ARHGEF9,ATRN,AVPR1A,BCAS1,BMP4,CACNA1D,CACNA1G,CACNG8,CALB2,CAMK2D,CAMK2G,CAMKK1,CAPNS1,CAT,CAV1,CBLN1,CCDC134,CCKBR,CCN2,CCP110,CD80,CD86,CD9,CDC20,CDC42BPA,CDK16,Cend1/LOC100911402,CERS2,CHRM3,CIB2,CIT,CLSTN2,CNIH2,CNP,COL2A1,COMMD3-BMI1,CYP7B1,DBN1,DDO…
Neurological Disease	8.36E-09-1.05E-03	AARS,ABCA2,ABCB6,ACADM,ACE,ACER3,ACLY,ACP2,ADAMTS1,ADCY7,ADCY8,ADCYAP1,ADD2,ADGRE5,ADGRG6,ADGRL1,ADRA1B,AFF1,AGAP2,AGER,AGTR1,ALAS1,ALDOA,ALG14,ALG2,ALK,AMPH,AMY2A,ANK3,ANKRD6,ANLN,APC,APOB,APP,ARHGEF10,ARHGEF18,ARHGEF9,ARMCX3,ASNS,ATF4,ATP2B3,ATP5F1C,ATP5PB,AVPR1A,AXIN2,BAG5,BCAS1,BCL2L12,BEAN1,BEST1,BMP4,BRIP1,BTD,BUD31,C19orf57,C2orf40,C3orf67,CA6,CABYR,CACNA1D,CACNA1G,CACNG8,CALB2,CALR,CAMKK1…
Dermatological Diseases and Conditions	1.81E-08-2.68E-04	AARS,ABCA2,ABLIM2,ACE,ACP2,ACSBG1,ADAP2,ADCY6,ADCY7,ADCY8,ADCYAP1R1,ADD2,AFF1,AFMID,AGAP2,AGMO,AGTR1,AIM2,AKR1A1,ALAS1,ALK,ALKBH8,AMBRA1,AMPH,ANK3,ANKRD26,ANTXR1,APC,APOB,APP,APPL1,ARFGAP3,ARHGAP25,ARHGAP31,ARHGAP36,ARHGEF18,ARHGEF28,ARMC4,ARMCX3,ARRDC1,ASAH2,ATP2A3,ATP2B3,ATXN2L,ATXN7L1,AXIN2,AZIN1,BARD1,BCAS1,BCAT1,BCL2L12,BEND3,BEST1,BLMH,BMP3,BRIP1,BRPF3,BTBD16,BTD,C19orf57,C1QC,C1QTNF9B,C20o…
Cellular Development	6.11E-08-8.99E-04	ACE,ADCY6,ADCYAP1,ADCYAP1R1,ADD2,ADGRE5,ADGRG6,ADGRL1,ADH5,ADRA1B,AGAP2,AGER,ALDOA,ALK,ANAPC2,ANK3,ANKRD6,APC,APP,ARHGEF28,ATRN,BEND6,BMP4,BNIP2,CALR,CAPNS1,CAT,CAV1,CBLN1,CCKBR,CCN2,CD82,CD9,CDC20,CDC42BPA,CDK16,CIT,CLSTN2,CNP,COMMD3-BMI1,COPS5,CYGB,CYLD,DBN1,DDR1,DISP1,DSCAM,E4F1,EBF1,ECEL1,EFNA1,EFNA3,EIF2AK2,EIF2B2,EIF4G3,ENPP2,EPB41L3,EPHB3,ERC2,EXT1,FARP1,FASN,FCGR2B,FGF18,FGF22,FGFR2,FGFR3…
Cellular Growth and Proliferation	6.11E-08-8.99E-04	ACE,ADCY6,ADCYAP1,ADCYAP1R1,ADD2,ADGRE5,ADGRG6,ADGRL1,ADRA1B,AGAP2,AGER,ALDOA,ALK,ANAPC2,ANK3,ANKRD6,APC,APP,ARHGEF28,ATRN,BMP4,CAPNS1,CAT,CAV1,CBLN1,CCKBR,CCN2,CD274,CD28,CD320,CD80,CD82,CD86,CD9,CDC20,CDC42BPA,CDK16,CIT,CLSTN2,CNP,COMMD3-BMI1,COPS5,CTLA4,CYGB,DBN1,DDR1,DSCAM,E4F1,ECEL1,EFNA1,EFNA3,EIF2AK2,EIF2B2,EIF4G3,ENPP2,EPB41L3,EPHB3,ERC2,EXT1,FARP1,FASN,FCGR2B,FGF18,FGFR2,FGFR3,FLT3LG,FMN…
Tissue Development	6.11E-08-8.99E-04	ACE,ACP2,ADCY6,ADCYAP1,ADCYAP1R1,ADD2,ADGRE5,ADGRG6,ADGRL1,AGAP2,AGER,AGTR1,ALK,ANAPC2,ANK3,ANKRD6,ANTXR1,APC,APOB,APP,ARHGEF28,ATF4,ATRN,AVPR1A,BMP4,BTD,CAPNS1,CAT,CAV1,CBLN1,CBX2,CCN2,CCP110,CD80,CD9,CDC20,CDC42BPA,CDK10,CDK16,CHD7,CHSY1,CIT,CLSTN2,CNP,COL11A2,COL2A1,COMMD3-BMI1,CTSK,CYP1B1,CYP51A1,DBN1,DDR1,DSCAM,EBF1,ECEL1,EFNA1,EFNA3,EIF2B2,EIF4G3,ENPP2,EPB41L3,EPHB3,ERC2,EXT1,FARP1,FASN,FCG…
Immunological Disease	2.19E-07-9.69E-04	AARS,ABHD2,ABHD5,ACE,ACLY,ADCY7,ADCY8,ADCYAP1R1,ADD2,ADGRE5,ADGRG6,ADIPOR1,ADRA1B,AGER,AGTR1,AIM2,AKR1A1,ALAS1,ALDOA,ALK,AMPH,ANK3,ANKRD26,ANKRD6,ANTXR1,APC,APOB,APP,ARHGAP31,ARHGEF10,ARHGEF28,ARMC4,ARRDC1,ATF4,ATP2B4,ATRN,ATXN7L1,AXIN2,AZIN1,BCAS1,BCAT1,BEST1,BMP4,BRIP1,C19orf57,C3orf67,CACNA1D,CALR,CAMK2D,CAMK2G,CAMK2N1,CARNS1,CAT,CAV1,CBLB,CBX2,CCHCR1,CCNB1,CD274,CD28,CD70,CD80,CD84,CD86,CD93,…
Cell-To-Cell Signaling and Interaction	2.52E-07-1.1E-03	ADCY8,ADCYAP1,ADCYAP1R1,ADD2,ADGRE5,ADGRL1,AGER,ALK,AMPH,ANK3,ANTXR1,APP,ARHGEF9,CACNA1D,CACNA1G,CACNG8,CADM3,CALB2,CALR,CAMK2D,CAMK2G,CAPNS1,CAV1,CBLN1,CCKBR,CCN2,CD164,CD274,CD28,CD320,CD80,CD82,CD86,CD9,CD93,CHRM3,CLSTN2,CNIH2,CNP,COL2A1,CTLA4,CXCL16,DBN1,DDR1,DHTKD1,DNAJC5,DSP,DYRK1B,ECEL1,EPAS1,EPB41,EPHB3,ERC2,FARP1,FASN,FAT1,FGF22,FGFR2,FLT3LG,FN1,GAB1,GABBR1,GABBR2,GABRB2,GAD1,GALNT6,GFAP…
Carbohydrate Metabolism	3.99E-07-1.09E-03	ABHD5,ACACA,ACADM,Acan,ADCYAP1,ADCYAP1R1,ADPGK,ADRA1B,AGMO,AGTR1,AKR1A1,ALDOA,ALG14,ALG2,AMY2A,ANGPTL3,APP,APPL1,ATF4,AVPR1A,B4GALT4,C1QL3,CAV1,CCKBR,CCN2,CD28,CERS2,CHST12,CHSY1,COL2A1,DDHD1,DHDH,DYRK2,ELOVL1,ENPP2,ENPP6,EXT1,FASN,FCGR2B,FN1,FPGT,G6PC3,GALK2,GALM,GALT,GRP,HIP1,HIP1R,HLA-A,HS3ST1,HYAL3,INPP4B,INSIG1,KIT,LDLR,LGALS8,MTMR3,MYOF,NAGA,NFKB1,NFYC,NGF,NGFR,NR1D1,NR4A3,NTRK3,NTSR1,OPTN,…
Hereditary Disorder	4.83E-07-4.83E-07	AARS,ACADM,ACER3,ADCY7,ADCY8,ADRA1B,AGTR1,ALAS1,APP,ARHGEF9,ARMCX3,ASNS,ATP2B3,ATP5F1C,BEAN1,C2orf40,CA6,CACNA1D,CACNA1G,CALR,CAPNS1,CAV1,CCKBR,CCN2,CHD7,CHRM3,CLUAP1,COL4A3,CYP51A1,CYP7B1,DDHD1,DENND5A,DHCR24,EIF2B2,EMC1,ENPP2,F5,FA2H,FAM126A,FAM3C,FANCB,FCGR2B,FLOT2,GABBR2,GABRB2,GAD1,GBA2,GFAP,GIGYF2,GJC2,GNAL,GRIK1,GRIN2D,HEPACAM,HNRNPA1,HSPA1A/HSPA1B,IARS2,IBA57,ICA1,IL17RD,ITGAM,ITPA,IVNS1A…
Molecular Transport	7.13E-07-9.96E-04	ABCA2,ABCB6,ABHD5,ACACA,ACAT2,ACE,ACER3,ACLY,ACSBG1,ADCY8,ADCYAP1,ADD2,ADGRF5,ADIPOR1,ADRA1B,AGER,AGMO,AGTR1,Akr1c14,ALK,ANGPTL3,ANK3,APC,APOB,APP,APPL1,AQP11,ARL2,ARRDC1,ASAH2,ATF4,ATP2A3,ATP2B3,ATP2B4,AVPR1A,BEST1,BMP4,CA6,CACNA1D,CACNA1G,CALR,CAMK2D,CAMK2G,CAT,CAV1,CBLB,CBLN1,CCHCR1,CCKBR,CD28,CD320,CDK16,CERS2,CERS4,CHIC2,CHRM3,CLIC5,CNNM2,CNP,COG7,COL4A3,CPSF2,CROT,CYGB,CYP1B1,CYP51A1,DHCR24…
Organismal Development	1.64E-06-9.91E-04	ABCA2,ABCB6,ABHD5,ACADM,Acan,ACE,ACOX1,ADAMTS1,ADCY8,ADCYAP1,ADCYAP1R1,ADGRF5,ADGRG6,ADRA1B,AFF1,AGAP2,AGER,AGTR1,ALG2,ALK,ANAPC2,ANGPTL3,ANK3,ANKRD26,ANTXR1,APC,APOB,APP,AQP11,ARHGEF28,ARMC4,ATF4,ATRN,AXIN2,BLMH,BMP4,CACNA1D,CACNG8,CALR,CAMK2D,CAPNS1,CAT,CAV1,CBLN1,CBX2,CCDC134,CCKBR,CCN2,CCP110,CD28,CD80,CD82,CD86,CD9,CDC20,CDK10,CDK16,CDK2AP1,CFAP53,CHD7,CHRM3,CHSY1,CHTF18,CIAPIN1,CIB2,CIT,CLM…
Post-Translational Modification	2.24E-06-8.98E-04	ADCYAP1,AGER,ALK,APP,AXIN2,BARD1,BMP4,CACTIN,CALR,CAMK2D,CAMK2G,CAMKK1,CAT,CBLB,CCN2,CCNB1,CD28,CD55,CD9,CDC42BPA,CDK16,CDK2AP1,CLK3,CORO1C,CTLA4,DAXX,DDR1,DSCAM,DYRK1B,DYRK2,EFNA1,EIF2AK2,EIF4G3,ELF1,EPHB3,FCGR2B,FGFR2,FGFR3,FLT3LG,FN1,GJC2,GLMN,GRP,HIP1,IKBKE,ILF3,ITGAM,KIRREL1,KIT,KNDC1,LRRN3,MAP2K7,MAP3K11,MAP3K13,MAP4K2,MAP4K3,MAP4K4,MAPK15,MAPK6,MARK1,MPRIP,MYDGF,NGF,NMT2,NPTN,NTRK3,ODC1,OG…
Cell Morphology	2.75E-06-8.08E-04	ABCA2,ACACA,ACE,ACP2,ADAMTS1,ADCY6,ADCYAP1,ADCYAP1R1,ADD2,ADGRF5,ADGRG6,AGAP2,AGER,ANAPC2,ANK3,APC,APP,ARHGEF28,ARHGEF9,ARPC3,ATRN,BMP4,CACNA1D,CACNG8,CAMK2G,CAMKK1,CAPNS1,CAT,CAV1,CBLN1,CCN2,CCP110,CD28,CD80,CD82,CD84,CD86,CD9,CDC20,CDC42BPA,CDC42EP5,CDK16,Cend1/LOC100911402,CEP131,CEP89,CFAP53,CIB2,CIT,CLUAP1,CNP,COMMD3-BMI1,CROCC,CTLA4,CYLD,DBN1,DDR1,DHTKD1,DNAJC5,DSCAM,ECEL1,EFNA1,EFNA3,EGLN3…
Respiratory Disease	6.34E-06-1.01E-03	ABHD11,ACLY,ACOX1,ACSS2,ADAMTS1,ADCYAP1R1,ADIPOR1,ADRA1B,AGER,ALDOA,ALK,AMPH,ANGPTL3,ANK3,ANKRD26,ANTXR1,APC,APOB,ARHGAP31,ARHGAP36,ARMC4,ASNS,AXIN2,AZIN1,BARD1,BCAS1,BRIP1,C17orf80,C3orf67,CABYR,CACNA1G,CALB2,CAV1,CBLN1,CBX2,CCKBR,CCN2,CCNB1,CCP110,CD164L2,CD274,CD86,CD9,CDC20,CDHR2,CDK16,CDK2AP1,CDV3,CERS2,CERS4,CHRM3,CHST12,CIT,CLEC1A,CNKSR2,COL11A2,COL24A1,COL2A1,COL5A1,COPS5,CORO1C,CPNE2,CRO…
Tissue Morphology	7.54E-06-1.09E-03	ACACA,ADAMTS1,ADCYAP1,ADCYAP1R1,ADD2,ADGRE5,ADGRF5,ADGRG6,ADRA1B,AFF1,AGAP2,AGER,AGTR1,AIM2,AKR1A1,ALK,ANK3,APOB,APP,ARHGEF9,ATF4,AVPR1A,BMP4,CACNA1D,CACNA1G,CACNG8,CALR,CAMK2D,CAMK2G,CAMKK1,CAPNS1,CAT,CAV1,CBLB,CBLN1,CCKBR,CCN2,CCNB1,CCNG1,CD274,CD28,CD70,CD80,CD84,CD86,CD9,CDC20,CDK16,CDK2AP1,CHD5,CHD7,CIAPIN1,CIB2,CIT,CNP,COL4A3,COMMD3-BMI1,COPS5,CTLA4,CTSK,CXCL16,CYLD,DBN1,DDIAS,DDR1,DHTKD1,D…
Vitamin and Mineral Metabolism	1.08E-05-8E-04	ACACA,ACAT2,ACLY,ADCYAP1,ADH5,AGTR1,ALG14,ALG2,ANGPTL3,APC,APOB,APP,BMP4,CAT,CAV1,CCHCR1,CYP1B1,CYP51A1,CYP7B1,DHCR24,DHRS11,FASN,GBA2,GGPS1,HSD17B11,HSD17B8,IDI1,INSIG1,LDLR,MVD,MVK,NFYC,NR1D1,NR4A3,ODC1,OSBPL1A,OSBPL7,PROX1,RBP1,SC5D,SREBF2,YBX1
Inflammatory Response	1.09E-05-1.09E-03	Acan,ACE,ACLY,ADAMTS1,ADCY8,ADGRE5,ADGRG6,ADIPOR1,ADRA1B,AGER,AIM2,AKR1A1,ALDOA,ANAPC2,APP,BARD1,BMP4,C19orf57,CACNA1D,CALR,CAMK2D,CCHCR1,CCNB1,CD274,CD28,CD70,CD80,CD86,CHSY1,CLSTN2,COL11A2,COL2A1,COMMD3-BMI1,CTLA4,CXCL16,DAXX,DDR1,ENPP2,EPAS1,FASN,FCGR2B,FGFR3,FLT3LG,FN1,GABRB2,GFAP,GGPS1,GRP,HLA-A,HLA-DRB5,HLA-E,HLA-G,HNRNPA1,HRH3,HSD17B8,HSPA1A/HSPA1B,HYAL3,IL11RA,ITGAM,ITPR3,KIF5A,KIT,KLF3,L…
Inflammatory Disease	1.22E-05-7.58E-04	ACADM,Acan,ACE,ACLY,ADAMTS1,ADCY8,ADD2,ADGRE5,ADGRG6,ADIPOR1,ADRA1B,AGER,AGTR1,AIM2,AKR1A1,ALDOA,AMY2A,ANAPC2,APC,APP,ARMC4,ASNS,ATF4,ATG16L1,BARD1,BCL2L12,BMP4,C19orf57,C3orf67,CA6,CACNA1D,CALR,CAMK2D,CCHCR1,CCKBR,CCNB1,CD274,CD28,CD70,CD80,CD86,CDC42BPA,CHRM3,CHSY1,CLSTN2,COL11A2,COL2A1,COL4A3,COMMD3-BMI1,CTLA4,CXCL16,CYLD,CYP51A1,DAXX,DDR1,DNAH1,DNAH8,DTX3L,EIF2AK2,ENPP2,EPAS1,F5,FASN,FCGR2B,F…
RNA Post-Transcriptional Modification	1.47E-05-2.06E-04	AARS,APP,BARD1,BUD31,CLK3,CPSF2,DDX41,DKC1,EFTUD2,EPB41,FAM172A,GRSF1,HNRNPA1,Hnrnph1,HNRNPM,IK,INTS4,IVNS1ABP,IWS1,MBNL3,NOL3,PAPOLA,PCBP4,POLR2A,POP4,PRCC,PRPF18,PRPF4B,PRPF6,PTBP1,QKI,Rbfox3,RBM11,RBM15B,RBPMS,RPL35A,RPS16,RPS24,SARS,SCAF8,SFSWAP,SNRNP35,SNRPD3,SRSF3,SRSF7,SYF2,TENT4B,TSEN2,TXNL4A,UPF3B,USB1,WBP4,YBX1,YTHDC1,ZRSR2
Renal and Urological Disease	1.7E-05-7.27E-04	ABCA2,ABHD11,ADCY6,ADCY8,AGER,AKR1E2,ALAS1,ALK,ALKBH8,ANLN,APC,APOB,ARHGEF10,ASNS,ATXN2L,AXIN2,BRPF3,C19orf57,C3orf67,CALR,CAMK2G,CAT,CAV1,CBX2,CCDC82,CD274,CD70,CD9,CDH7,CENPN,CHD5,CHD9,CHRM3,CHST12,CIB2,CIT,CLDN20,CNKSR2,CROT,CTLA4,CTSK,CWF19L2,CXCL16,CYP51A1,CYTH4,DAXX,DCLRE1A,DENND5A,DNAH8,DSCAM,DSP,ECE2,EMC1,EPAS1,EPB41,EPHB3,EXT1,F5,FAT1,FGFR2,FGFR3,FH,FILIP1,FN1,FOXJ2,FPGT,FYCO1,GABRB2,GAL…
Skeletal and Muscular Disorders	3.2E-05-9.74E-04	ABCB6,ACADM,Acan,ACE,ACLY,ACP2,ADAMTS1,ADCY7,ADCY8,ADGRE5,ADGRG6,ADIPOR1,ADRA1B,AGER,AGTR1,AIM2,AKR1A1,ALAS1,ALDOA,ALG14,ALG2,ANAPC2,ANTXR1,APP,ARMCX3,ASNS,ATF4,ATP2B4,ATP5F1C,BARD1,BCAS1,BMP4,BTD,C19orf57,C2orf40,C3orf67,CACNA1D,CALR,CAMK2D,CAPNS1,CAT,CBLB,CBX2,CCHCR1,CCKBR,CCN2,CCNB1,CCP110,CD274,CD28,CD55,CD70,CD80,CD86,CDK10,CHRM3,CHSY1,CLSTN2,CNP,COL11A2,COL2A1,COL4A3,COMMD3-BMI1,COPE,CTLA4,…
Infectious Diseases	3.36E-05-6.68E-04	ADCYAP1,ADGRE5,ADRA1B,AGAP2,AGTR1,ALG14,ALKBH8,AMPH,AMY2A,ANAPC2,ANKRD6,APOB,APP,ARHGAP23,ARPC3,ARRDC1,ATF4,BNIP2,CAT,CAV1,CBLB,CCDC134,CCNK,CD164,CD274,CD28,CD55,CD70,CD80,CD86,CD9,CD93,CDC42BPA,CHMP6,CHRM3,CIB2,CIT,CNP,COL5A1,COPS5,CROCC,CTLA4,CYP51A1,CYSRT1,DAXX,DCLK2,DDO,DTX2,EIF2AK2,EPAS1,F5,FAM172A,FASN,FBXO44,FCGR2B,FGFR2,FLOT2,FLT3LG,FN1,FOXJ2,GAB1,GABBR1,GABBR2,GABRB2,GBF1,GCSH,GGPS1,GLY…
Connective Tissue Development and Function	3.87E-05-1.09E-03	ACP2,ADRA1B,AGER,AGTR1,ALDOA,ALK,ANTXR1,APP,ATF4,AVPR1A,BMP4,BTD,CAPNS1,CAT,CAV1,CBX2,CCKBR,CCN2,CCP110,CD80,CD9,CDK10,CHD7,CHSY1,COL11A2,COL2A1,COMMD3-BMI1,COPS5,CTSK,CYGB,CYP1B1,CYP51A1,DDR1,E4F1,EBF1,EIF2AK2,ENPP2,EPAS1,EPHB3,EXT1,FGF18,FGFR2,FGFR3,FLNB,FLT3LG,FMN1,FN1,GAB1,GBA2,GNPTAB,GPR87,GRP,HSPA1A/HSPA1B,IL17RD,INPP4B,IRF2,IVNS1ABP,KIT,KLF2,KLF5,LDLR,LDLRAP1,let-7,LIFR,LIG1,LMO4,LRP2,MAP2…
Skeletal and Muscular System Development and Function	3.87E-05-1.06E-03	ACP2,AGER,AGTR1,ANTXR1,APP,ATF4,AVPR1A,BMP4,BTD,CAPNS1,CAV1,CBX2,CCN2,CCP110,CD55,CD80,CD86,CDK10,CHD7,CHSY1,COL11A2,COL2A1,COMMD3-BMI1,CTSK,CYP1B1,CYP51A1,DDR1,DNAJC5,EBF1,ECE2,EPHB3,EXT1,FGF18,FGFR2,FGFR3,FLNB,FLT3LG,FMN1,GAMT,GBA2,GNPTAB,GPR87,HAX1,HPGDS,INPP4B,KLF2,KNDC1,LDLR,LIFR,LMO4,LRP2,MCPH1,MMP14,Mt1,MYH1,NABP2,NACA,NACC1,Nat8f3 (includes others),NFKB1,NME5,NOTCH1,NPR2,NRARP,P2RY6,P3H4,…
Cellular Movement	4.72E-05-5.36E-04	ABHD2,Acan,ADAMTS1,ADCYAP1,ADCYAP1R1,ADD2,ADGRE5,ADGRF5,ADGRG6,ADIPOR1,AGAP2,AGER,AGTR1,AIM2,ALDOA,ALK,ANGPTL3,ANTXR1,APC,APOB,APP,APPL1,ARFGAP3,ARHGAP25,ARHGAP31,ARHGEF28,ARPC3,ASNS,ATG16L1,ATP2B4,ATRN,BCAT1,BMP4,CACNA1D,CALR,CAMK2D,CAPNS1,CAT,CAV1,CBLB,CCDC134,CCKBR,CCN2,CD274,CD28,CD55,CD80,CD82,CD84,CD86,CD9,CD93,CDC42BPA,CHD5,CHRM3,CKAP2,CMTM5,CNP,COL2A1,COL4A3,COMMD3-BMI1,CORO1C,CTLA4,CXCL1…
Humoral Immune Response	5.2E-05-8.08E-04	CD28,CD80,CD84,CD86,NFIL3
Lymphoid Tissue Structure and Development	5.2E-05-8.08E-04	CD28,CD80,CD84,CD86,KIT,MOG,NFIL3,TRAF3
Connective Tissue Disorders	6.08E-05-9.74E-04	ACADM,Acan,ACE,ACLY,ACP2,ADAMTS1,ADCY8,ADGRE5,ADGRG6,ADIPOR1,ADRA1B,AGER,AIM2,AKR1A1,ALDOA,ANAPC2,ANTXR1,ASNS,BARD1,BMP4,C19orf57,C3orf67,CACNA1D,CALR,CAMK2D,CBX2,CCHCR1,CCKBR,CCN2,CCNB1,CCP110,CD274,CD28,CD70,CD80,CD86,CDK10,CHRM3,CHSY1,CLSTN2,COL11A2,COL2A1,COMMD3-BMI1,CTLA4,CTSK,CXCL16,CYP51A1,DAXX,DDR1,DTX3L,ECE2,EIF2AK2,ENPP2,EPAS1,FASN,FCGR2B,FGFR2,FGFR3,FLNB,FLT3LG,FMN1,FN1,GAB1,GABRB2,GFA…
Auditory Disease	8.16E-05-9.83E-04	BMP4,CACNA1D,CAT,CAV1,CD164,CHD7,CHSY1,CIB2,CLIC5,COL11A2,COL2A1,COL4A3,DDR1,DNAJC5,ECE2,EFTUD2,EPHB3,FGFR2,FGFR3,GAB1,GABRB2,GFER,HRH3,HSP90AB1,IARS2,KIT,LRP2,MAP3K4,MCPH1,MITF,NARS2,NFKB1,NGFR,NTRK3,PBX1,PLA2G3,PROM1,QKI,RET,RPTOR,SHH,SLC1A3,SLC44A2,SOX11,SPATA5,TPRN,TXNL4A,USH2A,VANGL2
Behavior	9.19E-05-9.18E-04	ADCY8,ADCYAP1,ADD2,ADRA1B,AGAP2,AGER,ALK,AMPH,ANK3,APP,ARHGEF9,AVPR1A,CACNA1G,CAPNS1,CAV1,CCKBR,CCN2,CHD7,CLSTN2,CNP,CYP7B1,DDO,DNAJC5,DSCAM,EBF1,EIF2AK2,EPB41,FA2H,FASN,GABBR1,GABBR2,GBX1,GIGYF2,GNAL,GPR37,GRIA1,GRIK1,GRIN2D,GRM2,GRM7,GRP,HAX1,HPGDS,HRH3,HSPA1A/HSPA1B,ITGA3,ITPR3,KIT,LDLR,LMO4,MAP1A,MAP2K7,MAPT,NAV2,NFASC,NFKB1,NGF,NGFR,NOTCH1,NPTN,NRN1,NRXN1,NTRK3,NTSR1,OGT,OLFM2,OXR1,PAFAH1B1,…
Amino Acid Metabolism	9.45E-05-1.09E-03	ADCYAP1,AFMID,AVPR1A,CD28,CD80,CD86,FH,GABBR1,GLS2,GRIK1,GRM2,GRM7,HRH3,ITGA3,MTDH,NTSR1,RIMS1,S100B,SLC17A6,SLC1A3,SLC1A6,SLC36A1,SNAP25,TRH
Embryonic Development	1.26E-04-1.1E-03	ABCB6,ACADM,Acan,ACE,ADAMTS1,ADCYAP1,ADCYAP1R1,ADGRF5,ADRA1B,AGAP2,AGER,AGTR1,ALG2,ALK,ANGPTL3,ANK3,ANTXR1,APC,APOB,APP,AQP11,ARMC4,ATF4,ATRN,AXIN2,BMP4,CACNA1D,CALR,CAMK2D,CAPNS1,CAT,CAV1,CBX2,CCN2,CCP110,CD80,CD86,CD9,CDK10,CDK2AP1,CFAP53,CHD7,CIAPIN1,CLUAP1,CNOT9,COL11A2,COL2A1,COL4A3,COL5A1,COMMD3-BMI1,COP1,CRYGA,CTSK,CYLD,CYP1B1,CYP51A1,DCLK2,DDR1,DISP1,DNAH11,DNAJC5,DSCAM,DSP,EBF1,ECE2,EFNA…
Ophthalmic Disease	1.26E-04-2.48E-04	APOB,BMP4,DSCAM,GPR143,GRIN2D,ITGA3,LDLR,Mt1,NGFR,OPN4,OPTN,PROM1,RBP1,RDH12,RPE65,SLC1A3,SLC4A5,UCHL3
Organ Development	1.26E-04-7.27E-04	APOB,BMP4,DSCAM,GPR143,GRIN2D,ITGA3,KIT,LDLR,MOG,Mt1,NGFR,OPN4,OPTN,PROM1,RBP1,RDH12,RPE65,SLC1A3,SLC4A5,TRAF3,UCHL3
Organ Morphology	1.26E-04-9.83E-04	APOB,BMP4,CAT,CHD7,CHSY1,CIB2,COL11A2,COL4A3,DSCAM,EPHB3,FGFR2,FGFR3,FLNB,FMN1,GABRB2,GPR143,GRIN2D,ITGA3,LDLR,LIFR,LRP2,MAPT,Mt1,NABP2,NFKB1,NGF,NGFR,NTRK3,OPN4,OPTN,PROM1,RBP1,RDH12,RPE65,SC5D,SHH,SLC1A3,SLC44A2,SLC4A5,SOX11,UCHL3,VANGL2
Visual System Development and Function	1.26E-04-2.48E-04	APOB,BMP4,DSCAM,GPR143,GRIN2D,ITGA3,LDLR,Mt1,NGFR,OPN4,OPTN,PROM1,RBP1,RDH12,RPE65,SLC1A3,SLC4A5,UCHL3
Cardiovascular System Development and Function	1.3E-04-8.59E-04	ACE,ADAMTS1,ADRA1B,AGER,AGTR1,ANGPTL3,ANTXR1,APC,APOB,APP,BMP4,CALR,CAPNS1,CAT,CAV1,CBX2,CCDC134,CCKBR,CCN2,CD28,CD82,CD9,CHD7,COL4A3,COL5A1,COMMD3-BMI1,CYGB,CYLD,CYP1B1,CYP51A1,DDR1,EFNA1,EFNA3,EGLN3,ENPP2,EPAS1,EPHB3,FGF18,FGFR2,FGFR3,FKBPL,FLNB,FN1,FOXJ2,FUZ,GAB1,GFAP,GLMN,GTF2I,HLA-G,IDH3A,IL11RA,INPP4B,ITGA3,ITGAM,KIT,KLF2,KLF5,LDLR,let-7,LGALS8,LRP2,LTBR,LUZP1,LYL1,MCPH1,MGAT1,MMP14,MTDH,MY…
Cell Cycle	1.49E-04-3.52E-04	ADCYAP1,ADCYAP1R1,APC,APP,BARD1,BCAT1,BMP4,CAMK2D,CAMK2G,CAMK2N1,CAMKK1,CAPNS1,CAT,CAV1,CBX2,CCNB1,CCNG1,CCP110,CD28,CDC20,CEP131,CIT,CKAP2,COMMD3-BMI1,COP1,COPS5,CTLA4,CYLD,CYP1B1,DAXX,DDIAS,DESI2,DYRK1B,E4F1,EIF2AK2,FANCC,FASN,FN1,GAB1,GTF2I,HLA-G,Irs3,KDM3A,KIT,LDLRAP1,let-7,LMO4,MAP2K7,MAP3K11,MAPK6,MAX,MCPH1,MTDH,MXI1,MYOCD,NABP2,NFKB1,NGF,NOTCH1,OPTN,PAFAH1B1,PAPPA,PBX1,PCBP4,PCM1,PLA2G4A,P…
Cellular Compromise	1.49E-04-1.07E-03	AFF1,ANK3,APC,APP,BAG5,CACNA1D,CAT,CAV1,CD9,CERS2,CIB2,CKAP2,CNP,COMMD3-BMI1,CROCC,DHTKD1,DNAJC5,FGFR2,GABRB2,GPR37,GPX4,HDGFL3,KIF2A,KIF5A,KLK6,LDLR,MAP1A,MAP2K7,MAP6D1,MAPT,MAX,MICAL2,Mt1,MYOF,NFIL3,NFKB1,NGF,NGFR,NR4A3,NTRK3,PDXP,PROM1,PRPH,RET,RGMB,RPE65,RRAD,S100B,SCYL1,SGK1,SHH,SHROOM2,SLC1A3,SMARCC1,SPATA7,SPECC1L,STAMBP,STMN4,UNC5C,USH2A,YBX1
Cell Signaling	1.52E-04-8.98E-04	ADIPOR1,ADRA1B,AGER,APC,APP,BMP4,BNIP2,CALR,CAT,CAV1,CBLB,CCN2,CD28,CD55,CD84,CD9,CDC42EP5,CDK10,COPS5,CTLA4,CYLD,DDR1,DUSP22,EFNA1,EIF2AK2,ELF1,FCGR2B,FGF18,FGF22,FGFR2,FGFR3,FLT3LG,FN1,GAB1,GPR37,GRP,HIP1,IL17RD,ITGAM,KIT,LAMTOR2,LIME1,LTBR,MAP2K7,MAP3K11,MAP3K13,MAP3K4,MAP4K2,MAP4K3,MAP4K4,MTDH,MYDGF,NGF,NGFR,OPTN,PAFAH1B1,PIGU,PPIA,PPM1A,PPM1B,PSMB1,PSMB2,PTPN6,PTPRA,RAPGEF2,RASA3,RET,RNF31,R…
Psychological Disorders	1.79E-04-6.17E-04	ABCA2,ACE,ACLY,ADGRL1,ADRA1B,AGER,AGTR1,ALG2,AMPH,APOB,APP,ATF4,ATP5PB,C3orf67,CA6,CACNA1D,CAV1,CCN2,CCNB1,CHRM3,CNKSR2,CNP,COPS5,CXCL16,CYP7B1,DDB2,DHCR24,ECE2,EIF2AK2,FAM3C,FCGR2B,FGFR3,FH,FIS1,GABBR2,GABRB2,GFAP,GGPS1,GRIK1,GRIN2D,HNRNPA1,HSPA1A/HSPA1B,KCNA5,KIT,KLC1,KLF3,LDLR,LDLRAP1,let-7,LY6E,MAPT,MOG,MS4A6A,MVK,MYH11,MYOCD,NAV1,NGF,NGFR,NMT2,NOTCH1,NRXN1,NTRK3,OGT,PACS2,PHF1,RET,RIMS1,S100…
Hematological System Development and Function	1.9E-04-7.4E-04	CAV1,CD274,CD28,CD320,CD80,CD82,CD86,CTLA4,FN1,KIT,LGALS8,MOG,PTPN6,TNFSF15,TRAF3
Immune Cell Trafficking	1.9E-04-1.9E-04	CD28,CD80,CD86
Metabolic Disease	2.63E-04-9.87E-04	ABCA2,ABHD5,ACACA,ACADM,ACAT2,ACE,ACLY,ACOX1,ADCY8,ADCYAP1,ADCYAP1R1,ADGRL1,ADH5,ADIPOR1,ADRA1B,AGAP2,AGER,AGMO,AGTR1,AIM2,AKR1A1,Akr1c14,AKR1E2,ALG2,AMPH,AMY2A,ANAPC13,ANGPTL3,APOB,APP,APPL1,ASTE1,ATF4,ATP5PB,BMP4,C1QL3,C3orf67,CA6,CACNA1D,CALR,CAT,CAV1,CBLB,CCKBR,CCN2,CCNB1,CCNG1,CD274,CD28,CD55,CD80,CD84,CD86,CD93,CHRM3,Clec4a3,CLIC5,CLMP,CNKSR2,CNP,COL11A2,COL24A1,COL2A1,COL4A3,COL5A1,COPS5,C…
Cardiovascular Disease	3.31E-04-3.37E-04	ACE,ACOX1,ADAP2,ADCY6,ADCY8,ADD2,ADGRE5,ADGRF5,ADGRL1,ADRA1B,AGER,AGTR1,AMPH,AMY2A,ANKRD6,APOB,APP,ARHGEF10,ATP2A3,ATP2B3,ATP2B4,AVPR1A,BAG5,BCAT1,BMP4,BNIP2,C19orf57,CA6,CACNA1D,CACNA1G,CAMK2G,CAT,CAV1,CBLN1,CCDC81,CHRM3,CLIC5,CXCL16,DDR1,DIPK1B,DNAJB4,EPAS1,EVI2A,F5,FAF2,FANCB,FHL1,FN1,FNDC3B,G6PC3,GAB1,GABRB2,GRIA1,GRIK1,GRIN2D,GULP1,HIGD1B,HSD17B11,HSPA1A/HSPA1B,IL17RD,KCNA5,KIT,KLF2,KLF5,LCP…
Respiratory System Development and Function	3.41E-04-3.41E-04	CDK2AP1,COL11A2,COL2A1,EGLN3,FGFR2,GTF2I,LRP2,MMP14,NABP2,PBX1,PBX3,SHH
Nucleic Acid Metabolism	3.52E-04-1.09E-03	ACACA,ACLY,ACSS2,ASAH2,CROT,FASN,GCDH,HSD17B8,NUDT7
Developmental Disorder	4.59E-04-1.01E-03	ABLIM2,ACACA,ACE,ACOX1,ADGRG6,ADRA1B,AFF1,ALK,ANK3,ANTXR1,APP,AQP11,ATF4,BMP4,CACNA1G,CADM3,CALR,CAMK2G,CCDC134,CCN2,CCP110,CDC42BPA,CDK10,CFAP53,CHRM3,CHSY1,CLMP,CNKSR2,CNNM2,COL11A2,COL2A1,COMMD3-BMI1,COPS5,CTLA4,CTSK,CYP51A1,DAXX,DDR1,DISP1,DNAJC5,DSP,ECE2,EFTUD2,EMC1,ENPP2,EPHB3,F5,FAM126A,FANCC,FASN,FCGR2B,FGFR2,FGFR3,FLNB,FLT3LG,FMN1,FN1,G6PC3,GABBR1,GABBR2,GABRB2,GAD1,GLS2,GNPTAB,GON4L,GRI…
Tumor Morphology	5.45E-04-5.45E-04	CD274,FGFR2,FGFR3,KIT,RET
Cell-mediated Immune Response	7.27E-04-7.27E-04	KIT,MOG,TRAF3
Hematopoiesis	7.27E-04-7.27E-04	KIT,MOG,TRAF3
Auditory and Vestibular System Development and Function	9.83E-04-9.83E-04	BMP4,CAT,CHD7,CIB2,COL11A2,COL4A3,EPHB3,FGFR2,FGFR3,GABRB2,LRP2,NFKB1,NTRK3,SHH,SLC44A2,SOX11,VANGL2

## Sheet: Upstream Analysis
© 2000-2019 QIAGEN. All rights reserved.
Upstream Regulator	Expr Log Ratio	Molecule Type	Predicted Activation State	Activation z-score	Flags	p-value of overlap	Target Molecules in Dataset	Mechanistic Network
TCF7L2	-1.212	transcription regulator	Inhibited	-4.491	bias	1.14e-09	ANLN,ARHGEF10,AXIN2,BMP4,CAMK2N1,CCN2,CCP110,CERS2,CNP,CYP51A1,DHCR24,ELOVL1,ENPP2,EPAS1,EVI2A,FA2H,FGFR2,FH,Foxn3,GAB1,GJC2,GLTP,HAPLN2,KNDC1,LDLRAP1,MAP4K4,MOG,NFASC,NKX6-2,NUDT4,PAPSS1,PARVB,PLEKHH1,POP4,PRICKLE1,PRRG1,QKI,RAB31,RALGDS,RFFL,SC5D,SLC44A1,SNX30,STK17B,STK39,SYDE2,TBC1D14,TNS1,TPRN,ZDHHC9
isoquercitrin		chemical drug		-1.673	bias	1.07e-05	ACAT2,CYP51A1,FASN,INSIG1,LDLR,SC5D,SREBF2	34 (3)
ATP7B		transporter		-1.265		1.09e-05	ACLY,APP,CCNG1,CDC20,CYP51A1,FASN,IDI1,LDLR,Mt1,SREBF2,TRIP13
MFSD2A		transporter		1.913	bias	2.25e-05	CYP51A1,FASN,IDI1,INSIG1,LDLR,MVD,Scd2,SREBF2
beta-estradiol		chemical - endogenous mammalian		-1.233		2.9e-05	AARS,ABHD5,ACADM,ACE,ACOX1,ADAMTS1,ADGRF5,AGER,AGTR1,ALDOA,ALK,APC,APP,ATP5PB,BCAS1,BCAT1,BMP4,BNIP2,CACNA1D,CACNA1G,CACNG8,CALR,CAV1,CCN2,CCNB1,CCNG1,CD274,CD55,CD86,CDC20,CDC42BPA,CHRM3,CLIC5,CLSTN2,CNP,CPM,CTLA4,CTSK,CYP1B1,CYP51A1,CYTH4,DBN1,DDB2,DDR1,DHCR24,DSCAM,DSP,DYRK2,E4F1,ECE2,EFNA1,ELF1,ENPP2,EPAS1,EPB41L3,FAM84A,FARP1,FASN,Fbxl19,FBXO10,FCGR2B,FGFR2,FGFR3,FHL1,FLNB,FN1,FNBP1,GAB1,GCS…	454 (11)
SOX2		transcription regulator		-1.938		3.02e-05	APC,ARHGEF10,AXIN2,BCAS1,BMP4,CASKIN2,CCN2,CD9,CERS2,CNP,COL11A2,COMMD3-BMI1,DSP,ECSIT,ELF1,ELOVL1,EPB41L2,FA2H,FARP1,GAB1,GJC2,GLTP,GPR17,KDM3A,LIMS2,LRRC4,MARCH8,MAX,MOG,NFASC,NKX6-2,NOTCH1,NRARP,PARVB,PHLDB1,PIK3R3,PLD1,PLXNB3,PPL,PRKD3,PROM1,QKI,SEMA6A,SLC44A1,SOX17,TEAD3,TET1,TF,TNS3,TTYH2,TUBB3
ESR1		ligand-dependent nuclear receptor		-1.497		3.16e-05	ABHD2,ACE,ACOX1,ADGRG6,AFMID,ALK,ANAPC2,ANK3,ANLN,APC,ARHGEF9,ATP2A3,AXIN2,BCAT1,BMP4,CACNA1D,CAV1,CCNB1,CCNG1,CCP110,CD55,CDC42BPA,CENPL,CENPN,CIT,COG7,COPE,CPM,CYP1B1,CYP7B1,DDB2,DHCR24,DYRK2,EFNA1,ENPP2,FASN,FGFR2,FHL1,FIS1,FLOT2,FLT3LG,FMN1,GABBR2,GBA2,GCSH,GFAP,GPR37,GULP1,HAX1,HDGFL3,HIP1R,HLA-E,HLA-G,HPGDS,HSPA13,ICA1,IKBKE,INCENP,KCTD6,KIF1B,KIF23,LANCL1,LBP,LDLR,LIFR,MAP2K7,MAP3K13,MAP3K…	389 (6)
cholesterol		chemical - endogenous mammalian		0.153		3.81e-05	ABCA2,ACLY,ACSS2,APOB,APP,ATF4,C1QC,CAV1,CTSK,CYP7B1,FASN,FCGR2B,FN1,HLA-DRB5,IDI1,INSIG1,ITGAM,KCNA5,LDLR,MAPT,MITF,MMP14,MYH11,NR4A3,PCYT2,SC5D,SHH,SLC1A3,SREBF2,ZFPM2	59 (6)
SREBF2	8.332	transcription regulator	Inhibited	-2.271	bias	5.36e-05	ACACA,ACLY,ACSS2,BMP4,CYP51A1,CYP7B1,FASN,GTF2I,IDI1,INSIG1,LDLR,MVD,MVK,SC5D,SREBF2	53 (3)
INSIG2		other		1.044	bias	0.000135	ACACA,ACLY,FASN,INSIG1,LDLR,SREBF2	53 (4)
APOE		transporter		0.481		0.000141	ABCA2,ACOX1,AGER,ANK3,APOB,APP,ATF4,BMP4,C1QC,CALR,CAPNS1,CAT,CAV1,CCN2,CD80,CD86,CTSK,DIP2A,FCGR2B,FLOT2,GPX4,GRIA1,HSP90AB1,HSPA1A/HSPA1B,ITGA3,ITGAM,LDLR,LIMS2,LTBR,MAP2K7,MAPT,MYOCD,PCDH9,PRKRIP1,SLC25A44,SORBS1,SREBF2	397 (11)
EPAS1	-0.45	transcription regulator		-1.38	bias	0.000143	ACACA,ACLY,CAT,CAV1,CCN2,CD274,CDC42EP5,CLK3,CNKSR2,CYP51A1,EGLN3,FASN,FHL1,FN1,GBA2,Irs3,KDM3A,LDLR,MCM3AP,MMP14,MYOM2,NFIL3,NOTCH1,NRARP,NRN1,PKIB,RET,TNFSF15
CREB1		transcription regulator		-0.929		0.000159	ALAS1,AQP11,ARPC3,ATP2B4,CALB2,CCNB1,CD9,CLMP,COL24A1,CYP51A1,ECEL1,ERC2,FASN,FGFR2,FN1,GAD1,GNAL,GRIA1,HLA-A,HLA-G,IDI1,INA,KCNIP2,KLF5,LAPTM4B,LDLR,LGALS8,LMO1,MDGA1,MVD,MVK,NFIL3,NKX6-2,NOTCH1,NR4A3,NTSR1,PACRGL,PITPNB,PLA2G4A,PLCXD2,POLR2A,PTPRR,RUNX1T1,SGK1,SIAH2,SLC16A1,SLC17A6,SLC8A2,SSTR1,STAC2,SYNJ2,TF,TH,TOM1,TRH,ZFPM2	81 (2)
ADCYAP1	-5.19	other	Inhibited	-2.578		0.00016	ADCYAP1,ADCYAP1R1,AGER,ATRN,AZIN1,Basp1,CD80,CD86,COL5A1,DDHD1,ENPP2,FGFR2,GABRB2,GFAP,GRP,ITGAM,KIF23,LMO1,MAP2K7,MCM3AP,MOG,NHLH2,Nrxn3,P2RY2,PTPRR,QKI,SLC1A3,SNAP25,TK1	378 (7)
Sos		group				0.000163	ACOX1,ADD2,ANK3,CAMK2D,CAT,CCNG1,CERS4,E4F1,FMN1,HPGDS,KIF1B,KIF2A,MAP4K4,MAPK6,NFIL3,ODC1,PAOX,PLD1,PRCC,PRPF4B,QKI,RBP1,RUNX1,SEMA6D,STX11,TPD52
OLIG2		transcription regulator				0.000167	GFAP,GPR17,NOTCH1,S100B
ezetimibe		chemical drug		-1.383		0.000196	APOB,CYP51A1,IDI1,LDLR,MVD,MVK,SREBF2	53 (4)
TAZ		enzyme	Inhibited	-2.603		0.000253	ADAMTS1,AMPH,CAMK2N1,CAV1,CCN2,COL5A1,CYP1B1,ENPP2,FN1,KDM3A,KIT,LCP1,LDLR,LRP2,MYOF,SAMD4A
SCAP		other	Inhibited	-2.375	bias	0.000347	ACACA,ACLY,ACSS2,ASNS,CYP51A1,FASN,IDI1,INSIG1,LDLR,MVD,MVK,SC5D,Scd2,SREBF2	54 (5)
HNF4A		transcription regulator		-1.113		0.000378	ACLY,ACOX1,ACP2,ACSS2,ADCY7,ADIPOR1,APOB,APP,ARMC6,ASNS,ATF4,AXIN2,BARD1,BRIP1,BUD31,CAMK2D,CAT,CAV1,CCDC82,CCNB1,CCNG1,CCP110,CD55,CD80,CDHR2,CHIC2,CNOT9,COMMD9,COX14,CROT,CYLD,CYP1B1,CYP51A1,CYP7B1,DDX41,DHRS4,DIP2A,DNAJB4,DTX3L,DYRK1B,EFNA1,EFTUD2,FH,FHL1,FILIP1,FKBPL,FUZ,FYCO1,G6PC3,GAB1,GALM,GBF1,GFER,GIN1,GPR137,GPR37,GRHPR,GRIN2D,GTF2I,GTF3C5,HIST1H2BB,HLA-A,HLA-G,HYAL3,IL11RA,IMMT,INCENP,…
FOXO4		transcription regulator		-1.014		0.000402	ACACA,ACLY,Akr1c14,CAV1,CCN2,CERS4,CYP51A1,DHCR24,FASN,FLNB,IDI1,ITGAM,Scd2,SGK1,SREBF2
levodopa		chemical - endogenous mammalian	Activated	3.622		0.000412	ATG16L1,ATP2A3,CASKIN2,CIB2,CYLD,CYTH4,ECEL1,EPHA5,FAAP100,FAM126A,GANC,GFAP,GNAL,HAPLN4,HLA-A,IL11RA,INSC,KCNA5,KDM3A,KIAA0556,LGALS8,LZTS3,MITF,MMP14,Mocs1,MYO9B,NAV1,NOL3,NOMO1 (includes others),NRARP,NTRK3,P2RY6,PADI2,PAOX,PCYT2,PIK3CG,Ppp1cc,PRICKLE1,PRKD3,PRPF18,PTBP1,RBAK,RC3H2,RILPL1,RIMS1,RUNDC3B,SFXN3,SHANK3,SIAH2,SLC24A2,SLC25A44,SLC29A3,SLC44A2,SMIM14,TH,TMEM63B,TPD52,TSEN2,VANGL2,YLP…
POR		enzyme		0.875		0.000456	ACAT2,ACLY,Akr1c14,ASNS,CYP51A1,CYP7B1,DHCR24,ELOVL1,HLA-A,HLA-DRB5,HSD17B11,IDI1,INSIG1,LDLR,Mt1,MVD,MVK,PLA2G7,SC5D,Scd2,SLC22A5,SREBF2,STAT1
SREBF1		transcription regulator	Inhibited	-2.076		0.00052	AARS,ACACA,ACLY,ACSS2,ALDOA,BEST1,CYP51A1,CYP7B1,FASN,FN1,GRSF1,HSPA13,HSPA1A/HSPA1B,IDI1,IMMT,INSIG1,KCNA2,LDLR,MVD,NFIL3,PIK3R3,PLA2G3,PLS3,RBP1,RPS24,SC5D,Scd2,SLC22A5,TF	339 (9)
GnRH analog		biologic drug		-0.622		0.000704	ACACA,ADD2,AGER,ARHGEF10,ARHGEF9,ATRN,CACNA1D,CALR,CAPNS1,CCP110,CDK16,DAXX,EIF2B2,FLT3LG,FN1,GAB1,GABRB2,HSP90AB1,IK,IL11RA,ITPR3,MYO9B,NGFR,NHLH2,NTRK3,PIK3R3,PPIA,PPM1E,PRCC,SLC25A44,SNRPD3,SRSF3,TNS2,UBR4,YIF1A
GW3965		chemical reagent		-1.364		0.000712	ABHD5,ANGPTL3,APP,CAV1,CCNB1,CD80,CD86,FAM3C,FASN,KIF23,LDLR,MVD,NR1D1,PCYT2,PKIB,SC5D,Serpinb6b
NRAS		enzyme		0.544		0.000743	ACADM,CCNB1,CCNG1,CD86,CDC20,EPAS1,FHL1,FN1,HLA-A,IFIT1B,LBP,MITF,NOL3,OSBPL1A,P3H4,PERP,PHLDA3,RBPMS,SBNO2,SCX,STAT1,UBE2C,VPS25,YIF1A
BDNF		growth factor		-1.299		0.000767	ADCYAP1,APC,APP,CALB2,CD80,CYGB,EPB41L2,FLNB,GFAP,GRIA1,HIST1H2AL,KCNIP2,KIF1B,KIF5A,KLC1,MAPT,MVD,NGFR,NR4A3,NRXN1,P4HA1,PAFAH1B1,PALD1,PTBP1,REEP5,RPL35A,SHH,SLC17A6,SNAP25,SPRED2,TH,TRAF3,TRH,TUBB3	105 (3)
sterol		chemical - endogenous mammalian		1.398		0.000993	ACACA,ACLY,ACSS2,FASN,LDLR,Scd2,SREBF2	39 (6)
ZBTB17	1.156	transcription regulator				0.00102	ANLN,CAMK2N1,CCNB1,CDC20,CKAP2,DDB2,KIF4A,KIT,LDLR,LRRN3,NGFR,ODC1,UBE2C	249 (5)
INSIG1	-0.975	other	Activated	2.472	bias	0.00107	ACACA,ACLY,ACSS2,CYP51A1,DHCR24,ELOVL1,FASN,IDI1,LDLR,MVK,PCYT2,PLA2G7,PLD1,Scd2,SREBF2	57 (4)
quinolinic acid		chemical - endogenous mammalian		-1.655		0.00112	CAT,GAD1,GFAP,HSPA1A/HSPA1B,NGF,NGFR,NTRK3,RET,TH	109 (4)
25-hydroxycholesterol		chemical reagent		0.712		0.00124	ACAT2,ACLY,ANGPTL3,ASNS,ATF4,FASN,INSIG1,LDLR,NR4A3,PIK3R3,SREBF2	60 (6)
SH3TC2		other		-1.89	bias	0.00124	ACLY,CYP51A1,DHCR24,IDI1,MVD,MVK,SC5D
3,4,5,3',4'-pentachlorobiphenyl		chemical toxicant		-0.288		0.00128	AKR1A1,BMP4,CACNA1D,CAT,CTLA4,CYP1B1,EPB41L3,GRHPR,HSPA1A/HSPA1B,KIF1B,MYH11,NOTCH1,SLCO3A1
epicatechin		chemical drug		-1		0.00132	CDC20,DYRK2,NOTCH1,NUP43,PARVG,PTPN6,SCX,SNAP25,ST3GAL1
(-)-norephedrine		chemical drug	Inhibited	-2.236	bias	0.00132	CYP51A1,IDI1,LDLR,MVD,MVK	33 (3)
TP53		transcription regulator		-1.605		0.00148	ABCA2,ABCB6,ACADM,ACE,ACLY,ACP2,ACSS2,ADGRE5,ADH5,AGTR1,ALDOA,ANLN,ANTXR1,APC,APP,ASNS,ATF4,ATP5F1C,ATP5PB,AXIN2,BCAT1,C1QC,CAMK2D,CAMK2N1,CAPNS1,CAT,CAV1,CCN2,CCNB1,CCNG1,CCNK,CD70,CD82,CDC20,CDC42BPA,CHST12,CKAP2,COL2A1,COP1,CTSK,CYP51A1,DCLRE1A,DDB2,DDIAS,DDR1,DHCR24,DNAJB4,EFNA1,EIF4G3,ENPP2,EPAS1,F5,FAM3C,FASN,FAT1,FH,FHL1,FN1,GAD1,GLS2,GPR157,GPR17,GPR87,HS3ST1,HSP90AB1,HSPA1A/HSPA1B,IGDCC4…	392 (10)
NPC1		transporter		0.804		0.0016	APOB,ATF4,CAV1,CTSK,CYP51A1,HLA-DRB5,IDI1,LDLR,MMP14,MVD,MVK,SREBF2,STAT1	57 (6)
KIF3A		enzyme		1.446		0.0018	ACAT2,ACLY,COL2A1,CYP51A1,IDI1,MVD
pitavastatin		chemical drug	Inhibited	-2.433	bias	0.0018	ACADM,ACOX1,CAT,CYP51A1,IDI1,MVD
ACACB		enzyme		0.492		0.00183	ACACA,ACLY,FASN,MVD,SREBF2	333 (7)
SPIC		transcription regulator				0.0019	FCGR2B,KIT,NFKB1
Ifi202b		other				0.0019	AIM2,FCGR2B,ODC1
DNM1		enzyme				0.0019	APP,MMP14,SLC24A2
N-lauroyl-L-phenylalanine		chemical reagent				0.0019	KLF2,KLF3,MARK1
HDL		complex	Activated	2.453		0.0021	AGTR1,CD80,CD86,EGLN3,INSIG1,ITGAM,KLF2,LDLR,SIAH2	392 (11)
SNCA		enzyme		1.124		0.00212	ALK,ARHGEF28,C1QL3,CACNA1D,CCKBR,CDC20,CNIH2,EFNA1,ERC2,FUZ,GFAP,GRIN2D,GRM2,HLA-DRB5,ITPA,KCTD6,KIF1B,KIF2A,KIF4A,MARK1,MEGF11,NOTCH1,NPTXR,PBX1,PCDHA4,PDIA5,PITPNM2,PLXNB3,RET,SCN7A,TH,TUBB3
lovastatin		chemical drug		-1.455		0.00218	ACAT2,ADAMTS1,ATF4,CAT,CCN2,CD86,FASN,GFAP,KLF2,LDLR,MOG,MVD,MVK,NKX6-2,PIK3R3,SREBF2,TFPI,TH	390 (10)
kainic acid		chemical toxicant		-1.036		0.00225	APP,ATF4,CALB2,FGFR2,FGFR3,GABRB2,GFAP,GRIA1,GRM2,KCNQ3,KLK6,LMO1,NFIL3,NGF,NGFR,ODC1,PACRGL,RET,SLC16A1	186 (6)
mir-133		microRNA		0.777	bias	0.00232	CCN2,CCNB1,CERS2,CORO1C,FN1,HLA-G,KCNIP2,LPGAT1,MMP14,PITPNB,QKI
APP	1.359	other		-1.397		0.00234	ADCYAP1,AGER,ALDOA,AMPH,ANAPC2,APC,APP,ATF4,ATP5F1C,AXIN2,BMP4,CALR,CAMK2D,CAT,CCN2,CD82,CD86,DAXX,DBN1,DNAJC5,DYRK1B,ECE2,ENPP2,EPAS1,EXT1,FCGR2B,FN1,Fnbp1l,Fus,FUZ,GAB1,GABBR2,GFAP,GRIA1,HEATR5A,HLA-E,HNRNPA1,HSP90AB1,HSPA1A/HSPA1B,IFIT1B,INA,ITGA3,ITGAM,ITPR3,KCND3,KIF2A,LBP,LDLR,let-7,LMO4,MAP6,MAPT,MMP14,Mt1,MTHFD1L,MXI1,NARS2,NFKB1,NGFR,NR1D1,PACS2,PDXP,PPIA,Rbfox3,RUNX1T1,S100B,Serpinb6b,S…	415 (11)
FMR1		translation regulator	Activated	2.557		0.00254	ALDOA,APP,BCAS1,CLSTN2,CYP1B1,GRIA1,GRM2,PCDHGA5,PPIA,PXMP4,SHANK1,SLC24A2,SLC8A2,SNAP25,SNAP91,STX11,SYNGR1,TF
Creb		group	Inhibited	-2.526		0.00258	ADCY8,ADCYAP1,ANK3,ANTXR1,ARHGEF9,BCAS1,CYP51A1,E4F1,FLNB,Foxn3,GABBR1,GIMAP8,GPR50,HLA-G,ITGAM,LDLR,LMO4,MITF,MLLT6,NR4A3,NRN1,PRKAA2,PYCR1,RET,SLC25A44,SLC8A1,SOX17,TF,TH,TRH,TSEN34,Vamp1
NKX2-1		transcription regulator		-1.319		0.00284	ADCYAP1,ADGRF5,AGER,BMP4,CYGB,ENPP2,EPHB3,HLA-A,LRP2,MAPT,MYBPH,MYH11,PCDHA4,PGLYRP1,QKI,RET,SCN7A,Serpinb6b,SHH,SOX17,SREBF2
chloropromazine		chemical drug		-0.739		0.00289	ACAT2,IDI1,LDLR,MVK,NR4A3,SC5D,SREBF2,WIPI1
LB-205		chemical reagent		-0.068		0.00289	GFAP,NFKB1,NGF,NGFR
lysophosphatidylcholine		chemical - other	Inhibited	-2.714	bias	0.00292	CAT,CD274,CD70,CYP51A1,FASN,INSIG1,LDLR,MVD,MVK,SREBF2,TNFSF15	64 (4)
clozapine		chemical drug		-0.622		0.00293	ACACA,ACAT2,FASN,GRIA1,LDLR,NR4A3,SC5D,SGK1,SHANK1,SREBF2
NFASC	-4.155	other		-1.206	bias	0.00324	ANK3,KIF1B,KIF5A,KLC1,NFASC
Tap		complex				0.00351	HLA-E,HLA-G
ZDHHC7	0.822	enzyme				0.00351	APP,TF
Hya		other				0.00351	CD80,CTLA4
CELA1		peptidase				0.00351	HLA-A,HSPA1A/HSPA1B
SNF8		enzyme				0.00351	VPS25,VPS36
SORL1		transporter				0.00351	APP,PACS1
Kcnip2		other				0.00351	KCND3,KCNIP1
fenoprofen		chemical drug				0.00351	APP,NGFR
N(6)-carboxymethyl-L-lysine		chemical - endogenous mammalian				0.00351	CCN2,FN1
TNF		cytokine	Inhibited	-2.717		0.00353	ACACA,ACADM,Acan,ACE,ACOX1,ADGRG6,AGER,AGTR1,ANK3,APC,APP,ARHGAP23,ATF4,ATP2B4,AVPR1A,AXIN2,BMP4,CALR,CAT,CAV1,CCN2,CD274,CD28,CD55,CD70,CD80,CD82,CD86,CDC42EP5,CERS4,CIB2,CNP,COL2A1,COL4A3,CTLA4,CTSK,CXCL16,CYLD,CYP1B1,CYP7B1,DAXX,DDIAS,EFNA1,EGLN3,EIF2AK2,EIF2B2,ENPP2,EXT1,FASN,FCGR2B,FGF18,FGFR2,FN1,FNBP1,GAB1,GABRB2,GBA2,GFAP,GPX4,GRIA1,HEPACAM,HLA-A,HLA-E,HPGDS,HSP90AB1,HSPA1A/HSPA1B,IFIT1B,…	495 (13)
MYC		transcription regulator		0.203		0.00354	ABCA2,ACACA,ADAMTS1,ADIPOR1,AFMID,ALDOA,APP,ARHGAP25,ASNS,ATF4,BCAT1,CAMK2N1,CAPNS1,CAV1,CCNB1,CD274,CD86,CD9,CDC20,CNP,COL2A1,COL5A1,COMMD3-BMI1,CSDE1,DBN1,DDB2,DKC1,DSP,EBF1,ECSIT,EFTUD2,EPHB3,FARP1,FASN,FN1,GAMT,GCSH,GFER,GIGYF2,GLS2,GLYR1,HLA-A,HLA-E,HNRNPA1,Hnrnph1,ITGA3,ITGAM,KLK6,let-7,LGR5,MAX,MGAT1,MITF,Mt1,MYBPH,NGF,ODC1,PERP,PHB2,PLS3,PPIA,PPL,Ppp1cc,PROM1,PRPH,PTBP1,PYCR1,RBP1,RFFL,RP…	401 (9)
CA9		enzyme				0.00362	Acan,COL2A1,EPAS1
Gm35986		other				0.00362	IDI1,MVK,SREBF2
alpha-ketoisocaproic acid		chemical - endogenous mammalian				0.00362	ATP2B3,ITPR3,SLC8A1
D-glucose		chemical - endogenous mammalian		-1.395		0.00391	AARS,ACACA,ACADM,Acan,ACE,ACLY,ACOX1,ADIPOR1,AGER,AGTR1,ALDOA,ANLN,APOB,ASNS,ATF4,ATP2A3,ATP2B3,ATP2B4,BCAT1,BMP4,CACNA1D,CALR,CAT,CAV1,CCN2,CCNB1,CD55,COL2A1,FASN,FN1,G6PC3,GCDH,GFAP,ITPR3,LCP1,LDLR,MMP14,Mt1,MYH11,NR4A3,NRXN1,ODC1,PRKAA2,PTPN6,PYCR1,SARS,Scd2,SEPHS2,SGK1,SLC1A3,SLC8A1,SNAP25,SORBS1,TK1,TUBB3,TUBB4A	406 (12)
WNT3A		cytokine		-0.994		0.00391	Acan,APP,AXIN2,BMP4,C2orf40,CACNA1G,CALR,CCN2,COL11A2,COL2A1,EPAS1,EPHA5,FGF18,FN1,KIT,LGR5,MITF,MMP14,NGFR,PLD1,PRICKLE1,RUNX1,RUNX1T1,SHH,SOX17,TCF7L2,TUBB3
RPTOR	-0.687	other		-0.638		0.00393	ACADM,CD80,CD86,CTLA4,CTSK,CYP51A1,DHCR24,IDI1,ITGAM,MVD,MVK,SC5D,SREBF2	40 (3)
dihydrotestosterone		chemical - endogenous mammalian	Inhibited	-2.002		0.00405	ACACA,ACLY,ADAMTS1,ADCYAP1,AGTR1,ALAS1,ALDOA,APP,ARFGAP3,AXIN2,BRIP1,CCN2,CCNB1,CDC20,DDIAS,Dgcr6,DHCR24,EFNA1,FASN,FN1,GFAP,GIGYF2,GPX4,GTF2I,HLA-A,HPGDS,HSPA1A/HSPA1B,KPNA1,LDLR,LDLRAP1,LY6E,MARK1,Mt1,NOTCH1,ODC1,RPL3,RPS24,RPS4Y1,RUNX1,SGK1,SLC1A3,SLC2A5,SLCO3A1,SMARCC1,SMG7,SREBF2,TF,TFPI,TRIP13,YTHDC1	454 (11)
forskolin		chemical toxicant		-1.951		0.00407	Acan,ACE,ACOX1,ADAMTS1,ADCYAP1,AGTR1,ALDOA,APP,AXIN2,CALR,CCN2,CCNB1,CD55,CD80,CD86,CD9,CDK16,CMTM5,CNP,CYP1B1,ECEL1,EGLN3,EPHA5,FGFR2,FN1,GFAP,GNAL,GRIA1,HRH3,HSPA1A/HSPA1B,INA,ITGA3,ITPR3,MAP4K4,MITF,Mt1,NFIL3,NGF,NOL3,NR4A3,ODC1,PTP4A1,RAB20,RAB31,RET,RPS11,RUNX1,SEMA6D,SGK1,SLC17A6,SLC2A5,SNAP25,SOX17,SSTR1,STAT1,SYNJ2,TH,TK1,TRH,USH2A	426 (10)
IL1B		cytokine	Inhibited	-2.039		0.00414	Acan,ADAMTS1,AGER,AGTR1,ANTXR1,APOB,APP,ASAH2,ATF4,AVPR1A,BMP4,CAT,CCN2,CD274,CD55,CD80,CD82,CD86,COL2A1,DDIAS,EFNA1,EGLN3,ENPP2,EPAS1,FCGR2B,FGF18,FGFR2,FGFR3,FN1,GAD1,GRIA1,HLA-A,HLA-E,HPGDS,HSPA1A/HSPA1B,IFIT1B,IKBKE,ITGAM,KCNH8,KIF15,LBP,LCP1,LDLR,LGALS9B,LIFR,MAPT,MMP14,Mt1,MTDH,MYEF2,MYH11,NFIL3,NFKB1,NGF,NOTCH1,NR1D1,NR4A3,ODC1,PAPPA,PCSK6,PHB2,PLA2G3,PLA2G4A,PLD1,PTP4A1,S100B,SCX,SGPL1,SH…	405 (11)
CTNNBIP1		other		0.927		0.00414	AXIN2,CYP51A1,IDI1,TUBB3
DBI		other		-1.091		0.00414	ACSS2,APOB,FASN,SREBF2	34 (3)
MAP4K4	-2.438	kinase		1.846	bias	0.00417	ACACA,ACLY,ALG14,CBLB,CHSY1,DHRS4,FASN,GCDH,GRHPR,NT5M,PDXP,PLCB4,POLE3,PTDSS2,RPS6KB2
Rp-cAMPS		chemical - kinase inhibitor		-0.6		0.00419	GRIA1,INA,MMP14,PLD1,RBP1
FGF10		growth factor		-0.308	bias	0.00472	AGER,BMP4,CYP1B1,CYP51A1,FGFR2,LDLR,MMP14,PERP,SHH
picrotoxin		chemical toxicant		-0.728	bias	0.00522	ADRA1B,AGTR1,APP,CCKBR,CHRM3,GRIA1
thapsigargin		chemical toxicant		1.434		0.0053	ACADM,Acan,ADIPOR1,ASNS,ATF4,CALR,CAV1,CD80,CD86,COL2A1,EVI2A,FN1,HSPA1A/HSPA1B,INSIG1,KPNA1,LIFR,NFIL3,NGF,NR4A3,PTPN6,SGK1	299 (9)
ONECUT1		transcription regulator				0.0053	AGTR1,ARMC6,CACNA1D,CENPN,CYGB,CYP51A1,DDB2,DHRS4,ELOVL1,FASN,GBF1,HIST1H4H,HLA-G,HSPA1A/HSPA1B,KLF3,LSG1,MAGED2,MYOF,PACS1,PHB2,PSMB1,PTPRR,RMND1,RPLP1,SEMA6A,SLC1A3,SMARCC1,TRPC4AP
S100A8		other		0		0.00541	ADAMTS1,CD274,CD80,CPM,CTLA4,EFNA1,ENPP2,ITGAM,MMP14,MYH1,NFKB1,NGFR,NR4A3,NTRK3,PLXNB3,RAB20,SGK1,SHH,Spry1,STAC2	382 (8)
PIAS1		transcription regulator		1.609		0.00542	ACACA,FASN,KLF2,KLF5,MYH11,RRAD,STAT1	15 (2)
MBTPS1		peptidase	Inhibited	-2	bias	0.0057	ACACA,FASN,LDLR,SREBF2	33 (3)
EN1		transcription regulator		-0.762		0.0057	NGFR,PLCB4,TH,TUBB3
SPINT2		other		1.029	bias	0.0057	CLK3,DYRK2,ELF2,PAPPA
icatibant		biologic drug		-0.277		0.0057	AGTR1,CHRM3,NGF,NOTCH1
prednisolone		chemical drug	Activated	2.076		0.00571	AMBRA1,APC,APP,ATG16L1,BNIP2,CAT,CD86,CYGB,FANCC,GAB1,IFIT1B,IFNA4,IGF2BP3,ITGAM,NFIL3,NFKB1,NME5,NMT2,PIK3CG,PRKAA2,SGK1,SLC29A3,STAT1,ZFP36L2	278 (5)
KLF2	-2.101	transcription regulator		-0.213		0.00575	ACE,BMP4,CAV1,CCN2,CD55,CD86,CD93,CNP,CYP1B1,EFNA1,EPAS1,GZMM,LBP,LTC4S,MMP14,MVP,NOTCH1,Serpinb6b,STAT1,TFPI	237 (4)
MYCN		transcription regulator		1.201		0.00583	ABCA2,ALDOA,CAV1,CCN2,COMMD3-BMI1,FGFR2,FN1,HLA-A,HSP90AB1,ITGA3,LRRN3,MXI1,MYL12A,NACA,NGFR,ODC1,RPL13A,RPL3,RPL35A,RPL39,RPLP1,RPS16,RPS24,SLC16A1,SOX17,TH,TM6SF1,XRCC3
JUNB		transcription regulator		-1.633		0.00584	ACAT2,ACLY,AGTR1,CAV1,CD274,CD82,CDC20,CXCL16,CYP1B1,Dgcr6,FASN,FN1,MVD,MYL12A,SGK1,SLC8A1	366 (7)
NOTCH3		transcription regulator		-0.788	bias	0.00601	COL5A1,EPAS1,FN1,MYH11,NOTCH1,NRARP,PBX1,PROM1,Rbfox3
MTOR		kinase		-1.15		0.00606	ACACA,ACADM,ACLY,ACOX1,ADPGK,AKR1A1,ATP5PB,CAB39L,CACTIN,CD274,CD86,CNP,DDAH2,EFNA1,EPAS1,FASN,FGFR3,FN1,HSP90AB1,IQSEC2,LDHD,MAPT,MOG,PFKFB2,PTBP1,PTPN6,RPS11,SLC8A2,SREBF2,ST6GAL1,STAT1,TK1,UBE2C	388 (9)
SERPINA3		other				0.00606	APP,CCN2,LDLR	54 (4)
GABBR2	-0.967	G-protein coupled receptor				0.00606	GABBR1,GABBR2,GRIA1
RBP4		other				0.00606	ADCY6,RBP1,SHH
GLP-1 (7-36) amide		biologic drug				0.00606	ACACA,FASN,ITPR3
desmosterol		chemical - endogenous mammalian				0.00606	DHCR24,LDLR,Scd2
glutamine		chemical - endogenous mammalian		1.816		0.0061	AARS,ASNS,ATF4,BCAT1,FN1,GCDH,HSPA1A/HSPA1B,IRF2,NGFR,PROM1,PYCR1,SLC16A1,TUBB4A	252 (6)
CASZ1		enzyme		1.912		0.00631	Acan,CACNA1D,COL2A1,FGF18,MYOF,SLC24A2,TRPC5
SUMO3		other		0.64		0.00631	APP,CAV1,CXCL16,HLA-G,LY6E,MMP14,PLA2G3
TP73		transcription regulator		1.659		0.00655	CCNB1,CCNG1,CD55,CDC20,DCLRE1A,FASN,FGFR2,FGFR3,FLOT2,FN1,GBX1,GLS2,HIST1H2BH,HSPA1A/HSPA1B,KIF23,KIT,KLF5,LCP1,LDHD,LIG1,MCM3AP,MMP14,NFKB1,NOTCH1,P2RY2,PERP,PIK3R3,PLCD3,PPL,PTPN3,RUNX1,Serpinb6b,TH,TSHZ2,UBE2C,VAMP4,YBX1	246 (4)
KRAS		enzyme		0.414		0.00656	ACLY,AGER,Akr1c14,ALDOA,AMPH,ARPC3,AXIN2,Basp1,BMP4,CAV1,CCN2,CCNB1,CCP110,CD274,CD80,CHSY1,CLIC5,COL4A3,DBN1,EFNA1,EIF2AK2,FASN,FCGR2B,FLOT2,FLT3LG,FN1,GFAP,GTF2I,IRF2,ITGAM,IVNS1ABP,LGALS9B,LYL1,NFKB1,NRN1,ODC1,PALD1,PARVA,PLD1,PRCC,PRPH,PTPN6,QKI,RAB20,RHEBL1,SOX17,SREBF2,STAT1,TK1,Tpi1 (includes others),Tpm3,TRIP13	85 (3)
DYSF		other				0.00672	CD55,CORO1C,EVI2A,FCGR2B,FN1,HLA-A,HLA-DRB5,HSPA1A/HSPA1B,IDH3A,LCP1,PRPF4B
bucladesine		chemical toxicant		-1.02		0.00686	Acan,ADAMTS1,ADCY8,AXIN2,CACNA1G,CD80,CD86,CNP,CTLA4,EGLN3,GFAP,GLS2,HRH3,HS3ST1,KIT,LDLR,LRRN3,MMP14,Mt1,NFKB1,NGF,NR4A3,ODC1,RET,S100B,SEMA6D,SLC17A6,SNAP25,SOX17,ST8SIA5,TF,TH,ZDHHC7	390 (8)
GNA15		enzyme				0.00694	Akr1c14,AVPR1A,BMP3,BMP4,FHL1,HLA-E,LBP,Mt1,MYH1,MYH11,NFKB1,ODC1,PRKAA2,RBP1
LEPR		transmembrane receptor		-0.961		0.00703	ACACA,ACOX1,ADCYAP1,APOB,DNAJC7,FASN,FN1,GFAP,ITGAM,LDLR,MAP4K4,MMP14,SNAP25,SREBF2,STK17B,TCF7L2,TNPO3,TPRA1,TRH	407 (12)
TO-901317		chemical reagent		-1.405		0.0074	ACACA,ACLY,ACOX1,ADIPOR1,ALAS1,ANGPTL3,APP,CCNB1,CYP7B1,ELOVL1,FASN,GAMT,HSD17B11,HSD17B8,LDLR,LIFR,LTC4S,MRPS2,Mt1,NR1D1,PGLYRP1,PSMB2,RDH12,Scd2	347 (10)
GCK		kinase		0.816		0.00744	ACADM,ACLY,ATP5F1C,FASN,FH,Scd2	332 (7)
KLF5	30.272	transcription regulator		-0.68		0.00756	ACADM,ACOX1,CCNB1,EPAS1,FGF18,KLF5,NOTCH1,RUNX1,TBC1D14
TAC4		other		0.226	bias	0.0076	CD80,CD86,MMP14,TNFSF15
MGAT3		enzyme		-1.96		0.0076	APOB,ITGA3,NOTCH1,PROM1
HOXA3		transcription regulator		0.788		0.00765	EPAS1,EVI2A,KLF2,PIK3CG,PRTN3,RUNX1,SOX17,SPATA6
mibolerone		chemical drug		-1.252		0.00772	ACACA,CALR,CYP51A1,FASN,FHL1,HLA-E,HSD17B11,INCENP,LDLR,PPIA,Scd2,SHANK1,SLC22A5,SPOCK1,TF,TK1
CST5		other		0.577		0.00775	ACAT2,ANK3,CAMK2G,CAV1,DKC1,DNAJB4,DSP,EIF2B2,FHL1,GRSF1,INTS4,ITPR3,MALSU1,MVP,PLS3,PPL,PRPF6,RBP1,REEP5,RUNX1,SGPL1,SLC1A3,SNX30,TENT4B,TRRAP,VPS25,VPS36
GW9662		chemical reagent		1.543		0.00802	ACACA,ACLY,AGER,CAV1,CCN2,CD86,EGLN3,FASN,FN1,INSIG1,NR1D1,UPK2
IgG		complex		-0.503		0.00804	APP,CALR,CD86,CD9,DSP,EFNA3,EGLN3,FCGR2B,FN1,GFAP,HLA-E,ITGAM,KLK6,LDLR,NGF,PALD1,PLS3,PPIF,PPL,PTPN6,TNFSF15,TRIM16	379 (8)
methylselenic acid		chemical reagent				0.00819	ADAMTS1,BMP4,BTD,CAMK2N1,CCNB1,CDC20,CDH7,CDK10,CDK16,DHCR24,FN1,GPR37,HSD17B11,INPP4B,ITGB3BP,MAPT,NFIL3,NFKB1,PLCB4,PPM1A,PPM1B,RAB31,SGK1,UXS1,ZFX	398 (7)
ESR2		ligand-dependent nuclear receptor		-1.844		0.00843	ADAMTS1,APC,BCAT1,BMP4,CACNA1D,CADM3,CAV1,CCN2,CD93,CDC42BPA,CLIC5,CPM,CYTH4,DDB2,DNAH11,ENPP2,EPHA5,FAM84A,FASN,FHL1,FN1,GABBR2,GCSH,GFAP,GGCT,LRRN3,MMP14,MYH1,Nat8f3 (includes others),NFKB1,NOTCH1,PERP,PKIB,PROM1,PYCR1,SFXN3,SGK1,SHISA2,SLC5A7,SOX11,STON1,TNS3,TRIM23,USP8	390 (7)
cobalt chloride		chemical reagent		-1.332		0.00886	ADAMTS1,ALDOA,CD274,CYP1B1,EPAS1,HSP90AB1,MITF,PROM1,SLC1A3,TH,ZNF667	234 (5)
C4BP		complex				0.00928	CYP51A1,IDI1,MVD
CHCHD5		other				0.00928	ACACA,ACADM,FASN
TRIB1		kinase				0.00928	ACACA,ACOX1,FASN
PKP2		other				0.00928	COL2A1,DSP,FN1
miR-217-5p (and other miRNAs w/seed ACUGCAU)		mature microRNA				0.00928	ACACA,ACOX1,FASN
ACLY	7.393	enzyme				0.00928	ACACA,ACSS2,FASN
THRSP		other				0.00928	ACACA,ACLY,FASN
CYP4A11		enzyme				0.00928	ACE,FN1,SGK1
SOAT1		enzyme				0.00928	APP,FASN,SREBF2	53 (4)
PAX9		transcription regulator				0.00928	BMP4,COL2A1,SHH
CNTF		cytokine	Inhibited	-2.173		0.00969	ENPP2,FASN,GFAP,LBP,LIFR,NGF,NGFR,NOTCH1,Rbfox3,SLC16A1,STAT1
PPARGC1B		transcription regulator	Inhibited	-2.531	bias	0.00969	ACACA,ACADM,DHCR24,EGLN3,FASN,GGPS1,MITF,MVD,MVK,PHOSPHO1
DGCR8		enzyme		1.6		0.00974	ADGRG6,CNP,let-7,MITF,NGFR,NOTCH1,SHH,TCF7L2
CHRNA1		transmembrane receptor		-0.577		0.00989	CD28,CD80,CD86,CTLA4
ZNF148		transcription regulator				0.00989	FN1,ITGAM,ODC1,STAT1
miR-128-3p (and other miRNAs w/seed CACAGUG)		mature microRNA		0	bias	0.00989	AFF1,LDLR,NTRK3,SNAP25
PLIN1		other				0.00989	ABHD5,ACACA,ACADM,FASN
leupeptin		chemical - protease inhibitor		-0.747	bias	0.00989	APP,CAV1,CD9,MAPT
24-hydroxycholesterol		chemical - endogenous mammalian		-1.091		0.00989	ACE,APP,LDLR,SREBF2
Fibrin		complex				0.00996	COL2A1,FN1,GFAP,NGFR,TH
CYP7A1		enzyme		-1.342		0.00996	ACACA,CYP7B1,FASN,LDLR,SREBF2	383 (11)
9Z,11E-octadecadienoic acid		chemical - endogenous mammalian		-0.465		0.00996	ACOX1,EBF1,FASN,LDLR,SORBS1
JUN		transcription regulator	Inhibited	-2.517		0.00996	ACAT2,ALAS1,APP,ASNS,CAPNS1,CAV1,CCN2,CD164,CD274,CDC20,CMTM5,COL24A1,CXCL16,CYGB,CYP1B1,Dgcr6,FN1,HLA-G,ITGAM,LBP,LGR5,LMO1,MVD,MXI1,NGF,PARVA,PKIB,PLA2G4A,PTPN6,SDK1,SGK1,SHH,SLC8A1,Spry1,STAT1,SYK,TCF7L2,TF,TH,TK1,TNFSF15	382 (9)
adalimumab		biologic drug				0.0101	CD86,FCGR2B
arundic acid		chemical drug				0.0101	APP,S100B
propentofylline		chemical drug				0.0101	GFAP,NGF
prochloraz		chemical reagent				0.0101	CYP1B1,ODC1
dietary fat derivative		chemical drug				0.0101	APOB,ITGAM
DPP10		peptidase				0.0101	KCND3,KCNIP1
ZNF219		transcription regulator				0.0101	COL11A2,COL2A1
GLDN		other				0.0101	ANK3,NFASC
CLASP2		other				0.0101	GRIA1,SNAP25
Ap1 gamma		group				0.0101	CD28,HLA-A
NRCAM		other				0.0101	ANK3,NFASC
WWP1		enzyme				0.0101	KLF5,PRKAA2
DDOST		enzyme				0.0101	AGER,PROM1
Yap1		transcription regulator				0.0101	MYH11,MYOCD
GNG2		enzyme				0.0101	MYH11,NFKB1
CDC20	-5.559	other				0.0101	CCNB1,UBE2C
ATP2B4	-22.126	transporter				0.0101	ATP2A3,PDZD11
PX-12		chemical drug				0.0101	CD274,CYP1B1
1-heptanol		chemical reagent				0.0101	CD80,CD86
MitoBloCK-6		chemical drug				0.0101	ASNS,PSPH
D,L-propargylglycine		chemical reagent				0.0101	ACE,AGTR1
IFT88		other		0.915		0.0103	ACAT2,ACLY,CYP51A1,IDI1,MVD,SHH
mir-193		microRNA		0.808	bias	0.0103	FAT1,KIT,MAPT,NOTCH1,PIK3R3,RPS6KB2
NOSTRIN		transcription regulator	Activated	2.423	bias	0.0103	ACE,CAV1,FN1,KIT,NFKB1,TFPI
rosuvastatin		chemical drug	Inhibited	-2.433		0.0103	CYP51A1,IDI1,KIT,LDLR,MVD,MVK
RHO		G-protein coupled receptor		-1.066		0.0104	ACADM,APP,EPB41,Mt1,PLA2G7,PRPH,SGK1,SHH,SPOCK1
SPIB		transcription regulator		-1.594	bias	0.0106	CD80,CD86,COL2A1,HSPA1A/HSPA1B,IFNA4,KIT,LGR5,NAV2,NFKB1,NRXN2,P2RY6
SP2509		chemical reagent		-1.125		0.0107	ADAMTS1,ANAPC2,BCAT1,CD274,CDK16,EFNA3,EIF2AK2,EPHB3,FN1,FRYL,HDGFL3,IGF2BP3,ILF3,MAP4K4,MICALL2,NFASC,NOTCH1,NRXN1,OGT,OLFM1,RAPGEF2,RET,RNF220,SGK1,SIAH2,SPOCK1,TPD52,TRRAP,TUBB3
2,3,4,7,8-pentachlorodibenzofuran		chemical toxicant		0.822		0.0109	AKR1A1,CACNA1D,CAT,CYP1B1,EPB41L3,GRHPR,HSPA1A/HSPA1B,MYH11
PCGEM1		other		-1.937		0.011	ACACA,ACLY,ACOX1,ALDOA,DHCR24,FASN,FH
tetrachlorodibenzodioxin		chemical toxicant		0.609		0.0111	AARS,ABCB6,ACOX1,AKR1A1,ASNS,ATF4,BCAT1,BMP4,CACNA1D,CAMK2N1,CD86,CHD7,CTLA4,CYP1B1,EBF1,GAD1,GRHPR,HSPA1A/HSPA1B,INA,KCNA5,KIF1B,KLF2,LRP2,LTC4S,MMP14,MYH11,NMT2,ODC1,PERP,PRCC,SLC22A5,SLCO3A1,TH,TK1
tazemetostat		chemical drug		-0.866		0.0114	ADAMTS1,ANAPC2,BCAT1,CDK16,EFNA3,EIF2AK2,EPHB3,FN1,FRYL,HDGFL3,IGF2BP3,ILF3,MAP4K4,MICALL2,NFASC,NOTCH1,NRXN1,OGT,OLFM1,RAPGEF2,RET,RNF220,SGK1,SIAH2,SPOCK1,TPD52,TRRAP,TUBB3
AGT		growth factor		-1.229		0.0118	ACAT2,ACE,ADIPOR1,AGER,AGTR1,ANK3,ARHGEF9,ASAH2,CALR,CAT,CAV1,CCN2,CD86,CIT,COL11A2,DDAH2,ELMSAN1,FASN,FN1,Foxn3,GABBR1,HSPA1A/HSPA1B,IDI1,KCND3,KLF5,LDLR,LZTS3,MAP2K7,MAPT,NGF,PNKD,POLE3,SEMA6A,SGK1,SLC5A2,SLC8A1,Spry1,TFPI,TH,TUBB3
valproic acid		chemical drug		0.359		0.0121	ABHD5,ACACA,ANK3,ATF4,ATP2A3,ATP2B4,CALR,CAT,CD80,CROT,CYP1B1,CYP51A1,ELF1,FNBP1,GFAP,GRM7,HIST1H3G,HNRNPA1,IDI1,KIT,LDLR,let-7,LMO1,MRPS2,MVD,MVK,MYOF,NOTCH1,OSBPL8,PKIB,PSMB1,PSMB2,SC5D,SGK1,SIAH2,TCF7L2,TH,TNS1,TRAF3,TUBB3,ZPBP
EP300		transcription regulator	Inhibited	-2.787	bias	0.0122	ACADM,AQP11,AXIN2,CAMK2D,CD80,COL2A1,DNAJB4,DUSP22,EVI2A,FASN,FN1,FNBP1,FNDC3B,HLA-G,HSP90AB1,IFIT1B,IFNA4,KDM3A,KIF1B,MAPT,MYH11,NOTCH1,NTRK3,PERP,PLA2G4A,PLA2G7,PPM1E,RASA3,RBP1,RPS6KA1,SPSB1,ST6GAL1,TK1,TLE6,TM2D2,TRIM26,UBE2C,ZFP36L2
CD5		transmembrane receptor		-0.518	bias	0.0122	CD70,CD80,CD86,LDLR,MAP2K7,MVK,SNRPD3,STAT1
HIST1H1T		other		-0.905		0.0125	AGTR1,FARP1,MAST1,OGT,PARVA,PCBP4,PHB2,RILPL1,SERINC3,TENT4B,TMEM230
Hist1h1a		other		-0.905		0.0125	AGTR1,FARP1,MAST1,OGT,PARVA,PCBP4,PHB2,RILPL1,SERINC3,TENT4B,TMEM230
IL3		cytokine		-1.147		0.0125	ABCA2,ACOX1,ADGRE5,AKR1A1,CALR,CAT,CCNG1,CD80,CD86,CIAPIN1,CTLA4,EIF2AK2,FASN,FCGR2B,HLA-A,IK,ITGAM,KIF1B,Mt1,NACA,NOTCH1,ODC1,PLA2G7,PROX1,RPL3,RPS16,RPS4Y1,TK1,TPD52,YBX1,ZBTB17
Srebp		group		-1.188	bias	0.0126	ACLY,ACSS2,FASN,LDLR
CREBZF		transcription regulator		0.254	bias	0.0126	ATF4,FASN,HSPA1A/HSPA1B,INSIG1
HPX		transporter		0		0.0126	AGTR1,CD86,COL2A1,ITGAM
ETV5		transcription regulator		0.231		0.013	AGER,CAV1,CHSY1,CLIC5,COL4A3,FASN,FN1,MMP14,PKP4,QKI,RET,SHH
CTNNB1		transcription regulator		-0.371		0.0131	ACACA,Acan,ACAT2,ACLY,Akr1c14,APP,ARFGAP3,ARMC4,AXIN2,BMP4,C2orf40,CACNA1G,CAPNS1,CBLN1,CCN2,COL2A1,COMMD3-BMI1,CYP1B1,CYP4F12,CYP51A1,CYP7B1,ENPP2,EPHA5,EPHB3,Ewsr1,FAM126A,FASN,FGF18,FLOT2,FN1,GAD1,GALM,GFAP,GRIK1,IDI1,ILF3,KIF23,KIT,KLF5,LAP3,LGR5,LY6E,MAP3K11,MITF,MLLT6,MMP14,NGFR,NOTCH1,NUDT7,OSBPL1A,PCDH9,PCSK6,PLS3,POLR2A,PRRC2A,SGK1,SHH,SOX11,SOX17,SYK,TCF7L2,TPRA1,TRH,TSEN2
ATN1		transcription regulator				0.0132	ARHGEF28,BMP3,CBLN1,CDK2AP1,EBF1,GAD1,GRIK1,IL11RA,KCNA2,MAX,Ppp1cc,PTBP1,SOX11,ST8SIA5,STX4
estradiol valerate		chemical drug				0.0133	NGF,NGFR,TUBB4A
11-dehydrocorticosterone		chemical - endogenous mammalian				0.0133	ACACA,ACOX1,FASN
KHSRP		enzyme				0.0133	LDLR,let-7,RPL3
WNT5B		other				0.0133	COL2A1,FN1,PROX1
HTT		transcription regulator		-0.585		0.0133	ACADM,ACAT2,ALDOA,APP,ATP2B3,AZIN1,BMP3,C2orf40,CBLN1,CCN2,CD9,CDK2AP1,CIT,CLK3,CPSF2,CYP51A1,EBF1,ENPP2,EPB41L3,FASN,FHL1,FN1,GAD1,GFAP,GNAL,GRIA1,GRIN2D,GRM2,HAPLN3,HSP90AB1,IL11RA,KCNIP2,KLF5,LDLR,MMP14,MPRIP,Mt1,MYH1,NFIL3,NGFR,OSBPL8,POLR2A,Ppp1cc,PRKAA2,PROM1,PTBP1,Rbfox3,Scd2,SGK1,SLC1A3,SNAP25,ST8SIA5,STX4,TH,TRH,UCHL3,YBX1
haloperidol		chemical drug		0.489		0.0136	CACNA1D,GFAP,GRIA1,LDLR,NGFR,NR4A3,QKI,SC5D,SHANK1,SLC5A7,TH
JAK2		kinase	Inhibited	-2.621	bias	0.0137	ACE,ENPP2,F5,FCGR2B,GFAP,LY6E,MYL12A,ODC1,PCBP4,PHLDA3,POP4,RBP1,SLC11A1,SLC1A3,STAT1,TF
NEUROG1		transcription regulator	Activated	2.333		0.014	CD82,DSP,EPAS1,FN1,LCP1,LGR5,LRRN3,PAPPA,SPOCK1
PRKAA2	0.532	kinase		1.936		0.0142	ALAS1,CAMKK1,FASN,FGFR2,FN1,GALM,KCNA2,LMO4,SLC16A1,TNS1,TNS3,YBX1,ZDHHC9
ciprofloxacin		chemical drug		1.457		0.0142	ABCB6,APP,ATP5F1C,BMP4,CD86,CD93,HLA-A,IGF2BP3,LDLR,MTHFD1L,MYOF,PKN2,UBTD1
COMMD1		transporter	Activated	2	bias	0.0143	ALDOA,EGLN3,GRHPR,STAT1,TF
genistein		chemical drug	Inhibited	-2.243		0.0144	ACE,ACP2,ALAS1,APOB,CAT,CCN2,CCNB1,CD164,CD80,CD86,CHD5,CHST12,CTSK,EVI2A,EXT1,FCGR2B,GNPTAB,HLA-A,HSPA1A/HSPA1B,HYAL3,LAPTM4B,LBP,LDLR,Mt1,NFKB1,PKIB,PLA2G7,PLBD2,POLR2A,PTPN6,PXMP4,SLC11A1,SLC36A1,STK17B,TPD52
KDM5B		transcription regulator		0.138		0.0149	CAV1,CCN2,CCNB1,COMMD3-BMI1,DHCR24,FGFR2,FHL1,HSD17B8,IARS2,INSIG1,IVNS1ABP,let-7,NOL3,OSER1,PLS3
KLF3	-0.907	transcription regulator		1.461		0.015	ADPGK,ATF4,ATP2A3,CAMK2D,CAPNS1,CD55,CD93,CDK10,FAM126A,GAD1,GIMAP8,GPR137,HM13,HS3ST1,HYPK,IGF2BP3,INTS4,JOSD2,KDM3A,NUDT8,PPM1A,Proser3,PSMB2,RDH12,REEP5,SGK1,TIMM10B,TJAP1,TRIM23,WDR20
HMGA1		transcription regulator		-0.078		0.0155	CAV1,CD80,HS3ST1,IDI1,INSIG1,KIT,KLF2,LY6E,MAPT,MGAT1,MVD,MVK,NFYC,SOX17,SYK,TRH
alpha-amanitin		chemical toxicant				0.0157	ADCYAP1,GFAP,let-7,SLC17A6
KDM4A		transcription regulator				0.0157	CHD5,FHL1,KLF5,MIS18BP1
Iga		complex				0.0157	CD80,CD86,FCGR2B,NGF
phenyl-N-tert-butylnitrone		chemical reagent		0.152	bias	0.0157	CD80,CD86,FN1,HSPA1A/HSPA1B
paclitaxel		chemical drug		0.07		0.0158	ABCA2,ATF4,CAV1,CCN2,CCNG1,CD274,CD80,CD86,CDC20,CNP,CYP1B1,ENPP2,FLT3LG,GAD1,GAMT,GFAP,HLA-A,HSP90AB1,ITGA3,KIFC3,LCP1,PNKD,RFTN1,RPS6KA1,TFPI,TOM1,TSC22D4,YBX1
USP22		peptidase		-1.342	bias	0.0158	CD80,FCGR2B,ITGAM,LYL1,MVP,PTPN6
MKNK1		kinase		0	bias	0.0163	APC,EPB41L2,FLNB,KIF1B,KIF5A,KLC1,MAPT,NR4A3,NRXN1,PAFAH1B1,PTBP1,SNAP25
SPRY1		other		-1.387		0.0168	AXIN2,FGFR3,LMO4,MMP14,MYOCD
cyanocobalamin		chemical - endogenous mammalian		-1.159		0.0168	APC,APP,GFAP,NOTCH1,SHH
testosterone		chemical - endogenous mammalian		-1.97		0.017	ALDOA,ATP5PB,BMP4,CAT,CAV1,CYP51A1,CYP7B1,DHCR24,EIF4G3,FGFR2,FGFR3,FN1,GPX4,GRIA1,HSP90AB1,HSPA1A/HSPA1B,Mt1,NGF,NGFR,ODC1,PKIB,PSMB1,PTP4A1,RPS11,Scd3,SHH,SMARCC1,SSTR1,SYK,TF,TK1,TUBB3
CREBBP		transcription regulator	Inhibited	-2.75		0.0176	ADCYAP1,ALAS1,AQP11,CAMK2D,CAMK2G,CD80,COL2A1,DNAJB4,DUSP22,EVI2A,FGFR3,FNBP1,FNDC3B,GRIN2D,HLA-G,IFIT1B,IFNA4,KIF1B,KLF2,LDLR,MYH1,NOTCH1,NR4A3,NTRK3,PPM1E,RASA3,RPS6KA1,SPSB1,ST6GAL1,TH,TLE6,TM2D2,TRIM26,ZFP36L2
IFNA4	-4.722	cytokine	Inhibited	-2.646	bias	0.0178	ATP2B4,CD274,CD86,HLA-E,IFNA4,MITD1,SLCO3A1
PLP1		other				0.0181	ATF4,ENPP2,MOG,NOTCH1,SEPT8,SHH
SS18		transcription regulator	Inhibited	-2.449	bias	0.0181	CACNA1G,EPHB3,FGFR2,NGFR,RET,RRAD
cercosporin		chemical - endogenous non-mammalian				0.0182	AXIN2,CCN2,FN1
oxadiazon		chemical toxicant				0.0182	ACOX1,CAT,PAOX
pepstatin		chemical - protease inhibitor				0.0182	CAV1,CD9,SHH
6-hydroxydopamine		chemical toxicant		1.487		0.0185	ATF4,CALR,GAD1,GFAP,GNAL,HSP90AB1,HSPA1A/HSPA1B,PSMB2,S100B,Sept4,TH
LDLR	-1.954	transporter				0.0187	ACACA,ACLY,ANLN,APOB,AXIN2,CCNB1,CD274,CD55,CYP7B1,FAM3C,FASN,KIF23,KIF4A,LDLR,MMP14,MVD,PCYT2,PKIB,SC5D,Serpinb6b,UBE2C
trichostatin A		chemical drug		-1.543		0.0188	ABHD5,ADAMTS1,ANAPC2,APP,BCAT1,BMP4,CA6,CD28,CD86,CD9,CDK16,COL11A2,COL2A1,CYP1B1,EFNA3,EIF2AK2,ELF1,ENPP2,EPHB3,FASN,FGFR3,FN1,FNBP1,FPGT,FRYL,HDGFL3,IGF2BP3,ILF3,INA,IRF2,ITGAM,KIT,LDLR,MAP4K4,MICALL2,MVK,MYO9B,MYOF,NFASC,NGFR,NME5,NOTCH1,NRXN1,OGT,OLFM1,PAFAH1B1,PBX1,PKIB,PSMB2,RAPGEF2,RET,RNF220,RNF5,SGK1,SGPL1,SIAH2,SLC8A1,SMARCC1,SPOCK1,SREBF2,TCF7L2,TK1,TPD52,TRAF3,TRRAP,TUBB3,UNC5C,UPK2
nicotine		chemical drug		-1.966		0.0189	ALDOA,CACNA1D,CCN2,CD80,CD86,CHRM3,CTSK,FASN,FN1,GRIA1,IKBKE,ITGAM,LDLR,NFKB1,PTPRA,STAT1,TH,XPC,ZFR
camptothecin		chemical drug	Inhibited	-2.023		0.019	AGER,ALDOA,CAMK2G,CCNB1,CCNG1,CD70,CD86,CD93,DDB2,F5,FCGR2B,FLOT2,FNDC3B,GAMT,GIGYF2,HLA-A,HLA-E,HLA-G,INSIG1,LDLR,MAP3K11,MAP4K4,MED13L,Mt1,NFKB1,OPTN,P2RY2,PBX1,PCBP4,PERP,PGLYRP1,PIK3CG,PKN2,PLD1,PPIA,PPIF,PTP4A1,RALBP1,RPL3,SIAH2,SMG8,STAMBP,STK17B,STX11,SYK,SYNJ2,TNS3,TRAF3,XPC
ALDH1A1		enzyme		0		0.0192	ACACA,ACADM,FASN,NOTCH1
SLC6A3		transporter				0.0192	GFAP,GNAL,GRIA1,TH
ATP2A2		transporter	Activated	2		0.0192	APP,ATP2B3,ATP2B4,FASN
CL 316243		chemical drug		-1.115	bias	0.0192	ACACA,ACADM,ACLY,FASN
pilocarpine		chemical drug		-0.468		0.0192	APP,KCNQ3,NGF,NGFR
platelet activating factor-C16		chemical - endogenous mammalian				0.0194	ITGAM,PLA2G7
Metalloprotease		group				0.0194	FN1,ITGAM
LRP4		other				0.0194	BMP4,SHH
PDE8A		enzyme				0.0194	CYP51A1,LDLR
LY75		transmembrane receptor				0.0194	CD80,CD86
CCDC3		other				0.0194	ACACA,FASN
SLC13A5		transporter				0.0194	ACLY,CCNB1
ARID2		transcription regulator				0.0194	BMP4,FGFR2
ASPN		other				0.0194	Acan,COL2A1
RAB23		enzyme				0.0194	Acan,COL2A1
NEAT1		other				0.0194	EIF4G3,TSHZ2
asparagine		chemical - endogenous mammalian				0.0194	ASNS,ODC1
EDAR		transmembrane receptor				0.0194	BMP4,SHH
KCNIP1	-8.785	ion channel				0.0194	KCND3,KCNIP1
KCND3	-1.165	ion channel				0.0194	KCND3,KCNIP1
PSME3		peptidase				0.0194	ACACA,FASN
A-Fos		chemical reagent				0.0194	CCN2,ODC1
SRT2183		chemical reagent				0.0194	FASN,LDLR
PTIO		chemical reagent				0.0194	CAV1,ITGAM
ascomycin		chemical reagent				0.0194	CD80,CD86
methylpiperidinyl-3b-hydroxycholenamide		chemical reagent				0.0194	DHCR24,LDLR
valspodar		biologic drug				0.0194	AVPR1A,SLC8A2
myristoylated Protein Kinase C peptide inhibitor		chemical - kinase inhibitor				0.0194	CD55,TH
pentanoic acid		chemical - endogenous mammalian				0.0194	ATP2A3,ATP2B4
IGF1		growth factor	Inhibited	-2.513		0.0195	ACACA,Acan,ACSS2,AGAP2,APP,BMP4,CCN2,CCNB1,CCNG1,CD70,CNP,COL2A1,DAXX,DYRK1B,EIF2AK2,EPAS1,FASN,FN1,GFAP,GRM7,HSD17B11,ITGA3,KLK6,MAPT,MMP14,MXI1,MYH11,ODC1,OSBPL7,S100B,SEC23A,SGK1,SLC1A6,SPRED2,SRSF3,TF,TH,TK1,TUBB3,ZFP36L2
N-Ac-Leu-Leu-norleucinal		chemical - protease inhibitor		-0.135		0.0195	APOB,APP,ATF4,CAV1,CCNB1,HLA-A,ITPR3,Scd2,SREBF2,SYK
ASCL1		transcription regulator		-0.588	bias	0.02	EPHB3,GAD1,KCNIP2,NFASC,Nrxn3,PCSK6,PROX1,RET,SNAP25,SYT6,TH
SOX9		transcription regulator		-0.621		0.0202	Acan,BEST1,CCN2,COL2A1,COMMD3-BMI1,KIT,LBP,MITF,TCF7L2
CLOCK		transcription regulator		-0.302		0.0203	ACOX1,ADPGK,APP,ARHGEF10,ARHGEF28,AVPR1A,CCN2,CD86,CYP51A1,DHTKD1,E4F1,FASN,GNPTAB,HSD17B8,IKBKE,KCND3,LGALS8,NFIL3,NR1D1,OXSR1,PPIF,SEC23A,SLC39A12,SPATA6
N-methyl-D-aspartate		chemical drug		0.512		0.0204	APP,ATP2B3,ATP2B4,GFAP,GRIA1,SLC1A3,SLC7A3,TH
HDL-cholesterol		complex		0		0.0205	APOB,CYP51A1,HDGFL3,IDI1,NUDT7,RPTOR
paraquat		chemical toxicant		-1.474		0.0212	CAT,CCN2,FN1,ITGAM,KCNA2,KIF1B,KLF2,LIFR,MAPK15,Mt1,SLC8A1,TH,TRPM3
FOXO3		transcription regulator		0.54		0.0215	ACLY,BNIP2,CAT,CAV1,CCN2,CCNB1,CDC20,CERS4,FASN,FGFR2,FLNB,FN1,GTF2I,IARS,ITGAM,KIF15,MAX,Mt1,MXI1,MYOCD,NOL3,OPTN,PDCD6IP,PRKAA2,SGK1,SH3GLB1,SREBF2,UBE2C,YBX1
filgrastim		biologic drug		0.349		0.0219	ARHGAP25,ATP2B4,CD55,CMTM5,CYP1B1,DDAH2,DDHD1,DYRK2,EXT1,F5,FA2H,FLT3LG,GABBR1,GRP,HIP1,HLA-DRB5,ITGAM,KIT,LAP3,LDLR,LGALS8,MAPK6,METTL7A,MS4A6A,MVP,NECTIN2,NME5,NR4A3,P2RY14,P2RY2,PFKFB2,PHF6,SGK1,SLC1A3,STAT1,ZBTB20,ZNF395
GDNF		growth factor		0.627		0.022	CALB2,FN1,GFAP,KIT,KLC1,NRN1,RPS4Y1,TH,TUBB4A
1810019D21Rik		other		-1.414		0.0224	CCNG1,CNIH2,EFNA3,F5,FAM189A2,GPR87,PLA2G7,TMEM44
TCF12		transcription regulator		0.232		0.0224	CNOT9,FN1,LRBA,MVD,NGFR,NOTCH1,NR4A3,SMARCC1
S100A9		other		-0.267		0.023	ADAMTS1,CD274,CPM,CTLA4,EFNA1,ENPP2,ITGAM,MMP14,MYH1,NGFR,NR4A3,NTRK3,PLXNB3,RAB20,SGK1,Spry1,STAC2
NR1D1	-1.836	ligand-dependent nuclear receptor		0.555		0.0232	ACACA,ACLY,FASN,NR1D1,STAT1,TH
mevalonic acid		chemical - endogenous mammalian		1.706		0.0232	CD55,FASN,KLF2,LDLR,MYOCD,SREBF2
SIRT2		transcription regulator	Inhibited	-2		0.0233	IDI1,MVD,MVK,SC5D
TBXT		transcription regulator		-1.982	bias	0.0233	COL2A1,ITGA3,MITF,SHH
CSNK2A1		kinase		0		0.0233	FN1,GNAL,ITGA3,KLF2
IL6		cytokine		-1.771		0.0237	ACOX1,ADAMTS1,ADGRE5,ALAS1,APOB,APP,AXIN2,CCN2,CCNB1,CD274,CD80,CD82,CD86,CDC20,CIB2,COL2A1,CTSK,CYP1B1,EGLN3,ENPP2,FN1,GFAP,HLA-A,HLA-DRB5,HRH3,IFIT1B,IK,IKBKE,ITGAM,KIT,LBP,LDLR,let-7,LIFR,LIG1,Mt1,Mt1m/Mt2A,NFKB1,NGF,NOTCH1,NPHP1,OSBPL1A,PROM1,PRPH,PRTN3,RET,SBNO2,SC5D,SEMA6D,SGK1,SH3GLB1,SHH,SLC5A2,STAT1,TF,TH,TK1,TRAF3,TRH,UBE2C
LGALS1		other		-0.029		0.0239	ANK3,CCNB1,CTLA4,CXCL16,DISP1,FIS1,FN1,HLA-G,INSIG1
sorbitol		chemical - endogenous mammalian				0.0239	MAP3K11,SGK1,SLC1A3
TLR2/3/4/9		group				0.0239	CD80,CD86,FCGR2B
APOH		transporter				0.0239	CD80,CD86,NFKB1
ATP7A		transporter				0.0239	ADCYAP1,APP,PLA2G4A
TNFSF18		cytokine				0.0239	AGTR1,CTLA4,MAP2K7
TAS1R3		G-protein coupled receptor				0.0239	CHRM3,SLC16A1,SLC7A3
Ifnz (includes others)		cytokine				0.0239	CD80,CD86,DAXX
manumycin A		chemical reagent				0.0239	FN1,PLD1,ST6GAL1
CA074-methyl ester		chemical reagent				0.0239	APP,GFAP,TPD52
hesperetin		chemical drug				0.0239	DHCR24,LDLR,NOTCH1
PTP4A1	25.602	phosphatase		-0.47		0.024	AARS,ACLY,ALDOA,APC,COL5A1,FASN,GMPS,HSPA1A/HSPA1B,MMP14,PPM1E,RAB35,RBAK,SRSF3
topotecan		chemical drug		0.243		0.0242	CCNB1,FAM3C,FAT1,FGFR3,GRM7,HLA-E,HS3ST1,HSPA1A/HSPA1B,MAST1,MED13L,NINJ1,NRXN1,Nrxn3,OSBPL8,PCDH9,SRSF3,STK39,USP10
FOS		transcription regulator		0.023		0.0243	ACACA,ACOX1,ADD2,AGTR1,ALAS1,ANK3,BLMH,CAMK2D,CAT,CCN2,CCNG1,CD164,CERS4,CXCL16,E4F1,FASN,FMN1,FN1,HPGDS,KIF1B,KIF2A,MAP4K4,MAPK6,NFIL3,NGF,ODC1,PAOX,PCYT2,PKIB,PLA2G4A,PLD1,PRCC,PRPF4B,PTP4A1,QKI,RBP1,RPL39,RPS24,RUNX1,SDK1,SEMA6D,ST8SIA5,STX11,TH,TPD52
CDKN1A		kinase		-0.421		0.0244	ANLN,APP,CCN2,CCNB1,CDC20,CIT,CTSK,ECSIT,FN1,HSPA1A/HSPA1B,ITGAM,MIS18BP1,P4HA1,TCN2,TRIM44,TUBB3,TUBB4A,UBE2C,YBX1,YTHDC1,ZBED5
TSC2		other		0.087		0.0248	ACSS2,ATF4,AXIN2,CBLN1,GFAP,LGR5,Mt1,NTRK3,PKIB,PLP2,PSMB1,PSMB2,SNAP91,STAT1
5-fluorouracil		chemical drug		-0.535		0.0248	ALDOA,ATF4,ATP5F1C,ATP5PB,CAPNS1,CCNG1,CD80,CD82,CD86,DDB2,FGFR2,GTF2I,HNRNPA1,HSP90AB1,IARS,MVP,NACA,NINJ1,NOTCH1,PHLDA3,PIK3CG,PSMB1,PSMB2,RPL35A,RPL36,RPS16,RPS4Y1,UBE2C,YBX1
MITF	-7.82	transcription regulator		-1.748	bias	0.025	APC,BEST1,CCNB1,CHTF18,COL2A1,CTSK,FN1,GNPTAB,HPGDS,INPP4B,ITGA3,IVNS1ABP,KIF4A,KIT,LIG1,MITF,MMP14,NGFR,SEMA6A,SPC24,UBE2C,XRCC3
LMNA		other		0.106		0.0255	C2orf40,CCN2,CCP110,CD28,CD93,CLK3,EPB41L3,FN1,GULP1,HEATR5A,KLF5,MAP4K2,MMP14,NPR2,PDCD6IP,PHF1,SLC36A1,SMG7,STAT1,TH,TMEM183A,TNS2,TUBB3
NSUN6		enzyme	Inhibited	-2.449	bias	0.0261	CCN2,CDC20,COL4A3,SGK1,TK1,TNS1
deferoxamine		chemical drug		-1.594		0.0263	ALDOA,APP,CACNA1G,CCNB1,EGLN3,EPAS1,FASN,FGF18,HSPA13,HSPA1A/HSPA1B,ITGAM,KIT,MS4A6A,NFIL3,NFKB1,PLA2G3,PLA2G4A,PROM1,PRTN3
daidzein		chemical drug		-0.632		0.0265	CAV1,CD86,EVI2A,FCGR2B,GFAP,HLA-A,LDLR,PKIB,PTPN6,PXMP4,TPD52
PTF1A		transcription regulator		-1.673		0.0269	AMY2A,CALB2,GAD1,GBX1,GRIK1,KLHL14,Nrxn3,RNF152
HIC1		transcription regulator		0		0.0269	CYP7B1,GRSF1,LGALS8,PLA2G4A,SFXN3,SNAP25,TNS3,TRIM16
cyclosporin A		biologic drug		0.157		0.027	AGTR1,ALAS1,APOB,APP,ASNS,AVPR1A,BCAT1,CADM3,CAV1,CBLB,CCN2,CD55,CD80,CD86,CTLA4,F5,FASN,FLT3LG,FN1,GFAP,KCNA5,LDLR,MMP14,MYH11,MYOCD,NFKB1,NGFR,ODC1,PERP,PRKD3,RFTN1,RUNX1,SHH,SIAH2,SLC8A1,SLC8A2,SREBF2
IAPP		other				0.0278	CYP51A1,IDI1,MVD,TK1
HNRNPA1	0.772	enzyme				0.0278	APP,EIF2AK2,HNRNPA1,MYOCD
THZ1		chemical - kinase inhibitor		-1	bias	0.0278	ATXN7L1,IQSEC1,ST3GAL1,STK17B
ammonium chloride		chemical drug		-1		0.0278	APP,CD9,CTLA4,LDLR
HNRNPA2B1		other				0.0281	DDR1,FHL1,FN1,GABRB2,LETM2,NTRK3,P4HA1,PAPPA,PBX1,PKIB,PLCB4,SETBP1,SNAP25,TNS3,UBASH3B
heparin		chemical - endogenous mammalian	Inhibited	-2.016		0.0281	ACADM,ALAS1,APOB,CD80,CD86,FN1,MMP14,PAPPA,TFPI
Calcineurin protein(s)		complex		-0.108		0.0281	CAMK2D,CBLB,CYGB,FGF18,KCNQ3,NFIL3,NR4A3,SLC8A1,SLC8A2
N-nitro-L-arginine methyl ester		chemical drug		-0.19		0.0284	ACADM,ACE,AGTR1,CCN2,CD80,CD86,FN1,GFAP,INSIG1,LDLR,PERP
PD98059		chemical - kinase inhibitor	Activated	3.121		0.0285	ACAT2,ACE,ADIPOR1,AGTR1,ALDOA,ATF4,CAV1,CCN2,CCNB1,CD55,CD86,CTSK,CYP1B1,DYRK1B,EPAS1,FASN,FN1,GRIA1,GTF2I,INSIG1,ITGAM,KCNH8,LDLR,LIFR,LPGAT1,MITF,MMP14,MYH1,MYH11,MYOCD,NGF,NINJ1,ODC1,PCSK6,PLA2G4A,RAB20,RTCB,RUNX1,SHH,SLC8A1,ST6GAL1,TF,TH,UPK2,ZFP36L2
lithium		chemical drug		-0.392		0.0285	ADRA1B,ANK3,APP,GRM7,let-7,NFKB1,RET,TCF7L2,TH,YBX1
PRKCA		kinase		0.287		0.0288	APP,CAV1,CCN2,CD55,FN1,GFAP,HSPA1A/HSPA1B,IGF2BP3,INSIG1,NFKB1,PLD1,RUNX1,USP8
lithium chloride		chemical drug		-0.174		0.0288	ACAT2,ACLY,APP,AXIN2,BMP4,CACNA1G,CYP51A1,GFAP,IDI1,MAPT,MYH11,NOTCH1,PLD1
monocrotaline		chemical toxicant		-0.897		0.0292	FHL1,HSP90AB1,let-7,NGF,TH,TUBB3
UCHL1		peptidase		0		0.0293	GPX4,LDLR,MAPK6,PIK3CG,PLA2G4A,SEPT8,SH3D19,STXBP4
POU4F1		transcription regulator		-1.254		0.0297	ADCYAP1,CALB2,INA,KCNIP1,NTRK3,PIRT,PRPH,RET,RUNX1,SCN7A,SNAP25,TH
IDH1		enzyme		-0.447		0.0299	ATF4,BCAT1,EPAS1,FASN,FN1,G6PC3,GLS2
NCOA4		transcription regulator		-0.447		0.03	CCN2,FGFR2,FGFR3,GAD1,GNAL
NGF	-4.922	growth factor		-0.113		0.0302	APP,AXIN2,CAV1,CD80,CD86,ECEL1,EGLN3,EPAS1,HRH3,KIF2A,LDLR,LIFR,MAP3K11,NGFR,PLA2G4A,RASA3,RET,SEMA6D,SNAP25,STMN4,TH
WP1066		chemical drug				0.0305	CD274,CD80,CD86
SULF2		enzyme				0.0305	Acan,AXIN2,COL2A1
NRG4		growth factor				0.0305	ACACA,ACOX1,FASN
GREM1		other				0.0305	AXIN2,RET,SHH
toremifene		chemical drug				0.0305	CD80,CD86,LDLR
DL-fructose		chemical - endogenous mammalian				0.0305	ACACA,FASN,SLC2A5
Fe2+		chemical - endogenous mammalian				0.0305	APP,SREBF2,TF
FOXO1		transcription regulator	Inhibited	-2.918		0.0307	ACACA,ACLY,ADIPOR1,ALAS1,ANLN,BRIP1,CAT,CAV1,CCN2,CCNB1,CD70,CERS4,CTSK,EBF1,FASN,FGF18,FLNB,FN1,GPR17,GRHPR,HSP90AB1,ITGA3,ITGAM,KLF2,LTBR,MRPL47,MRPS14,MRPS2,MVD,MXI1,SEMA6D,SGK1,SLC25A15,SREBF2,TIMM50,UBASH3B
TGFB1		growth factor		-1.571		0.0311	Acan,ACE,ACLY,AIM2,ALDOA,APOB,APP,AQP11,ASNS,ATF4,BARD1,BMP4,BRIP1,BUD31,C1QC,CALB2,CAMK2G,CAMK2N1,CAPNS1,CAT,CAV1,CCN2,CCNB1,CD28,CD55,CD80,CD86,CDC20,CDHR2,CDK2AP1,CMTM5,COL2A1,COL5A1,CORO1C,CTLA4,CTSK,DAXX,DDB2,DKC1,DNAJB4,DSP,DYRK2,EXT1,F5,FAM3C,FASN,FGFR2,FHL1,FLNB,FN1,FNBP1,FNDC3B,GABBR1,GABRB2,GAD1,GALM,GFAP,GGPS1,GIN1,GNAZ,GRIA1,GRM7,HAPLN3,HLA-DRB5,HSPA1A/HSPA1B,IARS,IDI1,ITGA3,ITGAM,KCN…
inositol		chemical drug				0.0311	ADCYAP1,CD55
p38 Sapk		group				0.0311	CD80,CD86
chondroitin sulfate E		chemical - endogenous mammalian				0.0311	CALR,PRICKLE1
[Lys15,Arg16,Leu27]VIP(1-7)GRF(8-27)		chemical reagent				0.0311	CD80,CD86
ATPase		group				0.0311	CTSK,MMP14
Ctnna		group				0.0311	AXIN2,SOX17
lupeol		chemical drug				0.0311	NFKB1,PROM1
RPE65	-2.503	enzyme				0.0311	OPN4,RDH12
IgG2b		complex				0.0311	APP,MAPT
LGMN		peptidase				0.0311	APP,MAPT
KCND2		ion channel				0.0311	KCNIP1,KCNIP2
ELAVL4		translation regulator				0.0311	MAPT,NRN1
CDR2		other				0.0311	EGLN3,TF
DCX		other				0.0311	GFAP,TUBB3
PSMB5		peptidase				0.0311	PSMB1,PSMB2
CDC27		other				0.0311	CCNB1,UBE2C
GYS2		enzyme				0.0311	ACACA,FASN
dimaprit		chemical drug				0.0311	CD80,LDLR
mini-GAGR		chemical reagent				0.0311	CAT,GPX4
ceftriaxone		chemical drug				0.0311	GFAP,SLC1A3
PRKAA1		kinase	Activated	2.266		0.0312	CAMKK1,CAT,EGLN3,FGFR2,FN1,GALM,KCNA2,LMO4,PRKAA2,PTPRR,SLC16A1,TNFSF15,TNS1,TNS3,ZDHHC9
NFYB		transcription regulator				0.0313	ACLY,APC,CAV1,CCNB1,CSDE1,EMC6,EPAS1,FGFR2,FLT3LG,FRYL,GGPS1,HIST1H2BH,HNRNPA1,HSPA13,IGDCC4,LRP2,MVK,NOSIP,PTPN6,PXMP4,RIMBP2,SLC8A2,SYNJ2,USP10
miR-124-3p (and other miRNAs w/seed AAGGCAC)		mature microRNA	Activated	2.76	bias	0.0314	ABHD5,ARRDC1,CAV1,CCN2,CD164,CERS2,CHSY1,CYP1B1,DHCR24,ELOVL1,FA2H,LDLR,LDLRAP1,OSBPL8,PLP2,PTBP1,RFFL,SLC16A1,SLC22A5,TSC22D4,ZFP36L2
maneb		chemical toxicant		-0.707		0.0319	KCNA2,KIF1B,KLF2,LIFR,MAPK15,SLC8A1,TH,TRPM3
PDX1		transcription regulator		0.494		0.032	ASNS,ATF4,ATP2A3,CAMK2N1,CAT,CROT,EFNA1,FH,GFAP,INSIG1,LRRC49,LTA4H,MAPT,MITF,Mt1,NFKB1,PTP4A1,TCF7L2
cholic acid		chemical - endogenous mammalian		-0.557		0.0327	ACE,ACOX1,CCNG1,CYP7B1,LRP2,MVP,RBP1,SREBF2,TRH
MTORC1		complex		-0.4	bias	0.0328	ATF4,FASN,IDI1,INSIG1,MOG,NFIL3,SREBF2
ISL1		transcription regulator		-1.298		0.0328	ADCYAP1,BMP4,CALB2,NTRK3,PIRT,PRPH,RET,RUNX1,SCN7A,TH
PTEN		phosphatase		1.535		0.0334	ACACA,ACOX1,BRIP1,CADM3,CCNB1,CD274,CD80,CD86,CDC20,CDK10,COPS5,DHRS11,EPAS1,FAM220A,FASN,FGFR2,FGFR3,GPR157,GPR17,GTF2I,HSPA1A/HSPA1B,IBA57,IDH3A,IDI1,ITPR3,KIF1B,KLF5,LDLR,LGR5,LZTR1,MMP14,MVD,NFIL3,NFKB1,NGFR,OGT,P2RY14,PAPOLA,PRKAA2,RUNX1,SEC23A,SEPHS2,SERINC3,SHH,SREBF2,SYK,TEP1,TH,TMA16,TOM1,UCKL1
sirolimus		chemical drug		0.212		0.0335	ABHD11,ACACA,ACADM,APP,APPL1,ASNS,ATF4,ATP2B4,ATP5F1C,CCN2,CD80,CD86,CTLA4,CTSK,EIF2AK2,FASN,FN1,GRIA1,HSP90AB1,IDI1,KIF15,KLF2,let-7,MAPT,MMP14,Mt1,MYH11,NFKB1,NR4A3,ODC1,PFKFB2,PPIA,PROM1,PSMB1,PTP4A1,RPL13A,RPL3,RPS16,RPS24,SRSF3,STAT1,STX4,USP15
NGFR	-2.201	transmembrane receptor		-1		0.0341	GFAP,LDLR,NGF,NGFR,SNAP25
EIF2AK4		kinase		-0.468		0.0341	ASNS,ATF4,CAT,MOG,PSPH
4-(2-aminoethyl)benzenesulfonylfluoride		chemical - protease inhibitor	Activated	2.236	bias	0.0341	ACSS2,ENPP2,FN1,HSD17B11,MITF
UCP1		transporter		-0.304		0.0343	AARS,ACACA,ALAS1,ASNS,ATF4,CCNK,CPNE2,FASN,GPX4,IFIT1B,MTHFD1L,MYH1,ODC1,PSPH,PYCR1,TTLL7
MYOC		other		-0.762		0.0351	ADAMTS1,CHRM3,CNKSR2,CNP,FN1,NFASC,NOL3,QKI,S100B,SOX11
SUMO2		enzyme		0.64		0.0361	CAV1,CXCL16,HLA-G,LY6E,MMP14,PLA2G3
progesterone		chemical - endogenous mammalian		0.177		0.0363	ACE,ACOX1,ADAMTS1,ADCYAP1,ADCYAP1R1,ADH5,AGTR1,AMY2A,BCAT1,CAV1,CCNB1,CCNG1,CD82,CD86,CYP1B1,DNAJB4,ECE2,EFNA1,ENPP2,EPAS1,FGFR2,FN1,GABRB2,GAD1,GFAP,GGCT,GRIA1,HLA-G,KLF5,LGR5,LIG1,LRP2,NFIL3,PBX3,PLA2G7,PNKD,PPM1B,RBP1,Scd2,SGK1,SPSB1,SRSF7,SSTR1,ST3GAL1,STAT1,TK1,TNS2,ZDHHC3
DNMT3A		enzyme		-1.682		0.0363	ACE,ADCY7,Akap17b,ATP2B4,ECEL1,ENPP6,ITPR3,LRP2,Mt1,MYH1,PCBP4,PLA2G7,PLCB4,SLC8A1,SLC8A2
IL5		cytokine	Inhibited	-2.169	bias	0.0363	ALDOA,ASNS,ATF4,CD55,CD80,CD9,CHST12,EGLN3,FCGR2B,IDI1,ITGAM,MAPK6,MTDH,NACA,NFIL3,P4HA1,PKIB,PPIF,PRRC2A,PYCR1,RBPMS,Scd2,SGK1,STK39,UCHL3
U0126		chemical - kinase inhibitor	Activated	2.761		0.0368	Acan,ATF4,AXIN2,CAV1,CCN2,CD274,COL2A1,CYP1B1,DYRK1B,ENPP2,FGFR2,FLT3LG,FN1,GAMT,GFAP,GRIA1,HSP90AB1,IDI1,ITGA3,KIFC3,KLF5,LDLR,let-7,LIFR,NR4A3,NRN1,PLA2G4A,PLD1,RFTN1,RPS6KA1,RUNX1,SGK1,SHH,SREBF2,STAT1,SYK,TCF7L2,TF,TH,TOM1,TSC22D4,UPK2
MAX	1.379	transcription regulator				0.0376	CCNB1,CSDE1,DKC1,EBF1,GLYR1,LRRN3,ODC1,SERINC3,UBE2C,YBX1
4-phenylbutyric acid		chemical - endogenous mammalian		-0.632		0.0376	ACOX1,ATF4,ATP2A3,CALR,CDV3,CNP,GFER,HLA-A,MOG,PADI2
PRKAG3		other				0.0378	ALAS1,CD55,CD93,COMMD3-BMI1,KLF2,METTL7A,ODC1,PHLDA3,PRPF6,RPL13A,Scd2,SHISA2,SLC44A2,SOX17,STK11IP,TRIM16
nifedipine		chemical drug		-0.351		0.0379	AGER,ATP2B3,ATP2B4,FN1,LDLR,NGF,SGK1,SLC8A1,TH
salubrinal		chemical reagent				0.038	ATF4,CTSK,SNAP25
GSX2		transcription regulator				0.038	EBF1,GAD1,RBP1
SOX5		transcription regulator				0.038	Acan,COL2A1,FGFR3
XRCC5		enzyme				0.038	FASN,Mt1,NFKB1
CYP51A1	-0.716	enzyme				0.038	DHCR24,SC5D,SREBF2
PEX5L		ion channel				0.038	IDI1,MVK,SREBF2
cyclomaltodextrin		chemical drug				0.038	CTSK,MITF,MMP14
cis-urocanic acid		chemical drug		-0.747	bias	0.0382	ADAMTS1,CD55,HSPA1A/HSPA1B,PPIF
FGF2		growth factor		0.024		0.0385	ACE,ATF4,AXIN2,BMP4,CAV1,CHRM3,CNP,CTSK,CYGB,EGLN3,ENPP2,EPAS1,FGFR2,FGFR3,FN1,GFAP,GRIA1,GRM7,HRH3,ITGA3,MAPT,MITF,NGFR,NOTCH1,ODC1,RET,RUNX1,SEMA6D,SHH,SOX17,ST3GAL1,TF,TFPI,TUBB3
beta-carotene		chemical - endogenous mammalian		0.816	bias	0.0399	ACSS2,HSPA1A/HSPA1B,LPGAT1,MARC1,NR1D1,Scd2
CREM		transcription regulator		0.711		0.04	ACE,CCNB1,CD86,CYP51A1,IDI1,INA,KLF5,LDLR,MVK,NFIL3,NOTCH1,PACRGL,SIAH2,SLC16A1,TH
YAP1		transcription regulator		-1.069	bias	0.04	ACACA,ACAT2,ACLY,ANLN,CCN2,CCNB1,CD274,FASN,FN1,GAB1,KIF23,let-7,LIFR,SORBS1,TK1
tanespimycin		chemical drug		0.249		0.0403	ACACA,CAV1,COL11A2,FASN,HNRNPA1,HNRNPM,HSP90AB1,HSPA1A/HSPA1B,IARS,KIT,MITF,RPS16,SREBF2
hydrocortisone		chemical - endogenous mammalian		1.629		0.0403	APP,CCN2,CD80,CD86,DAXX,FN1,GABBR2,ITGAM,MAP3K4,Mt1,PLA2G4A,PROX1,SEMA6A,TH
methylmercury		chemical toxicant	Activated	2.121		0.0406	CCNG1,DHCR24,LTBR,Mt1,NFKB1,PLD1,PLS3,SLC16A1
caffeine		chemical drug		1.342		0.0406	CAT,CAV1,CCN2,CTSK,EPAS1,FASN,MITF,SRSF3
GCG		other		0.52		0.0407	ACADM,AGER,BMP4,CCN2,FASN,FN1,NFYC,ODC1,SREBF2
dexamethasone		chemical drug		-1.139		0.0414	ABHD2,ACACA,ACADM,ACE,ACLY,ACOX1,ACSS2,ADAMTS1,Akr1c14,ALAS1,APP,ARHGAP23,ARHGAP25,ASNS,ATF4,ATP2B4,AXIN2,B4GALT4,CALR,CAT,CAV1,CCN2,CD274,CD55,CD80,CD86,CDV3,CMTM5,COL11A2,COL4A3,COL5A1,CTSK,CYP1B1,CYP51A1,DDAH2,DDHD1,DDX19A,DESI2,DHCR24,DYRK2,EFNA1,EGLN3,EIF4G3,ELOVL1,EPAS1,EPB41,EXT1,F5,FA2H,FASN,FCGR2B,FLNB,FLOT2,FLT3LG,FN1,GAB1,GABBR1,GBA2,GGCT,GRP,GTF2I,HIP1,HLA-A,HLA-DRB5,HPGDS,HSD17B11,IF…
OGA		enzyme		-1.372		0.0419	ACADM,ACSS2,BNIP2,CAV1,CD55,CD86,CD93,CDK10,CIAPIN1,CXCL16,ELF1,EPHB3,FGF18,FLNB,FN1,GALK2,GALNT6,HPGDS,HSP90AB1,IDH3A,IGF2BP3,IL17RD,MICALL2,MMP14,PDCD6IP,PLA2G4A,PROM1,RASA3,Scd2,SORBS1,SREBF2,STAT1,TRH,TSPAN12
17-alpha-ethinylestradiol		chemical drug	Inhibited	-2.366		0.042	AARS,ADGRE5,APOB,ASNS,ATF4,BCAT1,C1QC,CYP7B1,LDLR,LIFR,ODC1,PERP,PRTN3,SGK1,SLC11A1
2-amino-5-phosphonovaleric acid		chemical - other		-0.535		0.0424	ADAMTS1,ANLN,ATF4,CAMKK1,CYB561A3,DCLK2,EXT1,GTF3C5,NR4A3,NRN1,NUDT4,OLFM1,RUNX1T1,SMG7
pyridaben		chemical toxicant		-1.134		0.0428	KCNA2,KIF1B,KLF2,LIFR,MAPK15,SLC8A1,TRPM3
SP1		transcription regulator	Inhibited	-2.079	bias	0.0432	ABHD2,ADAMTS1,ADH5,ADRA1B,AGER,AGTR1,ASNS,ATP2A3,BMP4,CAT,CAV1,CCN2,CD28,CD55,COL2A1,CYP1B1,CYP51A1,CYP7B1,DHCR24,EIF2AK2,FASN,FN1,GLTP,GPX4,GRIA1,ITGAM,KCNQ3,KIT,LDLR,MMP14,Mt1,MYH11,NFKB1,NGFR,NPTXR,PLA2G4A,PROM1,SGK1,SLC11A1,SMARCC1,SNAP25,SREBF2,STAT1,TRH
KDM3A	-5.335	transcription regulator		-1.387	bias	0.0432	ARHGEF28,CCN2,CD9,KLF5,MYH11
NPPB		other	Activated	2.219		0.0432	ACAT2,CCN2,FN1,IDI1,LDLR
SLC16A2		transporter		1.342		0.0432	PDP1,SHH,SLCO3A1,STAC2,TRH
PGR		ligand-dependent nuclear receptor		-0.594		0.0433	ACOX1,ADAMTS1,CCNB1,CDC20,CDC42BPA,DNAJB4,DSCAM,EFNA3,EPAS1,FLOT2,FN1,KLF5,LIG1,MVP,P2RY2,PPIF,PTP4A1,RUNX1,SGK1,SNAP25,SRSF7,ST3GAL1,STAT1,TK1
PPP3CA		phosphatase				0.0436	APP,CD82,CD9,FN1,GFAP,MYH1,PLD1,S100B,TF
advanced glycation end-products		chemical - endogenous mammalian		0.761		0.044	AGER,CCN2,DDAH2,FN1,KLF2,LRP2
methyl methanesulfonate		chemical toxicant		-0.64	bias	0.044	APC,CCNG1,DDB2,DESI2,PHLDA3,XPC
U73122		chemical reagent		0.928	bias	0.044	AGTR1,ATF4,FN1,ITGAM,MMP14,SLC17A6
alvespimycin		chemical drug		0.849	bias	0.0441	ACACA,FASN,HSPA1A/HSPA1B,SREBF2
FGF4		growth factor				0.0441	MMP14,Scd2,SHH,SOX17
IFNK		cytokine		-1	bias	0.0441	CD80,CD86,EIF2AK2,STAT1
MAP2K5		kinase		0.192		0.0441	KLF2,KLF5,NR4A3,TH
HSPA9		other		-1		0.0441	NAV2,PBX1,RET,TH
sucrose		chemical - endogenous mammalian				0.0441	APP,DDAH2,FASN,SNAP25
TAL1		transcription regulator		-1.604		0.0444	CCNB1,CIB2,CYLD,HLA-A,HLA-E,KIF15,KIT,LMO1,LRBA,LRRN3,MAP3K4,MVD,NFKB1,NOTCH1,NR4A3,OXR1,RUNX1,SYK,TMEFF1,TRAF3
REL		transcription regulator		-1.535	bias	0.0447	ACSS2,ANLN,APP,ARFGAP3,BARD1,CAMK2D,CD80,CD86,DNAH1,FN1,HLA-A,IFIT1B,IGFLR1,INSC,NFKB1,NR4A3,NRARP,PCBP4,PHF14,SASS6,SORBS1
histidinol		chemical - endogenous mammalian				0.0449	ASNS,ATF4
F Actin		complex				0.0449	CCN2,CD86
CYP3A		group				0.0449	CYP7B1,SREBF2
obatoclax		chemical drug				0.0449	ATF4,CTLA4
AMER1		other				0.0449	AXIN2,LGR5
EHT-1864		chemical reagent				0.0449	APP,FN1
EN2		transcription regulator				0.0449	NGFR,PLCB4
ruxolitinib		chemical drug				0.0449	CD274,TF
ghrelin		biologic drug				0.0449	ACACA,FASN
ERAP1		peptidase				0.0449	HLA-A,HLA-G
PHOX2A		transcription regulator				0.0449	RET,TH
resolvin D5		chemical - endogenous mammalian				0.0449	ITGAM,PLA2G7
SPTBN2		other				0.0449	SLC1A3,SLC1A6
ADCY5		enzyme				0.0449	ADCY6,ADCY7
GRM3		G-protein coupled receptor				0.0449	GRM2,SLC1A3
GJA8		transporter				0.0449	ATF4,CALR
Fructus xanthii aqueous extract		chemical - endogenous non-mammalian				0.0449	ACOX1,FASN
RNF17		other				0.0449	MXI1,ODC1
NET1		other				0.0449	FN1,MMP14
Congo Red		chemical toxicant				0.0449	APP,MAPT
GABA receptor		complex				0.0449	NGF,NR4A3
quinapril		chemical drug				0.0449	ACE,CCN2
FC-99		chemical reagent				0.0449	CD80,CD86
[Ac-His1,D-Phe2,Lys15,Arg16,Leu27]VIP-(3-7)-GRF-(8-27)		chemical reagent				0.0449	CD80,CD86
calcitriol		chemical drug		-0.85		0.0452	ACAT2,ANLN,APP,BCAT1,BNIP2,CACNA1D,CCNB1,CDC20,CHTF18,CTLA4,CTSK,FASN,FGFR3,FIS1,FN1,GPX4,INCENP,ITGAM,KIF23,KLK6,LIG1,NFKB1,NGF,NUP37,NUP43,ODC1,OXR1,PADI2,PLD1,PPIF,PTPRR,PYCR1,RAB35,RBPMS,RUNX1T1,SDSL,SLC16A1,SLC8A1,TF,TFPI,THEM4,TIMM50,TK1,UXS1
ginsenoside Rb1		chemical - endogenous non-mammalian				0.0462	ACOX1,FASN,NGF
STOX1		other				0.0462	CHST12,MAPT,SRSF7
GABBR1	2.736	G-protein coupled receptor				0.0462	Acan,ATF4,COL2A1
aphidicolin		chemical toxicant				0.0462	CCNB1,STAT1,TK1
diacylglycerol		chemical - endogenous mammalian				0.0462	ACADM,ACOX1,ODC1
onapristone		chemical drug				0.0462	ADAMTS1,ADCYAP1,RUNX1
Ca2+		chemical - endogenous mammalian		-0.29		0.0465	Acan,ADCYAP1,AGER,APP,CALR,CD80,CD86,COL2A1,CYP1B1,FASN,FGFR2,FN1,ITGA3,ITPR3,MYOCD,NGFR,NR1D1,NR4A3,ODC1,PLS3,SGK1,SREBF2,USP15
FOXP3		transcription regulator		1.134		0.0466	CTLA4,DDB2,HLA-A,LIG1,MGAT1,NFIL3,NFKB1,NRN1,NTRK3,RUNX1,TONSL
ACOX1	-3.564	enzyme		0.434		0.0467	ACADM,ACOX1,ADAMTS1,CAT,CYP4F12,CYP7B1,FASN,GPX4,HLA-DRB5,MYH1,RPS24,SGK1,SLC16A1,TRPV2
CDKN1B		kinase		0.466		0.0471	ADGRE5,CA6,COPS5,CPSF2,EPB41,FHL1,FLT3LG,ITGAM,PALD1,RRAD,RUNX1,TK1
PIK3CA		kinase		0.577		0.0471	CCNB1,COMMD3-BMI1,FASN,HSP90AB1,ITGAM,PIK3CG,SREBF2,TK1
pioglitazone		chemical drug		-0.349		0.0474	AGER,APOB,APP,ATF4,ATP2A3,CAT,CAV1,CCN2,CD80,CD86,EPAS1,FN1,GFAP,ITGAM,LDLR,NR4A3
actinomycin D		biologic drug		1.482		0.0481	APP,ATF4,AVPR1A,CAV1,CCN2,CD28,CD55,CD70,COL2A1,EGLN3,EPAS1,FASN,FN1,HNRNPA1,ITPR3,Mt1,NGF,PAPPA,PERP,SLC17A6,TF
MARK2		kinase		0	bias	0.0483	CD70,LMO4,MAPT,RILPL1,SLCO3A1
PAK1		kinase		-0.072		0.0483	CCNB1,FN1,ITGAM,MMP14,TFPI
CDC42		enzyme		-1		0.0483	CCN2,CD86,COL2A1,DYRK1B,UBE2C
Collagen(s)		complex		1.987		0.0483	ATF4,CD55,FN1,IARS,ITGAM,NCOA5
NR3C1		ligand-dependent nuclear receptor		0.37		0.0486	ABHD2,APP,BARD1,CAT,CAV1,CD70,CHIC2,CKAP2,CORO1C,DAXX,DUSP22,EFNA1,FN1,GAB1,GRIA1,GRM7,GULP1,HSP90AB1,IFIT1B,LGALS8,LMO4,MAEA,MAP4K3,MAX,MCF2,Mt1,Mt1m/Mt2A,NFIL3,NFKB1,NGFR,NME5,NOL3,NRXN1,PIK3R3,PLA2G4A,PPP1R21,PRPH,SERINC3,SGK1,SGPL1,SH3GLB1,SIAH2,SLC1A6,SLC2A5,STK17B,STK39,STON1,TK1,TM2D2,TM2D3,TRAF3
lactacystin		chemical - protease inhibitor		-0.493		0.049	APOB,APP,ASAH2,ASNS,ATP2A3,CD9,FANCC,GFAP,HIST1H2AL,HLA-A,LDLR,MAPK6,OPTN,PPIA,SREBF2,SYK,TUBB4A,ZFP36L2
STAT3		transcription regulator	Inhibited	-2.055		0.0497	CAT,CCN2,CCNB1,CD274,CD80,CD86,CD9,CLIC5,COL5A1,COPS5,CTLA4,EIF2AK2,ENPP2,EPAS1,FASN,FN1,GFAP,HLA-A,HLA-DRB5,IFIT1B,IKBKE,ITGAM,LBP,LRP2,LTBR,MITF,mt-Atp8,Mt1,MXI1,NFKB1,NOTCH1,PLA2G4A,PROM1,PTPN6,RALGDS,RET,RPE65,RUNX1,SGK1,SHH,SLC1A3,STAT1,TNS1,TRH,TRPM3
MAPT	-7.683	other	Inhibited	-2.378		0.0529	ALDOA,AMPH,APP,ATP5F1C,CAMK2D,CCNB1,DNAJC5,Fus,FUZ,GFAP,GPX4,HSPA1A/HSPA1B,KLC1,MAP1A,MAP6,MAPT,MTHFD1L,NFKB1,PPIA,S100B,SLC1A3,SNAP25,TH,TUBB3
pirinixic acid		chemical toxicant	Inhibited	-3.471		0.0539	ACACA,ACADM,ACAT2,ACOX1,ACSS2,ADIPOR1,ALAS1,ASNS,CAT,CCNB1,CYP7B1,ELOVL1,FASN,GPR22,GRHPR,HLA-E,HSD17B11,INSIG1,ITGAM,KPNA1,LDLR,let-7,LIFR,LIG1,NR1D1,NUDT7,PCM1,PERP,PIK3R3,PSMB1,PXMP4,SC5D,SLC16A13,SLC22A5,VPS29
trichloroethylene		chemical toxicant		1.89		0.0545	CCNG1,DHCR24,LTBR,NFKB1,PLD1,PLS3,SLC16A1
benzene		chemical toxicant		1.89		0.0545	CCNG1,DHCR24,LTBR,NFKB1,PLD1,PLS3,SLC16A1
gentamicin		chemical drug	Activated	2.429		0.0575	ACADM,AZIN1,CALR,CCNG1,CD9,CPSF2,EIF2B2,ENPP2,GFER,HIST1H4H,HSPA1A/HSPA1B,MAPK6,NR1D1,PAFAH1B1,PTBP1,PTP4A1,Serbp1,SLC22A5,SLC5A2,TANGO2,Tpm3
MUC1		other	Inhibited	-2.02		0.0681	CAT,CD86,EGLN3,FASN,IFIT1B,PYCR1,STAT1
cytochalasin D		chemical toxicant		1.964		0.0682	Acan,ANLN,CCN2,CNP,COL2A1,MMP14
seocalcitol		chemical drug		-1.912		0.073	CACNA1D,MAP3K11,NGF,NINJ1,NOMO1 (includes others),PAPOLA,SGK1
PKD1		ion channel		1.78		0.08	ADCY6,ADCY7,AMPH,BCAT1,CCN2,CDC42BPA,CXCL16,ENPP6,FAM151A,FGFR3,PCDH9,SFXN3,SLC8A1,SPATA6,SYNJ2,TNS1,TRIM15
PLIN5		other	Activated	2		0.081	ACADM,ACOX1,ATF4,GPX4
NRG1		growth factor	Inhibited	-2.369		0.0814	ATF4,CAV1,CCN2,CDC20,COL4A3,FN1,GAD1,IDI1,IMMT,ITGAM,LIFR,LMO4,NOTCH1,NR4A3,PAFAH1B1,RUNX1,S100B,SGK1,TF,TK1,TNS1,ZFP36L2
mir-10		microRNA		1.8		0.0898	APC,CD80,CD86,FGFR3,let-7,PROM1,RPS6KA1,SGPL1,STK11IP
HIF1A		transcription regulator	Inhibited	-2.349		0.1	ADAMTS1,ALDOA,ASNS,AXIN2,CAV1,CCN2,CD164,CD274,CD70,EGLN3,EPAS1,FHL1,FN1,GLYR1,KDM3A,LIFR,MITF,NOTCH1,NR4A3,NRARP,NRN1,P4HA1,PPIA,PROM1,QKI,RAB20,RET,SHH,SPOP,ST3GAL1,ZDHHC9,ZNF667
atorvastatin		chemical drug		-1.861		0.109	AGER,APOB,CAT,CAV1,CCN2,CD55,COPS5,CYP51A1,DHCR24,HYPK,IDI1,IL17RD,LDLR,MVD,MVK,MYOCD,S100B
THBS4		other		1.973		0.109	ATF4,CALR,COL2A1,MMP24
isobutylmethylxanthine		chemical toxicant	Inhibited	-2.448		0.112	ACE,ACLY,ACOX1,CAV1,CCN2,COL5A1,FN1,ITGA3,MITF,Mt1,NOTCH1,Scd2,SGK1,STAT1,SYK,TH,TRH
PML		transcription regulator	Activated	2.495		0.112	ACACA,ACADM,ACOX1,AKR1A1,CAT,CIAPIN1,CIT,DNAJB4,DNAJC9,FASN,IDI1,LDLR,SREBF2,STAT1
decitabine		chemical drug	Inhibited	-2.35		0.114	ADAMTS1,AIM2,ANAPC2,APC,BCAT1,BMP4,CAB39L,CAV1,CCN2,CD9,CDK16,CHD5,CYP1B1,EFNA3,EIF2AK2,EPHA5,EPHB3,FGFR3,FN1,FRYL,GAD1,GPR37,HDGFL3,HLA-E,HSPA1A/HSPA1B,IGF2BP3,ILF3,ITGA3,LDLR,MAP4K4,MICALL2,MMP14,MYEF2,MYO9B,NFASC,NOTCH1,NRXN1,NTSR1,OGT,OLFM1,PCDH9,POLR2A,PTPN6,RAPGEF2,RET,RNF220,RRAD,SGK1,SIAH2,SPOCK1,STAT1,SYK,TPD52,Tpm3,TRRAP,TUBB3
SP600125		chemical - kinase inhibitor	Activated	2.91		0.115	ACAT2,CCN2,CCNB1,CD80,CD86,CHST12,CPM,CTLA4,CXCL16,CYGB,CYP51A1,FASN,FN1,ITGA3,LDLR,LGALS9B,MAP3K11,PLA2G4A,Scd2,Serpinb6b,SGPL1,SOX17,TCF7L2
triamcinolone acetonide		chemical drug	Activated	2.688		0.119	ADCY7,BMP4,FGFR2,GNAZ,INSIG1,IRF2,KCND1,KIF4A,LDLR,PDIA5,PSPH,RAPGEF2,RNF41,RUNX1,SEMA6A,SLC16A1,TCF7L2
bromobenzene		chemical toxicant	Activated	2.164		0.12	HSPA13,LAP3,MPRIP,Mt1,Mt1m/Mt2A,MYO9B,NFKB1
L-triiodothyronine		chemical - endogenous mammalian	Inhibited	-2.397		0.126	ACOX1,ANGPTL3,APOB,APP,BMP4,CCN2,EFNA1,ENPP2,EPAS1,FASN,FH,GLS2,KIF1B,LDLR,MMP14,MYBPH,NR1D1,ODC1,PAQR6,PHOSPHO1,RET,Scd2,SHH,SORBS1,ST6GAL1,TF,TK1,Tpi1 (includes others),TRH
HRAS		enzyme	Inhibited	-2.048		0.129	Acan,ADGRE5,ANTXR1,APP,ASNS,Basp1,BMP4,C1QC,CAV1,CCN2,CCNB1,CCNG1,CDC42BPA,CHST12,COL2A1,EIF4G3,FASN,FAT1,FHL1,FN1,GFER,IL17RD,ITGAM,KLF3,KLF5,let-7,MMP14,MTHFD1L,MYH11,MYL12A,NOL3,NOTCH1,NPTN,PDIA5,PLA2G4A,PLS3,RASA3,RBPMS,RPL39,RPLP1,RPS11,SEPT8,SORBS1,TK1,TOM1,UBASH3B
ERBB2		kinase	Inhibited	-2.012		0.133	ABHD5,ACSS2,ALAS1,ATF4,BARD1,BNIP2,BRIP1,CCN2,CCNB1,CD82,CD9,CDC20,CHD7,COL5A1,COMMD3-BMI1,CYP51A1,ELF2,FASN,FLOT2,FN1,HSD17B11,HSPA1A/HSPA1B,IDI1,KIFC3,KIT,LIG1,LMO4,MAST1,MITF,MMP14,MXI1,NFKB1,NOTCH1,PBX1,PHLDB1,POLR2A,PROM1,QKI,RAB31,RASA3,RNF41,RPA1,RRAD,SKP1,SLC1A6,SORBS1,SPOCK1,STK17B,TK1,TPD52,TUBB4A,UBE2C,ZFP36L2
PPARGC1A		transcription regulator		-1.969		0.133	ACACA,ACADM,ACOX1,ADAMTS1,ALAS1,BMP4,CAT,CCN2,COL2A1,EPAS1,FASN,FH,IDH3A,INSIG1,LDLR,LGALS9B,LIFR,MITF,MYH1,PDIA5,PLA2G7,PRKAA2,SEMA6A,SMYD1,ST8SIA5,STAC2
EGR3		transcription regulator	Inhibited	-2.219		0.135	CBLB,INSC,NGFR,NOTCH1,RET
Growth hormone		group		-1.867		0.139	ACACA,AKR1A1,BMP4,CAT,CROT,DDR1,DYRK2,FASN,FGFR3,FN1,GCDH,GFAP,LDLR,NR1D1,S100B,SGK1,SSTR1,TF
cyclic AMP		chemical - endogenous mammalian	Inhibited	-2.895		0.156	ADCYAP1,ANTXR1,APP,CCN2,CD80,CD86,CTLA4,FN1,HSD17B11,ITPR3,KIF23,MITF,NGF,ODC1,PLA2G4A,STAT1,TF,TH,TK1,TRH
candesartan		chemical drug	Activated	2.219		0.183	ACE,FN1,MMP14,TH,TRPC5
Esrra		transcription regulator		-1.912		0.183	ACADM,ACOX1,ALDOA,ATP5PB,EPAS1,GALM,IDH3A,Scd2,STAC2
LEF1		transcription regulator		-1.953		0.196	AXIN2,CACNA1G,FGF18,FN1,MITF,SGK1
TGFB2		growth factor	Inhibited	-2.395		0.197	BMP4,CCN2,CD86,FN1,LTC4S,NGF,NOTCH1,RUNX1,RUNX1T1
NCOA2		transcription regulator	Inhibited	-2.949		0.212	APC,BCAS1,CYP51A1,FASN,IDI1,IFIT1B,LDLR,NR1D1,RET
FOXA2		transcription regulator	Inhibited	-2.557		0.233	Akr1c14,ALAS1,APOB,CD55,CPM,ITGA3,JOSD2,LTC4S,Mt1,MYH11,MYOCD,SHH,SOX17,TF,TH,TRH
RXRA		ligand-dependent nuclear receptor	Inhibited	-2.556		0.245	ACACA,ACADM,ACOX1,ANGPTL3,APP,ASNS,CAT,CCNB1,FASN,INSIG1,NAV2,NR1D1,PLD1,RBP1,RET,RPE65,SORBS1,SREBF2,TH,TK1,TRH
bortezomib		chemical drug	Activated	2.051		0.252	ATF4,CALR,CAV1,CCNB1,DNAJB4,FANCC,HSPA1A/HSPA1B,KIT,LTBR,MAPK6,MAX,MITF,MYOCD,NFKB1,NOTCH1,ODC1,PKIB
metribolone		chemical reagent	Inhibited	-2.261		0.264	ACACA,ACLY,ACSS2,ADAMTS1,ALDOA,APP,ATP5PB,BRIP1,CENPN,DHCR24,FASN,INPP4B,LDLR,let-7,LIFR,PFKFB2,RIMS1,SREBF2,STK39,TPD52,WIPI1
oleic acid		chemical - endogenous mammalian		-1.857		0.265	ACACA,ACADM,APOB,APP,ATF4,CYP4F12,FASN,LDLR,Mt1
MAPK9		kinase		-1.811		0.267	ACACA,ACLY,BMP4,CAV1,CCN2,CD70,EPAS1,FASN,IFNA4,PLA2G4A,RILPL1,SHH
IL33		cytokine	Inhibited	-2.421		0.274	ADAMTS1,APP,ARFGAP3,CD70,CD80,CD82,CD86,CXCL16,EPAS1,IKBKE,ITGAM,KLC1,NFKB1,PRPF4B,SLC11A1,STX11,TRAF3
phosphate		chemical - endogenous mammalian		1.89		0.294	CHST12,CIT,COL5A1,ECSIT,FGFR2,HIST1H3G,ZFP36L2
PI3K (complex)		complex	Inhibited	-2.885		0.299	ADIPOR1,ATF4,CCN2,CCNB1,CD274,CD55,CD86,FN1,IRF2,ITGAM,KLF2,MITF,MMP14,NOTCH1,PIK3CG,PLA2G4A,RASA3,SEMA6D,SGK1,TUBB3
OLR1		transmembrane receptor		-1.951		0.303	ACE,FN1,ITGAM,RBP1
CD86	-5.259	transmembrane receptor		-1.948		0.33	CD28,CD80,CD86,CTLA4
estrogen		chemical drug	Inhibited	-2.591		0.353	APOB,BARD1,CCN2,COL5A1,DSCAM,EPAS1,FN1,GRIA1,GRIN2D,LDLR,LIG1,MVD,NFIL3,NGFR,RET,SCX,SSTR1,STAT1,TRIM16
MAF		transcription regulator	Inhibited	-2.213		0.365	ACSS2,CRYGA,CYP51A1,IDI1,S100B
AKT1		kinase		-1.758		0.37	Acan,ACAT2,ACLY,C1QC,CD86,FASN,FN1,GCSH,HNRNPM,MMP14,MYH11,MYOCD,NFKB1,NOTCH1,PLA2G4A,SEMA6D,SREBF2,TK1,UBE2C
SIRT3		enzyme	Inhibited	-2		0.385	ACADM,CAT,mt-Atp8,RPTOR
PTPN1		phosphatase	Inhibited	-2		0.385	ADRA1B,CD80,FASN,RILPL1
F2R		G-protein coupled receptor		-1.937		0.411	CCN2,CD55,DSP,FGFR2,FN1,MYOCD,TFPI
IL2RG		transmembrane receptor	Activated	2		0.412	HLA-A,IKBKE,KLF2,MAP4K2
IKZF3		transcription regulator	Activated	2.236		0.413	ANTXR1,CAV1,FN1,SPSB1,TNS3
MEF2D		transcription regulator	Inhibited	-2.169		0.425	CCN2,FN1,KLF2,MYOCD,SYK
glucagon		biologic drug		1.985		0.426	ANK3,LRBA,NR4A3,TNS1
aldosterone		chemical - endogenous mammalian	Inhibited	-3.039		0.43	ACE,ADAMTS1,CACNA1G,CCN2,CTLA4,DAXX,FN1,INA,RPTOR,SGK1
SMAD4		transcription regulator	Inhibited	-2.195		0.454	Acan,AIM2,APOB,BMP4,CCN2,COL2A1,DAXX,FGFR3,FN1,NPR2,PANX3,RNF220,RUNX1,SGK1,SHH
TGM2		enzyme	Inhibited	-2.673		0.471	Acan,ACSS2,CD86,CD93,FN1,GIMAP6,HIP1,ITGAM,LY6E,MDN1,SLC16A1,SLC16A13,SLC25A15,STAT1
bexarotene		chemical drug	Inhibited	-2.751		0.474	ACOX1,APP,ASNS,BNIP2,GFAP,GRP,NGFR,ODC1,RET,SIAH2,TH,TUBB3
indomethacin		chemical drug		-1.781		0.48	ACOX1,ADAMTS1,APP,ASNS,CCNB1,CD55,FASN,FGF18,ITGAM,LDLR,MMP14,NGFR,PLA2G4A,PROM1,RFTN1
PDLIM2		other	Activated	2.449		0.486	ENPP2,KIT,NAV1,PHLDA3,STAT1,TNS1
Interferon alpha		group		-1.826		0.502	ACP2,AIM2,BMP4,CD70,CD80,CD86,DAXX,EIF2AK2,ENPP2,FASN,FCGR2B,HLA-A,HLA-G,HSPA1A/HSPA1B,IFIT1B,IKBKE,ITGAM,LAP3,NFIL3,NT5C3A,PARVG,PTBP1,RNF31,SHH,SREBF2,STAT1,USP6NL
ERBB3		kinase		-1.89		0.517	CCN2,CTSK,FN1,MXI1,SGK1,TK1,TNS1
TGFB3		growth factor	Inhibited	-2.191		0.517	CCN2,COL2A1,COL5A1,FN1,LTC4S,MICAL2,TNS1
levothyroxine		chemical - endogenous mammalian		-1.982		0.567	NGFR,PCSK6,SLC7A3,SSTR1
etoposide		chemical drug		-1.929		1	CCNB1,CD274,CD80,CD86,CROCC,FASN,GLS2,ODC1,PIK3R3,SGK1,TK1,XRCC3
allopurinol		chemical drug	Inhibited	-2		1	ADAMTS1,ASNS,CAT,RFTN1
Tgf beta		group	Inhibited	-2.201		1	ADGRE5,CCN2,COL5A1,CTLA4,CTSK,FN1,let-7,MMP14,PHLDB1,PROM1,QKI,RUNX1,SGK1,SPOCK1,USP15
uranyl nitrate		chemical toxicant	Inhibited	-2.2		1	GRIK1,ODC1,RPS16,RPS24,TXNL4A
Tnf (family)		group	Inhibited	-2		1	CD86,EIF2AK2,ENPP2,IKBKE
STAT1	-0.747	transcription regulator	Inhibited	-3.11		1	CD274,CD86,CLIC5,EGLN3,EIF2AK2,FCGR2B,HAPLN3,HLA-DRB5,HLA-E,IFIT1B,IRF2,LY6E,RUNX1,SHH,SLC8A1,STAT1
PPARG		ligand-dependent nuclear receptor	Inhibited	-2.498		1	ACACA,ACADM,ACLY,ACOX1,APP,CAT,CAV1,CCN2,CD274,EGLN3,EPAS1,FASN,FN1,INSIG1,KLK6,LDLR,MMP14,MVD,NR1D1,ODC1,OXR1,PACS1,PLA2G3,RAB20,SGK1,SLC44A1,SORBS1
RORA		ligand-dependent nuclear receptor		-1.929		1	ADGRL1,ADIPOR1,Aox3,ASNS,CCNB1,CYP7B1,DHCR24,FASN,Mt1,NR1D1,Scd2
mir-155		microRNA		1.972		1	AGTR1,IKBKE,STAT1,TNPO3
IL22		cytokine		-1.925		1	CD274,GRP,HSP90AB1,LBP
IL18		cytokine		-1.946		1	CD86,CXCL16,ENPP2,ITGAM,KIT,NFIL3,TF
PAX6		transcription regulator		-1.949		1	CENPN,GAB1,IFNA4,KIF1B,LSG1,MITF,NAV1,PIGG,PIP5KL1,RFFL,TRPM3,TUBB3
IL13		cytokine	Inhibited	-2.65		1	ACOX1,CCN2,CD80,CD86,CTSK,DHCR24,ENPP2,EPAS1,FCGR2B,GPX4,IARS,IL11RA,LTA4H,MMP14,PAPSS1,PCM1,PLA2G4A,RFTN1,SLC8A1,TNS1
EGF		growth factor		-1.769		1	CAV1,CCN2,CCNB1,EPAS1,FASN,FN1,GFAP,IDI1,ITGAM,let-7,NGF,NOTCH1,NPR2,NR4A3,ODC1,PSMB1,PSMB2,RFFL,RPS6KA1,RUNX1,Scd2,SNAP25,ST3GAL1,STAT1,TF,TH,TRH,ZFP36L2
tamoxifen		chemical drug		1.772		1	ACACA,ACOX1,BMP4,CAT,CAV1,FASN,FN1,HSP90AB1,LDLR,Scd2,SYT6,Syt7,WIPI1
melatonin		chemical - endogenous mammalian		-1.98		1	ACACA,DDAH2,FASN,GFAP,Mt1
CpG oligonucleotide		chemical drug		-1.768		1	CD274,CD80,CD86,FCGR2B,NOTCH1,SYK
