# Supplementary material for: Environmental enrichment during forced abstinence from cocaine self-administration opposes gene network expression changes associated with the incubation effect
Source: Sci Rep. 2020 Jul 9;10:11291. doi: 10.1038/s41598-020-67966-8 (PMC7347882; doi:10.1038/s41598-020-67966-8)
Supplement: Supplementary file 10 — Supplementary table S4 [file 41598_2020_67966_MOESM10_ESM.xls]

## Sheet: Canonical Pathways
© 2000-2019 QIAGEN. All rights reserved.
Ingenuity Canonical Pathways	-log(p-value)	Ratio	z-score	Molecules
GPCR-Mediated Integration of Enteroendocrine Signaling Exemplified by an L Cell	3.6	0.151	-0.302	ADCY2,ADCY7,ADCY8,ADCYAP1,CCKAR,GRP,ITPR3,PLCB4,PLCD3,PLCD4,PLCH1
Wnt/Ca+ pathway	3.56	0.161	0.632	ATF4,FZD4,FZD5,FZD6,NFKB1,PLCB4,PLCD3,PLCD4,PLCH1,ROR1
Dendritic Cell Maturation	3.49	0.104	2.183	ATF4,CD86,COL2A1,FCGR2B,FSCN3,HLA-E,IFNAR1,IKBKE,MAP2K4,MAPK9,NFKB1,NGFR,PIK3C2G,PIK3R4,PLCB4,PLCD3,PLCD4,PLCH1,TNFRSF11B
Neuropathic Pain Signaling In Dorsal Horn Neurons	3.44	0.129	1.941	CAMK2D,CAMK2G,GRIN2D,GRM2,ITPR3,KCNQ3,PIK3C2G,PIK3R4,PLCB4,PLCD3,PLCD4,PLCH1,TAC1
Endothelin-1 Signaling	3.4	0.102	1.414	ADCY2,ADCY7,ADCY8,CASP2,ECE2,GAB1,GNAZ,GPLD1,ITPR3,MAPK15,MAPK6,MAPK9,PIK3C2G,PIK3R4,PLA2G4A,PLCB4,PLCD3,PLCD4,PLCH1
Aldosterone Signaling in Epithelial Cells	3.36	0.108	2.333	DNAJC5,DNAJC7,DNAJC8,HSCB,HSP90AB1,HSPA13,HSPA1A/HSPA1B,HSPA2,ITPR3,PIK3C2G,PIK3R4,PIP5KL1,PLCB4,PLCD3,PLCD4,PLCH1,SGK1
Superpathway of Geranylgeranyldiphosphate Biosynthesis I (via Mevalonate)	3.25	0.294	0.447	ACAT2,FDPS,FNTB,MVD,MVK
Synaptogenesis Signaling Pathway	3.03	0.0833	1.8	ADCY2,ADCY7,ADCY8,APOE,ARPC2,ATF4,CAMK2D,CAMK2G,CDH13,CDH18,DNAJC5,EFNA1,EPHA5,EPHB3,GRIN2D,GRM2,MAPT,NRXN1,NRXN2,Nrxn3,PIK3C2G,PIK3R4,SNCG,STXBP4,SYT2,Syt7
Apelin Cardiomyocyte Signaling Pathway	2.99	0.121	1.897	ATP2A3,MAPK15,MAPK6,MAPK9,PIK3C2G,PIK3R4,PLCB4,PLCD3,PLCD4,PLCH1,SLC8A1,SLC8A3
SAPK/JNK Signaling	2.87	0.118	0.302	DAXX,GAB1,MAP2K4,MAP3K13,MAP3K4,MAP4K2,MAP4K4,MAPK8IP2,MAPK9,MINK1,PIK3C2G,PIK3R4
Cardiac Hypertrophy Signaling (Enhanced)	2.72	0.072	3.087	ADCY2,ADCY7,ADCY8,ADRA1B,APEX1,ATP2A3,CAMK2D,CAMK2G,FGF11,FGF18,FZD4,FZD5,FZD6,Hdac1l,IFNAR1,IGF1,IKBKE,IL11RA,ITGA3,ITPR3,MAP2K4,MAP3K13,MAP3K4,MAPK9,NFKB1,NGFR,PIK3C2G,PIK3R4,PLCB4,PLCD3,PLCD4,PLCH1,PTEN,TNFRSF11B,TNFSF15
Tryptophan Degradation III (Eukaryotic)	2.7	0.227	0.447	ACAT2,AFMID,GCDH,HSD17B8,PARK7
Adrenomedullin signaling pathway	2.7	0.0914	2.828	ADCY2,ADCY7,ADCY8,CFH,ITPR3,KCNQ3,MAP2K4,MAPK15,MAPK6,MAPK9,NFKB1,NPR2,PIK3C2G,PIK3R4,PLCB4,PLCD3,PLCD4,PLCH1
Role of NFAT in Cardiac Hypertrophy	2.67	0.0888	2.828	ADCY2,ADCY7,ADCY8,CABIN1,CAMK2D,CAMK2G,Hdac1l,IGF1,ITPR3,MAP2K4,MAPK9,PIK3C2G,PIK3R4,PLCB4,PLCD3,PLCD4,PLCH1,SLC8A1,SLC8A3
CDK5 Signaling	2.66	0.111	1.508	ADCY2,ADCY7,ADCY8,ITGA3,MAPK15,MAPK6,MAPK9,MAPT,NGF,NGFR,Ppp1cc,PPP2R2C
Glutaryl-CoA Degradation	2.63	0.286	0	ACAT2,GCDH,HSD17B8,PARK7
Glutamate Receptor Signaling	2.56	0.14	0.447	GRIK1,GRIK2,GRIN2D,GRM2,PICK1,SLC17A6,SLC1A3,SLC1A6
Salvage Pathways of Pyrimidine Ribonucleotides	2.55	0.113	0.905	Cdadc1,EIF2AK2,MAP2K4,MAPK6,MAPK9,NME4,NME5,PRPF4B,SGK1,UCK2,UCKL1
Calcium Signaling	2.49	0.0874	2.309	ATF4,ATP2A3,ATP2B3,ATP2B4,CABIN1,CAMK2D,CAMK2G,GRIK1,GRIN2D,Hdac1l,ITPR3,MICU1,MYH11,SLC8A1,SLC8A3,Tpm3,TRPC5,TRPC6
CREB Signaling in Neurons	2.46	0.087	2.668	ADCY2,ADCY7,ADCY8,ATF4,CAMK2D,CAMK2G,GNAZ,GRIK1,GRIK2,GRIN2D,GRM2,ITPR3,PIK3C2G,PIK3R4,PLCB4,PLCD3,PLCD4,PLCH1
NGF Signaling	2.46	0.105	1.155	ATF4,GAB1,IKBKE,MAP2K4,MAP3K13,MAP3K4,MAPK9,NFKB1,NGF,NGFR,PIK3C2G,PIK3R4
D-myo-inositol (1,4,5)-Trisphosphate Biosynthesis	2.44	0.2	2.236	PIP5KL1,PLCB4,PLCD3,PLCD4,PLCH1
Leptin Signaling in Obesity	2.38	0.122	#NUM!	ADCY2,ADCY7,ADCY8,PIK3C2G,PIK3R4,PLCB4,PLCD3,PLCD4,PLCH1
Neurotrophin/TRK Signaling	2.3	0.118	0.378	ATF4,CRYGA,GAB1,MAP2K4,NGF,NGFR,NTRK3,PIK3C2G,PIK3R4
Neuroinflammation Signaling Pathway	2.29	0.0767	1.606	ATF4,BACE2,CD86,GABRB2,GRIN2D,HLA-E,IFNA4,IKBKE,MAP2K4,MAPK15,MAPK6,MAPK9,MAPT,MFGE8,NFKB1,NGF,NOX1,PIK3C2G,PIK3R4,PLA2G4A,SLC1A3,SLC6A12,VCAM1
tRNA Charging	2.24	0.154	1.633	AARS,IARS,IARS2,SARS,WARS,YARS
Reelin Signaling in Neurons	2.23	0.115	#NUM!	APOE,ARHGEF9,ITGA3,MAP2K4,MAPK8IP2,MAPK9,MAPT,PIK3C2G,PIK3R4
B Cell Receptor Signaling	2.23	0.0865	1.069	ATF4,CAMK2D,CAMK2G,FCGR2B,GAB1,IKBKE,MAP2K4,MAP3K13,MAP3K4,MAPK9,NFKB1,PIK3C2G,PIK3R4,PTEN,SYNJ2,TCF3
Antioxidant Action of Vitamin C	2.22	0.103	-3.162	GPLD1,IKBKE,MAP2K4,MAPK9,NFKB1,PLA2G4A,PLCB4,PLCD3,PLCD4,PLCH1,SLC2A5
Axonal Guidance Signaling	2.22	0.0679	#NUM!	ABLIM2,ARPC2,DPYSL5,ECE2,ECEL1,EFNA1,EPHA5,EPHB3,FZD4,FZD5,FZD6,GNAZ,IGF1,ITGA3,KLC1,MMP24,NGF,NGFR,NTRK3,PAPPA,PIK3C2G,PIK3R4,PLCB4,PLCD3,PLCD4,PLCH1,PLXNB3,SEMA4G,SEMA6A,SEMA6C,SHH,SLIT2,VEGFB
D-myo-inositol (1,3,4)-trisphosphate Biosynthesis	2.2	0.222	0	ITPKB,PTEN,SEC16A,SYNJ2
Calcium Transport I	2.13	0.3	#NUM!	ATP2A3,ATP2B3,ATP2B4
Apelin Adipocyte Signaling Pathway	2.12	0.111	-0.333	ADCY2,ADCY7,ADCY8,MAPK15,MAPK6,MAPK9,MGST2,NOX1,PRKAB1
14-3-3-mediated Signaling	2.09	0.0945	1.508	GFAP,MAP2K4,MAPK9,MAPT,PIK3C2G,PIK3R4,PLCB4,PLCD3,PLCD4,PLCH1,VIM,YWHAH
eNOS Signaling	2.08	0.0881	2.53	ADCY2,ADCY7,ADCY8,AQP11,CHRM3,ESR1,HSP90AB1,HSPA1A/HSPA1B,HSPA2,ITPR3,PIK3C2G,PIK3R4,PRKAB1,VEGFB
HIF1α Signaling	2.05	0.0973	#NUM!	APEX1,CUL2,EGLN2,MAPK15,MAPK6,MAPK9,MMP24,PIK3C2G,PIK3R4,SLC2A5,VEGFB
Synaptic Long Term Potentiation	2.04	0.093	2.887	ADCY8,ATF4,CAMK2D,CAMK2G,GRIN2D,GRM2,ITPR3,PLCB4,PLCD3,PLCD4,PLCH1,Ppp1cc
Apelin Endothelial Signaling Pathway	2	0.0957	0.302	ADCY2,ADCY7,ADCY8,MAP2K4,MAPK9,NFKB1,PIK3C2G,PIK3R4,PLCB4,PRKAB1,VCAM1
Proline Biosynthesis I	1.99	0.5	#NUM!	ALDH18A1,PYCR1
Apelin Pancreas Signaling Pathway	1.98	0.136	-0.816	MAP2K4,MAPK9,NFKB1,PIK3C2G,PIK3R4,PRKAB1
Glioblastoma Multiforme Signaling	1.95	0.0848	0.577	FZD4,FZD5,FZD6,IGF1,ITPR3,NF1,PIK3C2G,PIK3R4,PLCB4,PLCD3,PLCD4,PLCH1,PTEN,TCF3
Circadian Rhythm Signaling	1.91	0.152	#NUM!	ADCYAP1,ADCYAP1R1,ATF4,GRIN2D,PER3
Hepatic Cholestasis	1.9	0.0815	#NUM!	ADCY2,ADCY7,ADCY8,ESR1,IKBKE,LBP,MAP2K4,MAP3K4,MAP4K2,MAPK9,NFKB1,NGFR,SLCO3A1,TNFRSF11B,TNFSF15
RANK Signaling in Osteoclasts	1.9	0.102	1.667	IKBKE,MAP2K4,MAP3K13,MAP3K4,MAPK9,MITF,NFKB1,PIK3C2G,PIK3R4
Estrogen-Dependent Breast Cancer Signaling	1.87	0.108	0	ATF4,ESR1,HSD17B12,HSD17B8,IGF1,NFKB1,PIK3C2G,PIK3R4
Hepatic Fibrosis / Hepatic Stellate Cell Activation	1.86	0.0806	#NUM!	CCN2,COL24A1,COL27A1,COL2A1,COL6A6,FN1,IFNAR1,IGF1,LBP,MYH11,NFKB1,NGFR,TNFRSF11B,VCAM1,VEGFB
Induction of Apoptosis by HIV1	1.83	0.115	1.134	DAXX,IKBKE,MAP2K4,MAPK9,NFKB1,NGFR,TNFRSF11B
Role of Macrophages, Fibroblasts and Endothelial Cells in Rheumatoid Arthritis	1.82	0.0705	#NUM!	ATF4,CAMK2D,CAMK2G,FN1,FZD4,FZD5,FZD6,IKBKE,MAP2K4,MAPK9,NFKB1,NGFR,PIK3C2G,PIK3R4,PLCB4,PLCD3,PLCD4,PLCH1,TCF3,TNFRSF11B,VCAM1,VEGFB
PI3K Signaling in B Lymphocytes	1.82	0.087	2.309	ATF4,CAMK2D,CAMK2G,FCGR2B,IKBKE,ITPR3,NFKB1,PLCB4,PLCD3,PLCD4,PLCH1,PTEN
PD-1, PD-L1 cancer immunotherapy pathway	1.82	0.0943	0	CBLB,CD274,CSNK2B,HLA-E,HLA-G,NGFR,PIK3C2G,PIK3R4,PTEN,TNFRSF11B
Superpathway of D-myo-inositol (1,4,5)-trisphosphate Metabolism	1.82	0.174	0	ITPKB,PTEN,SEC16A,SYNJ2
Mevalonate Pathway I	1.79	0.231	#NUM!	ACAT2,MVD,MVK
PPARα/RXRα Activation	1.78	0.0789	0.333	ADCY2,ADCY7,ADCY8,CHD5,HSP90AB1,IKBKE,MAP2K4,MAP4K4,MED12,NFKB1,PLCB4,PLCD3,PLCD4,PLCH1,PRKAB1
Serine Biosynthesis	1.78	0.4	#NUM!	PSAT1,PSPH
Galactose Degradation I (Leloir Pathway)	1.78	0.4	#NUM!	GALK2,GALM
ILK Signaling	1.76	0.0785	1.941	ATF4,FN1,LIMS2,MAP2K4,MAPK9,MYH11,NACA,NFKB1,PARVB,PIK3C2G,PIK3R4,PPP2R2C,PTEN,VEGFB,VIM
Molecular Mechanisms of Cancer	1.74	0.0663	#NUM!	ADCY2,ADCY7,ADCY8,ARHGEF9,CAMK2D,CAMK2G,CDK10,CDK16,DAXX,FANCD2,FZD4,FZD5,FZD6,GAB1,GNAZ,ITGA3,MAP2K4,MAPK9,NF1,NFKB1,PIK3C2G,PIK3R4,PLCB4,SHH,TCF3,TFDP1
IL-6 Signaling	1.74	0.088	1.897	CSNK2B,IKBKE,LBP,MAP2K4,MAP4K4,MAPK9,NFKB1,NGFR,PIK3C2G,PIK3R4,TNFRSF11B
Phagosome Formation	1.74	0.088	#NUM!	FCGR2B,FN1,ITGA3,ITGAM,MRC2,PIK3C2G,PIK3R4,PLCB4,PLCD3,PLCD4,PLCH1
IL-17A Signaling in Airway Cells	1.72	0.109	1.89	IKBKE,MAP2K4,MAPK9,NFKB1,PIK3C2G,PIK3R4,PTEN
PTEN Signaling	1.72	0.0873	-0.905	CSNK2B,FOXO6,IKBKE,ITGA3,MAGI3,NFKB1,NGFR,NTRK3,PTEN,SYNJ2,YWHAH
Endocannabinoid Cancer Inhibition Pathway	1.71	0.0839	-0.577	ADCY2,ADCY7,ADCY8,ATF4,CASP2,MAP2K4,PIK3C2G,PIK3R4,PRKAB1,TCF3,VEGFB,VIM
Complement System	1.71	0.135	0	C1QC,CD55,CFH,ITGAM,SERPING1
P2Y Purigenic Receptor Signaling Pathway	1.7	0.0866	2.111	ADCY2,ADCY7,ADCY8,ATF4,NFKB1,PIK3C2G,PIK3R4,PLCB4,PLCD3,PLCD4,PLCH1
Type I Diabetes Mellitus Signaling	1.69	0.0901	1.633	CD86,HLA-E,HLA-G,ICA1,IKBKE,MAP2K4,MAPK9,NFKB1,NGFR,TNFRSF11B
Endocannabinoid Neuronal Synapse Pathway	1.67	0.0859	0.905	ADCY2,ADCY7,ADCY8,GRIN2D,MAPK15,MAPK6,MAPK9,PLCB4,PLCD3,PLCD4,PLCH1
Dopamine-DARPP32 Feedback in cAMP Signaling	1.64	0.0798	2.309	ADCY2,ADCY7,ADCY8,ATF4,ATP2A3,GRIN2D,ITPR3,PLCB4,PLCD3,PLCD4,PLCH1,Ppp1cc,PPP2R2C
Superpathway of Inositol Phosphate Compounds	1.64	0.0758	1.291	CA3,IP6K2,ITPKB,PALD1,PIK3C2G,PIK3R4,PIP5KL1,PLCB4,PLCD3,PLCD4,PLCH1,Ppp1cc,PTEN,SEC16A,SYNJ2
Apelin Liver Signaling Pathway	1.63	0.154	1	COL2A1,EDN3,MAP2K4,MAPK9
Glycogen Biosynthesis II (from UDP-D-Glucose)	1.61	0.333	#NUM!	GBE1,GYG1
Cellular Effects of Sildenafil (Viagra)	1.61	0.084	#NUM!	ADCY2,ADCY7,ADCY8,ITPR3,KCNQ3,MYH11,PLCB4,PLCD3,PLCD4,PLCH1,SLC4A5
CD27 Signaling in Lymphocytes	1.61	0.113	1.633	IKBKE,MAP2K4,MAP3K13,MAP3K4,MAPK9,NFKB1
Endocannabinoid Developing Neuron Pathway	1.6	0.087	-0.632	ADCY2,ADCY7,ADCY8,ATF4,MAP2K4,MAPK15,MAPK6,MAPK9,PIK3C2G,PIK3R4
PI3K/AKT Signaling	1.59	0.0833	0.632	CDC37,GAB1,HSP90AB1,IKBKE,ITGA3,NFKB1,PPP2R2C,PTEN,SYNJ2,THEM4,YWHAH
Sphingosine-1-phosphate Signaling	1.55	0.0855	0	ADCY2,ADCY7,ADCY8,CASP2,PIK3C2G,PIK3R4,PLCB4,PLCD3,PLCD4,PLCH1
Renin-Angiotensin Signaling	1.53	0.0847	1.89	ADCY2,ADCY7,ADCY8,ITPR3,MAP2K4,MAPK9,NFKB1,NOX1,PIK3C2G,PIK3R4
Superpathway of Cholesterol Biosynthesis	1.52	0.143	1	ACAT2,FDPS,MVD,MVK
CD28 Signaling in T Helper Cells	1.49	0.0833	1.265	ARPC2,CD86,CTLA4,IKBKE,ITPR3,MAP2K4,MAPK9,NFKB1,PIK3C2G,PIK3R4
Superpathway of Serine and Glycine Biosynthesis I	1.48	0.286	#NUM!	PSAT1,PSPH
Melatonin Signaling	1.47	0.0972	1.134	CAMK2D,CAMK2G,MAP2K4,PLCB4,PLCD3,PLCD4,PLCH1
Thrombin Signaling	1.47	0.0721	1.069	ADCY2,ADCY7,ADCY8,ARHGEF9,CAMK2D,CAMK2G,GNAZ,ITPR3,NFKB1,PIK3C2G,PIK3R4,PLCB4,PLCD3,PLCD4,PLCH1
GNRH Signaling	1.46	0.0751	1.941	ADCY2,ADCY7,ADCY8,ATF4,CAMK2D,CAMK2G,ITPR3,MAP2K4,MAP3K13,MAP3K4,MAPK9,NFKB1,PLCB4
Serotonin Receptor Signaling	1.45	0.116	#NUM!	ADCY2,ADCY7,ADCY8,HTR6,SMOX
Crosstalk between Dendritic Cells and Natural Killer Cells	1.44	0.0899	#NUM!	CAMK2D,CAMK2G,CD86,FSCN3,HLA-E,HLA-G,NFKB1,TLN2
Hereditary Breast Cancer Signaling	1.42	0.0786	#NUM!	BARD1,CCNB1,FAAP100,FANCB,FANCD2,Hdac1l,PIK3C2G,PIK3R4,PTEN,RFC5,RPA1
1D-myo-inositol Hexakisphosphate Biosynthesis II (Mammalian)	1.41	0.167	#NUM!	ITPKB,SEC16A,SYNJ2
Xenobiotic Metabolism Signaling	1.4	0.0662	#NUM!	ALDH18A1,CAMK2D,CAMK2G,CHST10,DNAJC7,ESD,HS3ST1,HSP90AB1,MAP2K4,MAP3K13,MAP3K4,MAPK9,MGST2,NFKB1,PIK3C2G,PIK3R4,PPP2R2C,SMOX,SULT2B1
Osteoarthritis Pathway	1.4	0.0704	1.291	ATF4,CASP2,COL2A1,DDIT4,FGF18,FN1,FZD4,FZD5,FZD6,ITGA3,NFKB1,PRKAB1,PTH1R,TCF3,VEGFB
IL-1 Signaling	1.39	0.0879	2	ADCY2,ADCY7,ADCY8,GNAZ,IKBKE,MAP2K4,MAPK9,NFKB1
Death Receptor Signaling	1.39	0.0879	1.414	CASP2,DAXX,IKBKE,MAP2K4,MAP4K4,NFKB1,SPTAN1,TNFSF15
Methylglyoxal Degradation VI	1.37	1	#NUM!	LDHD
Phosphatidylethanolamine Biosynthesis III	1.37	1	#NUM!	PTDSS2
G-Protein Coupled Receptor Signaling	1.37	0.0664	#NUM!	ADCY2,ADCY7,ADCY8,ADRA1B,APEX1,ATF4,AVPR1A,CAMK2D,CAMK2G,CHRM3,GRM2,HTR6,IKBKE,NFKB1,PIK3C2G,PIK3R4,PLCB4,PTH1R
Gap Junction Signaling	1.35	0.0707	#NUM!	ADCY2,ADCY7,ADCY8,DBN1,GRIK1,GRIK2,ITPR3,NPR2,PIK3C2G,PIK3R4,PLCB4,PLCD3,PLCD4,PLCH1
Phospholipases	1.34	0.0984	2.449	GPLD1,PLA2G4A,PLCB4,PLCD3,PLCD4,PLCH1
4-1BB Signaling in T Lymphocytes	1.34	0.125	2	IKBKE,MAP2K4,MAPK9,NFKB1
Melanocyte Development and Pigmentation Signaling	1.32	0.0851	1.414	ADCY2,ADCY7,ADCY8,ATF4,KIT,MITF,PIK3C2G,PIK3R4
iCOS-iCOSL Signaling in T Helper Cells	1.32	0.0811	1.89	CAMK2D,CAMK2G,CD86,IKBKE,ITPR3,NFKB1,PIK3C2G,PIK3R4,PTEN
HGF Signaling	1.32	0.0811	0.707	ELF2,GAB1,ITGA3,MAP2K4,MAP3K13,MAP3K4,MAPK9,PIK3C2G,PIK3R4
Rac Signaling	1.32	0.0811	1.667	ARPC2,ITGA3,MAP2K4,MCF2L,NFKB1,NOX1,PIK3C2G,PIK3R4,PIP5KL1
Ephrin A Signaling	1.31	0.106	#NUM!	EFNA1,EPHA5,NGFR,PIK3C2G,PIK3R4
Inflammasome pathway	1.29	0.15	#NUM!	AIM2,NEK7,NFKB1
Activation of IRF by Cytosolic Pattern Recognition Receptors	1.29	0.0952	0.816	IFNA4,IFNAR1,IKBKE,MAP2K4,MAPK9,NFKB1
Cardiac Hypertrophy Signaling	1.28	0.0667	2.324	ADCY2,ADCY7,ADCY8,ADRA1B,GNAZ,IGF1,MAP2K4,MAP3K13,MAP3K4,MAPK9,PIK3C2G,PIK3R4,PLCB4,PLCD3,PLCD4,PLCH1
Sucrose Degradation V (Mammalian)	1.27	0.222	#NUM!	ALDOA,GALM
Citrulline Biosynthesis	1.27	0.222	#NUM!	ALDH18A1,GLS2
Role of BRCA1 in DNA Damage Response	1.26	0.0875	0	BARD1,BRIP1,FAAP100,FANCB,FANCD2,RFC5,RPA1
Amyotrophic Lateral Sclerosis Signaling	1.26	0.0825	1.134	GRIK1,GRIK2,GRIN2D,IGF1,PIK3C2G,PIK3R4,PRPH,VEGFB
ATM Signaling	1.26	0.0825	1.89	ATF4,CCNB1,FANCD2,MAP2K4,MAPK9,PPP2R2C,RNF168,TRRAP
Signaling by Rho Family GTPases	1.24	0.0658	0.775	ARHGEF9,ARPC2,CDH13,CDH18,CIT,GFAP,GNAZ,ITGA3,MAP2K4,MAPK9,NFKB1,NOX1,PIK3C2G,PIK3R4,PIP5KL1,VIM
UVA-Induced MAPK Signaling	1.24	0.0816	1.633	MAP2K4,MAPK9,PIK3C2G,PIK3R4,PLCB4,PLCD3,PLCD4,PLCH1
Protein Kinase A Signaling	1.23	0.0602	2.985	ADCY2,ADCY7,ADCY8,ADD2,ANAPC2,APEX1,ATF4,CAMK2D,CAMK2G,CDC16,ITPR3,NFKB1,NGFR,PLCB4,PLCD3,PLCD4,PLCH1,Ppp1cc,PTEN,PTPRA,PTPRS,SHH,TCF3,YWHAH
CD40 Signaling	1.23	0.0923	1.633	IKBKE,MAP2K4,MAPK9,NFKB1,PIK3C2G,PIK3R4
Myc Mediated Apoptosis Signaling	1.23	0.0923	#NUM!	IGF1,MAP2K4,MAPK9,PIK3C2G,PIK3R4,YWHAH
Pyridoxal 5'-phosphate Salvage Pathway	1.23	0.0923	0.816	EIF2AK2,MAP2K4,MAPK6,MAPK9,PRPF4B,SGK1
Neuroprotective Role of THOP1 in Alzheimer's Disease	1.22	0.0776	2	ECE2,GZMM,HLA-E,HLA-G,MAPT,PREP,Prss30,TAC1,TMPRSS9
LPS-stimulated MAPK Signaling	1.22	0.0854	0.816	IKBKE,LBP,MAP2K4,MAPK9,NFKB1,PIK3C2G,PIK3R4
TNFR1 Signaling	1.21	0.1	2.236	CASP2,IKBKE,MAP2K4,MAP4K2,NFKB1
AMPK Signaling	1.15	0.066	0.302	ACACA,ADRA1B,ATF4,CHRM3,FOXO6,PFKFB2,PIK3C2G,PIK3R4,PPM1B,PPM1E,PPP2R2C,PRKAB1,RAB1A,RAB27A
T Cell Exhaustion Signaling Pathway	1.14	0.0686	0.707	CD274,CD86,CTLA4,HLA-E,HLA-G,IFNA4,IFNAR1,MAP2K4,MAPK9,PIK3C2G,PIK3R4,PPP2R2C
Role of Lipids/Lipid Rafts in the Pathogenesis of Influenza	1.14	0.13	#NUM!	FDPS,IFNA4,IFNAR1
IL-10 Signaling	1.13	0.087	#NUM!	FCGR2B,IKBKE,LBP,MAP2K4,MAP4K4,NFKB1
IL-15 Production	1.13	0.0744	#NUM!	ALK,CLK3,EPHA5,EPHB3,KIT,MAP2K4,NFKB1,NTRK3,ROR1
Lymphotoxin β Receptor Signaling	1.13	0.0943	0.447	IKBKE,NFKB1,PIK3C2G,PIK3R4,VCAM1
Protein Ubiquitination Pathway	1.11	0.0623	#NUM!	ANAPC2,CUL2,DNAJC5,DNAJC7,DNAJC8,HLA-E,HSCB,HSP90AB1,HSPA13,HSPA1A/HSPA1B,HSPA2,PSMB1,PSMB2,PSMD1,PSMD12,UCHL5,USP15
Role of IL-17A in Arthritis	1.1	0.0926	#NUM!	MAP2K4,MAPK9,NFKB1,PIK3C2G,PIK3R4
Ceramide Signaling	1.09	0.0795	0.378	MAP2K4,NFKB1,NGFR,PIK3C2G,PIK3R4,PPP2R2C,TNFRSF11B
Small Cell Lung Cancer Signaling	1.09	0.0845	1	IKBKE,NFKB1,PIK3C2G,PIK3R4,PTEN,TFDP1
NF-κB Signaling	1.09	0.067	1.155	CSNK2B,EIF2AK2,Hdac1l,MAP4K4,NFKB1,NGF,NGFR,NTRK3,PIK3C2G,PIK3R4,SIGIRR,TNFRSF11B
April Mediated Signaling	1.08	0.103	2	IKBKE,MAP2K4,MAPK9,NFKB1
UDP-D-xylose and UDP-D-glucuronate Biosynthesis	1.08	0.5	#NUM!	UXS1
GDP-L-fucose Biosynthesis II (from L-fucose)	1.08	0.5	#NUM!	FPGT
Sulfate Activation for Sulfonation	1.08	0.5	#NUM!	PAPSS1
Putrescine Biosynthesis III	1.08	0.5	#NUM!	ODC1
Formaldehyde Oxidation II (Glutathione-dependent)	1.08	0.5	#NUM!	ESD
Glutamine Degradation I	1.08	0.5	#NUM!	GLS2
Huntington's Disease Signaling	1.08	0.0633	-0.632	ATF4,ATP5F1A,CASP2,DNAJC5,Hdac1l,HSPA1A/HSPA1B,HSPA2,IGF1,MAP2K4,MAPK9,NGF,PIK3C2G,PIK3R4,PLCB4,SGK1
EGF Signaling	1.07	0.0909	0.447	CSNK2B,ITPR3,MAP2K4,PIK3C2G,PIK3R4
Ephrin Receptor Signaling	1.07	0.0667	0.378	ABI1,ARPC2,ATF4,EFNA1,EPHA5,EPHB3,GNAZ,GRIN2D,ITGA3,MAP4K4,PIK3C2G,VEGFB
CTLA4 Signaling in Cytotoxic T Lymphocytes	1.07	0.0787	#NUM!	AP1S3,CD86,CTLA4,HLA-E,PIK3C2G,PIK3R4,PPP2R2C
Gαs Signaling	1.06	0.0748	1.414	ADCY2,ADCY7,ADCY8,ADD2,ATF4,CHRM3,HTR6,PTH1R
IL-17A Signaling in Gastric Cells	1.05	0.12	#NUM!	MAP2K4,MAPK9,NFKB1
Role of Osteoblasts, Osteoclasts and Chondrocytes in Rheumatoid Arthritis	1.05	0.0636	#NUM!	FZD4,FZD5,FZD6,IGF1,IKBKE,ITGA3,MAP2K4,MAPK9,NFKB1,NGFR,PIK3C2G,PIK3R4,TCF3,TNFRSF11B
Cell Cycle Control of Chromosomal Replication	1.05	0.0893	#NUM!	CDK10,CDK16,MCM9,ORC5,RPA1
Unfolded protein response	1.05	0.0893	#NUM!	ATF4,HSPA1A/HSPA1B,HSPA2,INSIG1,VCP
BER pathway	1.04	0.167	#NUM!	APEX1,PNKP
Caveolar-mediated Endocytosis Signaling	1.04	0.0822	#NUM!	CD55,COPE,FLOT2,HLA-E,ITGA3,ITGAM
Sperm Motility	1.04	0.0633	2.449	ALK,CLK3,EPHA5,EPHB3,ITPR3,KIT,MAP2K4,NTRK3,PLA2G4A,PLCB4,PLCD3,PLCD4,PLCH1,ROR1
Prostate Cancer Signaling	1.03	0.0769	#NUM!	ATF4,HSP90AB1,NFKB1,PIK3C2G,PIK3R4,PTEN,TFDP1
Pancreatic Adenocarcinoma Signaling	1.02	0.0734	1.89	GPLD1,MAP2K4,MAPK9,NFKB1,PIK3C2G,PIK3R4,TFDP1,VEGFB
Role of PKR in Interferon Induction and Antiviral Response	1.02	0.0976	#NUM!	EIF2AK2,IKBKE,NFKB1,RNASEL
B Cell Activating Factor Signaling	1.02	0.0976	2	IKBKE,MAP2K4,MAPK9,NFKB1
LPS/IL-1 Mediated Inhibition of RXR Function	1	0.0625	1.134	ALAS1,ALDH18A1,APOE,CHST10,HS3ST1,LBP,MAP2K4,MAPK9,MGST2,NGFR,SCARB1,SMOX,SULT2B1,TNFRSF11B
p70S6K Signaling	0.996	0.0698	2.121	MAPT,PIK3C2G,PIK3R4,PLCB4,PLCD3,PLCD4,PLCH1,PPP2R2C,YWHAH
MIF Regulation of Innate Immunity	0.987	0.0952	2	MAP2K4,MAPK9,NFKB1,PLA2G4A
Acyl-CoA Hydrolysis	0.983	0.154	#NUM!	ACOT8,THEM4
Leukotriene Biosynthesis	0.983	0.154	#NUM!	LTC4S,MGST2
GDNF Family Ligand-Receptor Interactions	0.975	0.0789	0.447	GAB1,ITPR3,MAP2K4,MAPK9,PIK3C2G,PIK3R4
Toll-like Receptor Signaling	0.975	0.0789	1	EIF2AK2,LBP,MAP2K4,MAP4K4,NFKB1,SIGIRR
GPCR-Mediated Nutrient Sensing in Enteroendocrine Cells	0.975	0.0714	2.828	ADCY2,ADCY7,ADCY8,ITPR3,PLCB4,PLCD3,PLCD4,PLCH1
Production of Nitric Oxide and Reactive Oxygen Species in Macrophages	0.967	0.0638	1.155	APOE,IKBKE,MAP2K4,MAP3K13,MAP3K4,MAPK9,NFKB1,NGFR,PIK3C2G,PIK3R4,PPP2R2C,TNFRSF11B
BAG2 Signaling Pathway	0.959	0.093	-2	HSPA1A/HSPA1B,HSPA2,MAPT,NFKB1
Dopamine Receptor Signaling	0.955	0.0779	#NUM!	ADCY2,ADCY7,ADCY8,Ppp1cc,PPP2R2C,SMOX
NRF2-mediated Oxidative Stress Response	0.943	0.0632	0.816	ATF4,CBR1,DNAJC5,DNAJC7,DNAJC8,MAP2K4,MAPK9,MGST2,PIK3C2G,PIK3R4,SCARB1,VCP
Systemic Lupus Erythematosus Signaling	0.936	0.0609	#NUM!	CD2BP2,CD86,FCGR2B,HLA-E,HLA-G,IFNA4,LSM14A,PIK3C2G,PIK3R4,PRPF4B,RNPC3,SNRNP35,SNRPA1,SNRPD3
Role of Wnt/GSK-3β Signaling in the Pathogenesis of Influenza	0.936	0.0769	#NUM!	FZD4,FZD5,FZD6,IFNA4,IFNAR1,TCF3
Isoleucine Degradation I	0.928	0.143	#NUM!	ACAT2,BCAT1
Colanic Acid Building Blocks Biosynthesis	0.928	0.143	#NUM!	GALK2,GMPPA
PCP pathway	0.928	0.082	0.447	FZD4,FZD5,FZD6,MAP2K4,MAPK9
PAK Signaling	0.917	0.0722	1.89	DSCAM,EPHB3,ITGA3,MAP2K4,MAPK9,PIK3C2G,PIK3R4
Role of Pattern Recognition Receptors in Recognition of Bacteria and Viruses	0.91	0.0649	2.121	C1QC,EIF2AK2,IFNA4,MAP2K4,MAPK9,NFKB1,PIK3C2G,PIK3R4,RNASEL,TNFSF15
Geranylgeranyldiphosphate Biosynthesis	0.91	0.333	#NUM!	FNTB
Biotin-carboxyl Carrier Protein Assembly	0.91	0.333	#NUM!	ACACA
Human Embryonic Stem Cell Pluripotency	0.907	0.0667	#NUM!	CRYGA,FZD4,FZD5,FZD6,NGF,NTRK3,PIK3C2G,PIK3R4,TCF3
p53 Signaling	0.903	0.0714	0.447	CCNG1,CCNK,PERP,PIK3C2G,PIK3R4,PTEN,TP53INP1
Colorectal Cancer Metastasis Signaling	0.903	0.0593	2.324	ADCY2,ADCY7,ADCY8,APPL1,FZD4,FZD5,FZD6,MAP2K4,MAPK9,MMP24,NFKB1,PIK3C2G,PIK3R4,TCF3,VEGFB
RAR Activation	0.896	0.0619	#NUM!	ADCY2,ADCY7,ADCY8,CRABP1,CSNK2B,DHRS9,MAP2K4,MAPK9,NFKB1,NRIP2,PRMT1,PTEN
PKCθ Signaling in T Lymphocytes	0.896	0.0645	1.897	CAMK2D,CAMK2G,CD86,IKBKE,MAP2K4,MAP3K13,MAP3K4,NFKB1,PIK3C2G,PIK3R4
Superpathway of Citrulline Metabolism	0.879	0.133	#NUM!	ALDH18A1,GLS2
Choline Biosynthesis III	0.879	0.133	#NUM!	GPLD1,PCYT1A
FAT10 Cancer Signaling Pathway	0.879	0.087	1	IKBKE,NFKB1,NGFR,TNFRSF11B
TNFR2 Signaling	0.87	0.1	#NUM!	IKBKE,MAP2K4,NFKB1
Gαq Signaling	0.87	0.0637	2.53	ADRA1B,AVPR1A,CHRM3,GPLD1,IKBKE,ITPR3,NFKB1,PIK3C2G,PIK3R4,PLCB4
Phospholipase C Signaling	0.863	0.0584	0	ADCY2,ADCY7,ADCY8,ARHGEF9,ATF4,FCGR2B,GPLD1,Hdac1l,ITGA3,ITPR3,NFKB1,PLA2G4A,PLCB4,PLCD3,PLCD4
Role of PI3K/AKT Signaling in the Pathogenesis of Influenza	0.863	0.0781	0.447	IFNA4,IFNAR1,NFKB1,PIK3C2G,PIK3R4
NF-κB Activation by Viruses	0.86	0.0732	1.633	EIF2AK2,IKBKE,ITGA3,NFKB1,PIK3C2G,PIK3R4
Ovarian Cancer Signaling	0.851	0.0647	#NUM!	FZD4,FZD5,FZD6,PIK3C2G,PIK3R4,PTEN,TCF3,TFDP1,VEGFB
Acute Phase Response Signaling	0.842	0.0615	1.667	CRABP1,FN1,IKBKE,LBP,MAP2K4,MAPK9,NFKB1,NGFR,SERPING1,TCF3,TNFRSF11B
IL-8 Signaling	0.839	0.0603	2.111	GPLD1,IKBKE,ITGAM,MAP2K4,MAP4K4,MAPK9,NFKB1,NOX1,PIK3C2G,PIK3R4,VCAM1,VEGFB
Cardiac β-adrenergic Signaling	0.839	0.0643	2.646	ADCY2,ADCY7,ADCY8,APEX1,ATP2A3,Ppp1cc,PPP2R2C,SLC8A1,SLC8A3
Mismatch Repair in Eukaryotes	0.833	0.125	#NUM!	RFC5,RPA1
TR/RXR Activation	0.827	0.0714	#NUM!	ACACA,LDLR,PIK3C2G,PIK3R4,SCARB1,SYT2
Breast Cancer Regulation by Stathmin1	0.827	0.06	#NUM!	ADCY2,ADCY7,ADCY8,ARHGEF9,CAMK2D,CAMK2G,ITPR3,PIK3C2G,PIK3R4,PLCB4,PPP2R2C,TRPC5
FGF Signaling	0.827	0.0714	0	ATF4,FGF11,FGF18,GAB1,PIK3C2G,PIK3R4
Calcium-induced T Lymphocyte Apoptosis	0.824	0.0758	0	ATP2A3,CABIN1,Hdac1l,ITPR3,NR4A1
Mitotic Roles of Polo-Like Kinase	0.824	0.0758	#NUM!	ANAPC2,CCNB1,CDC16,HSP90AB1,PPP2R2C
Mouse Embryonic Stem Cell Pluripotency	0.821	0.068	0.378	FZD4,FZD5,FZD6,LIFR,PIK3C2G,PIK3R4,TCF3
Type II Diabetes Mellitus Signaling	0.812	0.0634	1	IKBKE,MAP2K4,MAPK9,NFKB1,NGFR,PIK3C2G,PIK3R4,PRKAB1,TNFRSF11B
Glutathione-mediated Detoxification	0.81	0.0938	#NUM!	HPGDS,LANCL1,MGST2
Spermine and Spermidine Degradation I	0.796	0.25	#NUM!	SMOX
α-tocopherol Degradation	0.796	0.25	#NUM!	CYP4F12
Melatonin Degradation II	0.796	0.25	#NUM!	SMOX
Acetate Conversion to Acetyl-CoA	0.796	0.25	#NUM!	ACSS2
PDGF Signaling	0.793	0.0698	0.816	CSNK2B,EIF2AK2,MAP2K4,PIK3C2G,PIK3R4,SYNJ2
D-myo-inositol (1,4,5)-trisphosphate Degradation	0.79	0.118	#NUM!	SEC16A,SYNJ2
Melanoma Signaling	0.785	0.08	#NUM!	MITF,PIK3C2G,PIK3R4,PTEN
IL-9 Signaling	0.783	0.0909	#NUM!	NFKB1,PIK3C2G,PIK3R4
Thyroid Cancer Signaling	0.764	0.0784	#NUM!	CRYGA,NGF,NTRK3,TCF3
Sertoli Cell-Sertoli Cell Junction Signaling	0.762	0.0591	#NUM!	CLDN20,EPB41,EPN3,ITGA3,MAP2K4,MAP3K13,MAP3K4,MAPK9,PTEN,SPTAN1,TJAP1
Telomerase Signaling	0.762	0.0654	0.816	ELF2,Hdac1l,HSP90AB1,PIK3C2G,PIK3R4,PPP2R2C,TEP1
Synaptic Long Term Depression	0.752	0.0588	2.714	GNAZ,GRM2,IGF1,ITPR3,NPR2,PLA2G4A,PLCB4,PLCD3,PLCD4,PLCH1,PPP2R2C
CXCR4 Signaling	0.752	0.0599	0.333	ADCY2,ADCY7,ADCY8,GNAZ,ITPR3,MAP2K4,MAPK9,PIK3C2G,PIK3R4,PLCB4
Acute Myeloid Leukemia Signaling	0.745	0.0674	1.633	KIT,MAP2K4,NFKB1,PIK3C2G,PIK3R4,TCF3
UVB-Induced MAPK Signaling	0.742	0.0769	1	MAP2K4,MAPK9,PIK3C2G,PIK3R4
Opioid Signaling Pathway	0.738	0.056	1.941	ADCY2,ADCY7,ADCY8,ATF4,CAMK2D,CAMK2G,GRIN2D,ITPR3,MAP2K4,MAPK15,MAPK6,NFKB1,PIK3C2G,SCN7A
Paxillin Signaling	0.735	0.0642	0.816	ITGA3,ITGAM,MAP2K4,MAPK9,PIK3C2G,PIK3R4,TLN2
Relaxin Signaling	0.728	0.0604	1.89	ADCY2,ADCY7,ADCY8,APEX1,GNAZ,NFKB1,NPR2,PIK3C2G,PIK3R4
Glioma Signaling	0.721	0.0636	0.816	CAMK2D,CAMK2G,IGF1,PIK3C2G,PIK3R4,PTEN,TFDP1
Gα12/13 Signaling	0.717	0.0615	1.414	CDH13,CDH18,IKBKE,MAP2K4,MAPK9,NFKB1,PIK3C2G,PIK3R4
ERK5 Signaling	0.714	0.0694	0.447	ATF4,GAB1,NGF,SGK1,YWHAH
GADD45 Signaling	0.714	0.105	#NUM!	CCNB1,MAP3K4
Creatine-phosphate Biosynthesis	0.708	0.2	#NUM!	MAP4K4
Tetrahydrofolate Salvage from 5,10-methenyltetrahydrofolate	0.708	0.2	#NUM!	MTHFD1L
Tetrapyrrole Biosynthesis II	0.708	0.2	#NUM!	ALAS1
Trans, trans-farnesyl Diphosphate Biosynthesis	0.708	0.2	#NUM!	FDPS
Folate Polyglutamylation	0.708	0.2	#NUM!	MTHFD1L
Basal Cell Carcinoma Signaling	0.697	0.0685	0	FZD4,FZD5,FZD6,SHH,TCF3
Clathrin-mediated Endocytosis Signaling	0.693	0.057	#NUM!	APOE,ARPC2,CSNK2B,FGF11,FGF18,IGF1,LDLR,LDLRAP1,PIK3C2G,PIK3R4,VEGFB
IL-12 Signaling and Production in Macrophages	0.693	0.0606	#NUM!	APOE,IFNA4,IKBKE,MAP2K4,MAPK9,NFKB1,PIK3C2G,PIK3R4
Regulation of the Epithelial-Mesenchymal Transition Pathway	0.693	0.057	#NUM!	FGF11,FGF18,FZD4,FZD5,FZD6,GAB1,MAP2K4,NFKB1,PIK3C2G,PIK3R4,TCF3
TREM1 Signaling	0.666	0.0667	1.342	CD86,FCGR2B,NFKB1,Nlrp1a,SIGIRR
FcγRIIB Signaling in B Lymphocytes	0.666	0.0667	1	FCGR2B,MAP2K4,MAPK9,PIK3C2G,PIK3R4
α-Adrenergic Signaling	0.658	0.0632	#NUM!	ADCY2,ADCY7,ADCY8,ITPR3,SLC8A1,SLC8A3
GABA Receptor Signaling	0.658	0.0632	#NUM!	ADCY2,ADCY7,ADCY8,GABRB2,KCNQ3,SLC6A12
Macropinocytosis Signaling	0.65	0.0658	#NUM!	ABI1,NGF,PIK3C2G,PIK3R4,USP6NL
Leukocyte Extravasation Signaling	0.644	0.0556	1	CLDN20,ITGA3,ITGAM,MAP2K4,MAP3K4,MAPK9,MMP24,NOX1,PIK3C2G,PIK3R4,VCAM1
fMLP Signaling in Neutrophils	0.644	0.0603	1.134	ARPC2,ITPR3,NFKB1,NOX1,PIK3C2G,PIK3R4,PLCB4
Proline Biosynthesis II (from Arginine)	0.638	0.167	#NUM!	PYCR1
Ceramide Biosynthesis	0.638	0.167	#NUM!	SPTSSA
Arginine Degradation VI (Arginase 2 Pathway)	0.638	0.167	#NUM!	PYCR1
Glycine Cleavage Complex	0.638	0.167	#NUM!	GCSH
Selenocysteine Biosynthesis II (Archaea and Eukaryotes)	0.638	0.167	#NUM!	SARS
GDP-mannose Biosynthesis	0.638	0.167	#NUM!	GMPPA
Fc Epsilon RI Signaling	0.633	0.0598	0.378	GAB1,MAP2K4,MAPK9,PIK3C2G,PIK3R4,PLA2G4A,SYNJ2
Polyamine Regulation in Colon Cancer	0.618	0.0909	#NUM!	AZIN1,ODC1
Pyrimidine Deoxyribonucleotides De Novo Biosynthesis I	0.618	0.0909	#NUM!	NME4,NME5
Insulin Receptor Signaling	0.614	0.0576	-0.378	GAB1,PIK3C2G,PIK3R4,Ppp1cc,PTEN,SGK1,STXBP4,SYNJ2
Nur77 Signaling in T Lymphocytes	0.613	0.0678	#NUM!	CABIN1,CD86,Hdac1l,NR4A1
Role of NFAT in Regulation of the Immune Response	0.609	0.0552	1.667	CABIN1,CD86,FCGR2B,GNAZ,IKBKE,ITPR3,NFKB1,PIK3C2G,PIK3R4,PLCB4
Role of NANOG in Mammalian Embryonic Stem Cell Pluripotency	0.609	0.0588	0	FZD4,FZD5,FZD6,GAB1,LIFR,PIK3C2G,PIK3R4
GP6 Signaling Pathway	0.609	0.0588	1.134	COL24A1,COL27A1,COL2A1,COL6A6,NOX1,PIK3C2G,PIK3R4
Nitric Oxide Signaling in the Cardiovascular System	0.606	0.0606	0	ATP2A3,HSP90AB1,ITPR3,PIK3C2G,PIK3R4,VEGFB
Apoptosis Signaling	0.606	0.0606	-0.447	CASP2,IKBKE,MAP2K4,MAP4K4,NFKB1,SPTAN1
IL-17 Signaling	0.592	0.0625	#NUM!	MAP2K4,MAPK9,NFKB1,PIK3C2G,PIK3R4
Chemokine Signaling	0.592	0.0625	1.342	CAMK2D,CAMK2G,NOX1,PIK3C2G,PLCB4
Ethanol Degradation IV	0.59	0.087	#NUM!	ACSS2,CYGB
Apelin Cardiac Fibroblast Signaling Pathway	0.59	0.087	#NUM!	CCN2,PRKAB1
LXR/RXR Activation	0.587	0.0579	-0.816	ACACA,APOE,LBP,LDLR,NFKB1,NGFR,TNFRSF11B
Phosphatidylcholine Biosynthesis I	0.58	0.143	#NUM!	PCYT1A
Tryptophan Degradation to 2-amino-3-carboxymuconate Semialdehyde	0.58	0.143	#NUM!	AFMID
Th1 Pathway	0.575	0.0574	0.378	CD274,CD86,IFNAR1,NFIL3,NFKB1,PIK3C2G,PIK3R4
PEDF Signaling	0.565	0.061	1.342	IKBKE,NFKB1,NGF,PIK3C2G,PIK3R4
IL-22 Signaling	0.564	0.0833	#NUM!	MAP2K4,MAPK9
HMGB1 Signaling	0.564	0.0545	0.707	MAP2K4,MAPK9,NFKB1,NGFR,PIK3C2G,PIK3R4,TNFRSF11B,TNFSF15,VCAM1
Role of JAK1, JAK2 and TYK2 in Interferon Signaling	0.564	0.0833	#NUM!	IFNAR1,NFKB1
Chronic Myeloid Leukemia Signaling	0.558	0.0583	#NUM!	Hdac1l,IKBKE,NFKB1,PIK3C2G,PIK3R4,TFDP1
Sumoylation Pathway	0.558	0.0583	0	DAXX,MAP2K4,MAPK9,NFKB1,RFC5,RPA1
Corticotropin Releasing Hormone Signaling	0.554	0.0552	1.134	ADCY2,ADCY7,ADCY8,ATF4,ITPR3,NPR2,NR4A1,SHH
PPAR Signaling	0.547	0.0577	-0.816	HSP90AB1,IKBKE,MAP4K4,NFKB1,NGFR,TNFRSF11B
IGF-1 Signaling	0.547	0.0577	-1	CCN2,CSNK2B,IGF1,PIK3C2G,PIK3R4,YWHAH
mTOR Signaling	0.544	0.0524	0.447	DDIT4,EIF4G3,GPLD1,PIK3C2G,PIK3R4,PPP2R2C,PRKAB1,RPS16,RPS24,RPS4Y1,VEGFB
Role of RIG1-like Receptors in Antiviral Innate Immunity	0.539	0.0682	#NUM!	IFNA4,IKBKE,NFKB1
Role of JAK family kinases in IL-6-type Cytokine Signaling	0.539	0.08	#NUM!	MAP2K4,MAPK9
IL-23 Signaling Pathway	0.539	0.0682	#NUM!	NFKB1,PIK3C2G,PIK3R4
Tight Junction Signaling	0.538	0.0536	#NUM!	CLDN20,EPB41,MYH11,NFKB1,NGFR,PPP2R2C,PTEN,SPTAN1,TNFRSF11B
T Cell Receptor Signaling	0.535	0.0571	#NUM!	CTLA4,IKBKE,MAP2K4,NFKB1,PIK3C2G,PIK3R4
Histidine Degradation III	0.53	0.125	#NUM!	MTHFD1L
Inositol Pyrophosphates Biosynthesis	0.53	0.125	#NUM!	IP6K2
Superoxide Radicals Degradation	0.53	0.125	#NUM!	CYGB
Salvage Pathways of Pyrimidine Deoxyribonucleotides	0.53	0.125	#NUM!	TK1
Role of IL-17F in Allergic Inflammatory Airway Diseases	0.521	0.0667	#NUM!	ATF4,IGF1,NFKB1
iNOS Signaling	0.521	0.0667	#NUM!	IKBKE,LBP,NFKB1
Estrogen-mediated S-phase Entry	0.516	0.0769	#NUM!	ESR1,TFDP1
Glycolysis I	0.516	0.0769	#NUM!	ALDOA,GAPDHS
Gluconeogenesis I	0.516	0.0769	#NUM!	ALDOA,GAPDHS
Mitochondrial Dysfunction	0.511	0.0526	#NUM!	ATP5F1A,BACE2,COX15,MAP2K4,MAPK9,NDUFA10,NDUFV2,PARK7,SURF1
ERK/MAPK Signaling	0.509	0.0518	1	ATF4,ELF2,ESR1,ITGA3,PIK3C2G,PIK3R4,PLA2G4A,PPP2R2C,TLN2,YWHAH
Dermatan Sulfate Biosynthesis (Late Stages)	0.504	0.0652	#NUM!	CHST10,HS3ST1,SULT2B1
Prostanoid Biosynthesis	0.488	0.111	#NUM!	HPGDS
Leucine Degradation I	0.488	0.111	#NUM!	BCAT1
Heme Biosynthesis II	0.488	0.111	#NUM!	ALAS1
Ketolysis	0.488	0.111	#NUM!	ACAT2
Folate Transformations I	0.488	0.111	#NUM!	MTHFD1L
Graft-versus-Host Disease Signaling	0.472	0.0625	#NUM!	CD86,HLA-E,HLA-G
Chondroitin Sulfate Biosynthesis (Late Stages)	0.472	0.0625	#NUM!	CHST10,HS3ST1,SULT2B1
OX40 Signaling Pathway	0.47	0.0556	#NUM!	HLA-E,HLA-G,MAP2K4,MAPK9,NFKB1
Autoimmune Thyroid Disease Signaling	0.458	0.0612	#NUM!	CD86,HLA-E,HLA-G
D-myo-inositol-5-phosphate Metabolism	0.457	0.0513	1.414	CA3,PALD1,PLCB4,PLCD3,PLCD4,PLCH1,Ppp1cc,PTEN
GM-CSF Signaling	0.456	0.0571	1	CAMK2D,CAMK2G,PIK3C2G,PIK3R4
Role of p14/p19ARF in Tumor Suppression	0.452	0.069	#NUM!	PIK3C2G,PIK3R4
Ketogenesis	0.451	0.1	#NUM!	ACAT2
Dolichyl-diphosphooligosaccharide Biosynthesis	0.451	0.1	#NUM!	ALG3
STAT3 Pathway	0.451	0.0519	0	IFNAR1,IGF1,IL11RA,MAP2K4,MAPK9,NGFR,NTRK3
Regulation of eIF4 and p70S6K Signaling	0.45	0.051	1	EIF4G3,ITGA3,PIK3C2G,PIK3R4,PPP2R2C,RPS16,RPS24,RPS4Y1
IL-15 Signaling	0.444	0.0563	#NUM!	NFKB1,PIK3C2G,PIK3R4,VCAM1
EIF2 Signaling	0.444	0.0491	0.816	ATF4,EIF2AK2,EIF4G3,PIK3C2G,PIK3R4,Ppp1cc,PTBP1,RPS16,RPS24,RPS4Y1,WARS
Sonic Hedgehog Signaling	0.434	0.0667	#NUM!	CCNB1,SHH
HOTAIR Regulatory Pathway	0.434	0.0503	1.414	ESR1,MMP24,NFKB1,PIK3C2G,PIK3R4,PTEN,TCF3,VIM
Amyloid Processing	0.429	0.0588	#NUM!	BACE2,CSNK2B,MAPT
Fcγ Receptor-mediated Phagocytosis in Macrophages and Monocytes	0.428	0.0532	-1.342	ARPC2,GPLD1,PIK3C2G,PTEN,TLN2
cAMP-mediated signaling	0.424	0.0485	2.111	ADCY2,ADCY7,ADCY8,APEX1,ATF4,CAMK2D,CAMK2G,CHRM3,GRM2,HTR6,PTH1R
Non-Small Cell Lung Cancer Signaling	0.421	0.0548	#NUM!	ITPR3,PIK3C2G,PIK3R4,TFDP1
FAK Signaling	0.418	0.0526	#NUM!	ITGA3,PIK3C2G,PIK3R4,PTEN,TLN2
Angiopoietin Signaling	0.399	0.0533	#NUM!	IKBKE,NFKB1,PIK3C2G,PIK3R4
Bladder Cancer Signaling	0.399	0.0515	#NUM!	FGF11,FGF18,MMP24,TFDP1,VEGFB
Ethanol Degradation II	0.399	0.0625	#NUM!	ACSS2,DHRS9
Tec Kinase Signaling	0.397	0.0488	1.134	GNAZ,GTF2I,ITGA3,MAP2K4,MAPK9,NFKB1,PIK3C2G,PIK3R4
Cleavage and Polyadenylation of Pre-mRNA	0.389	0.0833	#NUM!	PAPOLA
Assembly of RNA Polymerase I Complex	0.389	0.0833	#NUM!	POLR1E
Heparan Sulfate Biosynthesis (Late Stages)	0.389	0.0526	0	AARS,CHST10,HS3ST1,SULT2B1
Guanosine Nucleotides Degradation III	0.389	0.0833	#NUM!	NT5C3B
Aryl Hydrocarbon Receptor Signaling	0.387	0.049	1.342	ALDH18A1,ESR1,HSP90AB1,MGST2,NFIB,NFKB1,TFDP1
Agrin Interactions at Neuromuscular Junction	0.369	0.0513	1	AGRN,ITGA3,MAP2K4,MAPK9
Inhibition of Angiogenesis by TSP1	0.368	0.0588	#NUM!	MAP2K4,MAPK9
MIF-mediated Glucocorticoid Regulation	0.368	0.0588	#NUM!	NFKB1,PLA2G4A
Chondroitin Sulfate Biosynthesis	0.367	0.0536	#NUM!	CHST10,HS3ST1,SULT2B1
Assembly of RNA Polymerase III Complex	0.364	0.0769	#NUM!	GTF3C4
Urate Biosynthesis/Inosine 5'-phosphate Degradation	0.364	0.0769	#NUM!	NT5C3B
Role of CHK Proteins in Cell Cycle Checkpoint Control	0.356	0.0526	#NUM!	PPP2R2C,RFC5,RPA1
TWEAK Signaling	0.353	0.0571	#NUM!	IKBKE,NFKB1
IL-17A Signaling in Fibroblasts	0.353	0.0571	#NUM!	IKBKE,NFKB1
Noradrenaline and Adrenaline Degradation	0.353	0.0571	#NUM!	DHRS9,SMOX
Renal Cell Carcinoma Signaling	0.35	0.05	#NUM!	CUL2,GAB1,PIK3C2G,PIK3R4
Germ Cell-Sertoli Cell Junction Signaling	0.344	0.0465	#NUM!	EPN3,ITGA3,MAP2K4,MAP3K13,MAP3K4,MAPK9,PIK3C2G,PIK3R4
MSP-RON Signaling Pathway	0.344	0.0517	#NUM!	ITGAM,PIK3C2G,PIK3R4
Cancer Drug Resistance By Drug Efflux	0.344	0.0517	#NUM!	FOXO6,NFKB1,PTEN
Cyclins and Cell Cycle Regulation	0.341	0.0494	#NUM!	CCNB1,Hdac1l,PPP2R2C,TFDP1
DNA Double-Strand Break Repair by Homologous Recombination	0.34	0.0714	#NUM!	RPA1
NAD biosynthesis II (from tryptophan)	0.34	0.0714	#NUM!	AFMID
Phenylalanine Degradation IV (Mammalian, via Side Chain)	0.34	0.0714	#NUM!	SMOX
Actin Cytoskeleton Signaling	0.338	0.0457	0.378	ARPC2,FGF11,FGF18,FN1,ITGA3,LBP,MYH11,PIK3C2G,PIK3R4,TLN2
Wnt/β-catenin Signaling	0.338	0.0462	-0.707	APPL1,AXIN2,CSNK2B,FZD4,FZD5,FZD6,PPP2R2C,TCF3
Dermatan Sulfate Biosynthesis	0.333	0.0508	#NUM!	CHST10,HS3ST1,SULT2B1
Cell Cycle Regulation by BTG Family Proteins	0.326	0.0541	#NUM!	PPP2R2C,PRMT1
White Adipose Tissue Browning Pathway	0.324	0.0465	1.633	ADCY2,ADCY7,ADCY8,ATF4,LDHD,PRKAB1
CNTF Signaling	0.323	0.05	#NUM!	LIFR,PIK3C2G,PIK3R4
Endometrial Cancer Signaling	0.323	0.05	#NUM!	PIK3C2G,PIK3R4,PTEN
Retinoic acid Mediated Apoptosis Signaling	0.323	0.05	#NUM!	CRABP1,IFNA4,IFNAR1
Heparan Sulfate Biosynthesis	0.323	0.0482	0	AARS,CHST10,HS3ST1,SULT2B1
Adenosine Nucleotides Degradation II	0.319	0.0667	#NUM!	NT5C3B
Virus Entry via Endocytic Pathways	0.316	0.0467	#NUM!	CD55,HLA-E,ITGA3,PIK3C2G,PIK3R4
VEGF Family Ligand-Receptor Interactions	0.315	0.0476	1	PIK3C2G,PIK3R4,PLA2G4A,VEGFB
IL-2 Signaling	0.313	0.0492	#NUM!	CSNK2B,PIK3C2G,PIK3R4
Autophagy	0.313	0.0492	#NUM!	ATG16L1,BECN1,PIK3R4
Docosahexaenoic Acid (DHA) Signaling	0.312	0.0526	#NUM!	PIK3C2G,PIK3R4
HIPPO signaling	0.306	0.0471	#NUM!	Ppp1cc,PPP2R2C,TEAD3,YWHAH
BMP signaling pathway	0.306	0.0471	1	CHRD,MAP2K4,MAPK9,NFKB1
Oxidative Phosphorylation	0.302	0.0459	1.342	ATP5F1A,COX15,NDUFA10,NDUFV2,SURF1
Antigen Presentation Pathway	0.301	0.0513	#NUM!	HLA-E,HLA-G
Extrinsic Prothrombin Activation Pathway	0.299	0.0625	#NUM!	F5
Parkinson's Signaling	0.299	0.0625	#NUM!	PARK7
RhoGDI Signaling	0.298	0.0444	-0.378	ARHGEF9,ARPC2,CDH13,CDH18,ESR1,GNAZ,ITGA3,PIP5KL1
Eicosanoid Signaling	0.286	0.0469	#NUM!	HPGDS,LTC4S,PLA2G4A
RAN Signaling	0.281	0.0588	#NUM!	KPNA1
Estrogen Biosynthesis	0.278	0.0488	#NUM!	HSD17B12,HSD17B8
ErbB2-ErbB3 Signaling	0.277	0.0462	#NUM!	PIK3C2G,PIK3R4,PTEN
Regulation of IL-2 Expression in Activated and Anergic T Lymphocytes	0.276	0.0449	#NUM!	IKBKE,MAP2K4,MAPK9,NFKB1
Intrinsic Prothrombin Activation Pathway	0.268	0.0476	#NUM!	COL2A1,F5
Retinol Biosynthesis	0.268	0.0476	#NUM!	DHRS9,ESD
Pyrimidine Ribonucleotides Interconversion	0.268	0.0476	#NUM!	NME4,NME5
Valine Degradation I	0.264	0.0556	#NUM!	BCAT1
Purine Nucleotides Degradation II (Aerobic)	0.264	0.0556	#NUM!	NT5C3B
Oxidative Ethanol Degradation III	0.249	0.0526	#NUM!	ACSS2
DNA damage-induced 14-3-3σ Signaling	0.249	0.0526	#NUM!	CCNB1
Apelin Muscle Signaling Pathway	0.249	0.0526	#NUM!	PRKAB1
Factors Promoting Cardiogenesis in Vertebrates	0.248	0.043	#NUM!	FZD4,FZD5,FZD6,TCF3
Pyrimidine Ribonucleotides De Novo Biosynthesis	0.247	0.0455	#NUM!	NME4,NME5
Stearate Biosynthesis I (Animals)	0.238	0.0444	#NUM!	ACOT8,THEM4
Granzyme A Signaling	0.235	0.05	#NUM!	APEX1
The Visual Cycle	0.235	0.05	#NUM!	DHRS9
PFKFB4 Signaling Pathway	0.229	0.0435	#NUM!	ATF4,MAP2K4
Putrescine Degradation III	0.222	0.0476	#NUM!	SMOX
Endoplasmic Reticulum Stress Pathway	0.222	0.0476	#NUM!	ATF4
Methionine Degradation I (to Homocysteine)	0.21	0.0455	#NUM!	PRMT1
Glucocorticoid Receptor Signaling	0	0.0417	#NUM!	ESR1,HSP90AB1,HSPA1A/HSPA1B,HSPA2,IKBKE,MAP2K4,MAPK9,NFKB1,PIK3C2G,PIK3R4,PRKAB1,SGK1,VCAM1,YWHAH
Natural Killer Cell Signaling	0	0.0252	#NUM!	PIK3C2G,PIK3R4,SYNJ2
Neuregulin Signaling	0	0.0417	#NUM!	HSP90AB1,ITGA3,PICK1,PTEN
Coagulation System	0	0.0286	#NUM!	F5
VDR/RXR Activation	0	0.0128	#NUM!	CST6
FXR/RXR Activation	0	0.0317	#NUM!	APOE,MAP2K4,MAPK9,SCARB1
PXR/RXR Activation	0	0.0154	#NUM!	ALAS1
Regulation of Actin-based Motility by Rho	0	0.0319	#NUM!	ARPC2,ITGA3,PIP5KL1
Erythropoietin Signaling	0	0.0395	#NUM!	NFKB1,PIK3C2G,PIK3R4
CCR5 Signaling in Macrophages	0	0.0213	#NUM!	MAP2K4,MAPK9
Cytotoxic T Lymphocyte-mediated Apoptosis of Target Cells	0	0.0294	#NUM!	HLA-E
IL-3 Signaling	0	0.0253	#NUM!	PIK3C2G,PIK3R4
Thrombopoietin Signaling	0	0.0317	#NUM!	PIK3C2G,PIK3R4
T Helper Cell Differentiation	0	0.0411	#NUM!	CD86,NGFR,TNFRSF11B
CCR3 Signaling in Eosinophils	0	0.0403	1	ITPR3,PIK3C2G,PIK3R4,PLA2G4A,PLCB4
Role of Cytokines in Mediating Communication between Immune Cells	0	0.0185	#NUM!	IFNA4
Semaphorin Signaling in Neurons	0	0.0167	#NUM!	DPYSL5
FLT3 Signaling in Hematopoietic Progenitor Cells	0	0.0361	#NUM!	ATF4,PIK3C2G,PIK3R4
Cholecystokinin/Gastrin-mediated Signaling	0	0.0336	2	ITPR3,MAP2K4,MAPK9,PLCB4
DNA Methylation and Transcriptional Repression Signaling	0	0.0294	#NUM!	ARID4B
Antiproliferative Role of Somatostatin Receptor 2	0	0.039	#NUM!	NPR2,PIK3C2G,PIK3R4
Androgen Signaling	0	0.0147	#NUM!	GNAZ,NFKB1
Role of Oct4 in Mammalian Embryonic Stem Cell Pluripotency	0	0.0217	#NUM!	KDM5B
Growth Hormone Signaling	0	0.0423	#NUM!	IGF1,PIK3C2G,PIK3R4
Prolactin Signaling	0	0.0247	#NUM!	PIK3C2G,PIK3R4
Allograft Rejection Signaling	0	0.0349	#NUM!	CD86,HLA-E,HLA-G
G Beta Gamma Signaling	0	0.0164	#NUM!	ADCY2,GNAZ
G Protein Signaling Mediated by Tubby	0	0.0323	#NUM!	PLCB4
Communication between Innate and Adaptive Immune Cells	0	0.0312	#NUM!	CD86,HLA-E,HLA-G
Cdc42 Signaling	0	0.0419	0.447	ARPC2,CDC42BPA,HLA-E,HLA-G,ITGA3,MAP2K4,MAPK9
RhoA Signaling	0	0.0325	-1	ARPC2,CIT,IGF1,PIP5KL1
HER-2 Signaling in Breast Cancer	0	0.0238	#NUM!	PIK3C2G,PIK3R4
Altered T Cell and B Cell Signaling in Rheumatoid Arthritis	0	0.0222	#NUM!	CD86,NFKB1
Atherosclerosis Signaling	0	0.0403	#NUM!	APOE,COL2A1,NFKB1,PLA2G4A,VCAM1
Glioma Invasiveness Signaling	0	0.027	#NUM!	PIK3C2G,PIK3R4
B Cell Development	0	0.0278	#NUM!	CD86
Role of MAPK Signaling in the Pathogenesis of Influenza	0	0.0385	#NUM!	MAP2K4,MAPK9,PLA2G4A
Role of Hypercytokinemia/hyperchemokinemia in the Pathogenesis of Influenza	0	0.0233	#NUM!	IFNA4
Role of Tissue Factor in Cancer	0	0.0417	#NUM!	CCN2,ITGA3,PIK3C2G,PIK3R4,PTEN
Role of JAK2 in Hormone-like Cytokine Signaling	0	0.0294	#NUM!	SH2B1
Role of JAK1 and JAK3 in γc Cytokine Signaling	0	0.029	#NUM!	PIK3C2G,PIK3R4
Actin Nucleation by ARP-WASP Complex	0	0.0278	#NUM!	ARPC2,ITGA3
nNOS Signaling in Neurons	0	0.0213	#NUM!	GRIN2D
Ephrin B Signaling	0	0.0417	#NUM!	ABI1,EPHB3,GNAZ
ErbB Signaling	0	0.0426	1	MAP2K4,MAPK9,PIK3C2G,PIK3R4
ErbB4 Signaling	0	0.0294	#NUM!	PIK3C2G,PIK3R4
Netrin Signaling	0	0.0154	#NUM!	ABLIM2
Retinoate Biosynthesis I	0	0.0294	#NUM!	DHRS9
Dopamine Degradation	0	0.0333	#NUM!	SMOX
Glutathione Redox Reactions I	0	0.0417	#NUM!	MGST2
tRNA Splicing	0	0.0238	#NUM!	APEX1
NAD Salvage Pathway II	0	0.0385	#NUM!	NT5C3B
Triacylglycerol Degradation	0	0.0385	#NUM!	AARS,ABHD16A
Tryptophan Degradation X (Mammalian, via Tryptamine)	0	0.04	#NUM!	SMOX
D-myo-inositol (1,4,5,6)-Tetrakisphosphate Biosynthesis	0	0.0284	0	CA3,PALD1,Ppp1cc,PTEN
Serotonin Degradation	0	0.0299	#NUM!	DHRS9,SMOX
D-myo-inositol (3,4,5,6)-tetrakisphosphate Biosynthesis	0	0.0284	0	CA3,PALD1,Ppp1cc,PTEN
TCA Cycle II (Eukaryotic)	0	0.0417	#NUM!	SUCLA2
3-phosphoinositide Degradation	0	0.0323	0.447	CA3,PALD1,Ppp1cc,PTEN,SYNJ2
3-phosphoinositide Biosynthesis	0	0.0424	0.378	CA3,PALD1,PIK3C2G,PIK3R4,PIP5KL1,Ppp1cc,PTEN
Superpathway of Melatonin Degradation	0	0.0154	#NUM!	SMOX
Fatty Acid β-oxidation I	0	0.0312	#NUM!	HSD17B8
Superpathway of Methionine Degradation	0	0.027	#NUM!	PRMT1
Epithelial Adherens Junction Signaling	0	0.0327	#NUM!	ARPC2,EPN3,MYH11,PTEN,TCF3
Gαi Signaling	0	0.032	-1	ADCY2,ADCY7,ADCY8,GRM2
Inhibition of Matrix Metalloproteases	0	0.0256	#NUM!	MMP24
Regulation of Cellular Mechanics by Calpain Protease	0	0.0303	#NUM!	ITGA3,TLN2
Remodeling of Epithelial Adherens Junctions	0	0.0145	#NUM!	ARPC2
Cysteine Biosynthesis III (mammalia)	0	0.0417	#NUM!	PRMT1
Agranulocyte Adhesion and Diapedesis	0	0.0365	#NUM!	CLDN20,FN1,ITGA3,MMP24,MYH11,PODXL2,VCAM1
Granulocyte Adhesion and Diapedesis	0	0.0391	#NUM!	CLDN20,ITGA3,ITGAM,MMP24,NGFR,TNFRSF11B,VCAM1
UVC-Induced MAPK Signaling	0	0.0392	#NUM!	MAP2K4,MAPK9
Adipogenesis pathway	0	0.0224	#NUM!	FZD4,FZD5,FZD6
Estrogen Receptor Signaling	0	0.0219	#NUM!	ESR1,MED12,TRRAP
Cell Cycle: G1/S Checkpoint Regulation	0	0.0299	#NUM!	Hdac1l,TFDP1
Nucleotide Excision Repair Pathway	0	0.0286	#NUM!	RPA1
Interferon Signaling	0	0.0278	#NUM!	IFNAR1
JAK/Stat Signaling	0	0.0375	#NUM!	NFKB1,PIK3C2G,PIK3R4
Cell Cycle: G2/M DNA Damage Checkpoint Regulation	0	0.0408	#NUM!	CCNB1,YWHAH
IL-4 Signaling	0	0.0353	#NUM!	PIK3C2G,PIK3R4,SYNJ2
Phototransduction Pathway	0	0.0189	#NUM!	OPN4
Integrin Signaling	0	0.0421	1	ARPC2,ITGA3,ITGAM,MAP2K4,PARVB,PIK3C2G,PIK3R4,PTEN,TLN2
p38 MAPK Signaling	0	0.0424	#NUM!	ATF4,DAXX,MAP2K4,MAPT,PLA2G4A
TGF-β Signaling	0	0.0208	#NUM!	MAP2K4,MAPK9
Notch Signaling	0	0.0263	#NUM!	DTX1
VEGF Signaling	0	0.03	#NUM!	PIK3C2G,PIK3R4,VEGFB
Hypoxia Signaling in the Cardiovascular System	0	0.0405	#NUM!	ATF4,HSP90AB1,PTEN
Gustation Pathway	0	0.0392	#NUM!	ADCY2,ADCY7,ADCY8,APEX1,ITPR3,PKD1L3
Phagosome Maturation	0	0.02	#NUM!	HLA-E,NOX1,RAB7B
Th1 and Th2 Activation Pathway	0	0.0407	#NUM!	CD274,CD86,IFNAR1,NFIL3,NFKB1,PIK3C2G,PIK3R4
Th2 Pathway	0	0.0292	1	CD86,NFKB1,PIK3C2G,PIK3R4
IL-7 Signaling Pathway	0	0.0385	#NUM!	FOXO6,PIK3C2G,PIK3R4
Sirtuin Signaling Pathway	0	0.0411	-0.333	ACSS2,APEX1,ATG16L1,ATP5F1A,BECN1,LDHD,MAPK15,MAPK6,NDUFA10,NDUFV2,NFKB1,POLR1E
Iron homeostasis signaling pathway	0	0.0219	#NUM!	CIAO2A,HSCB,SLC11A1
Th17 Activation Pathway	0	0.022	#NUM!	HSP90AB1,NFKB1
NER Pathway	0	0.0291	#NUM!	POLE3,RFC5,RPA1
SPINK1 General Cancer Pathway	0	0.029	#NUM!	PIK3C2G,PIK3R4
Systemic Lupus Erythematosus In T Cell Signaling Pathway	0	0.0329	0.302	ATF4,CASP2,CD86,ESR1,HLA-E,HLA-G,MAP2K4,PIK3C2G,PIK3R4,PPP2R2C,STIM1
Systemic Lupus Erythematosus In B Cell Signaling Pathway	0	0.04	-0.302	FCGR2B,FOXO6,GAB1,IFNA4,IFNAR1,MAP4K4,NFKB1,PIK3C2G,PIK3R4,SYNJ2,TNFSF15

## Sheet: Diseases and Bio Functions
© 2000-2019 QIAGEN. All rights reserved.
Category	p-value	Molecules
Cancer	6.31E-28-2.93E-03	AARS,ABHD11,ABHD14B,ABHD16A,ABI1,ABLIM2,ACAT2,ACOT8,ACSS2,ADCY2,ADCY7,ADCY8,ADCYAP1,ADCYAP1R1,ADD2,ADGRE5,ADGRF5,ADGRG1,ADGRV1,ADRA1B,AEBP1,AFAP1,AFMID,AGBL4,AGMO,AGRN,AIFM2,AIM2,AIMP2,ALAS1,ALDH18A1,ALDOA,ALG2,ALG3,ALK,AMBRA1,AMER2,AMMECR1L,AMPD2,AMY2A,ANAPC2,ANGPTL3,ANK3,ANKHD1/ANKHD1-EIF4EBP3,ANKRD34C,ANKRD40,ANKRD6,APEX1,APOE,APPL1,ARAP1,ARFGAP3,ARHGAP36,ARHGEF9,ARID4B,ARMC3,ARMC5,ARPC2,ASB11…
Organismal Injury and Abnormalities	6.31E-28-3.02E-03	AARS,ABHD11,ABHD14B,ABHD16A,ABI1,ABLIM2,ACAT2,ACOT8,ACSS2,ADCY2,ADCY7,ADCY8,ADCYAP1,ADCYAP1R1,ADD2,ADGRE5,ADGRF5,ADGRG1,ADGRV1,ADRA1B,AEBP1,AFAP1,AFMID,AGBL4,AGMO,AGRN,AIFM2,AIM2,AIMP2,ALAS1,ALDH18A1,ALDOA,ALG2,ALG3,ALK,AMBRA1,AMER2,AMMECR1L,AMPD2,AMY2A,ANAPC2,ANGPTL3,ANK3,ANKHD1/ANKHD1-EIF4EBP3,ANKRD34C,ANKRD40,ANKRD6,APEX1,APOE,APPL1,ARAP1,ARFGAP3,ARHGAP36,ARHGEF9,ARID4B,ARMC3,ARMC5,ARPC2,ASB11…
Gastrointestinal Disease	1.16E-23-2.48E-03	AARS,ABHD11,ABHD14B,ABHD16A,ABI1,ABLIM2,ACAT2,ACOT8,ACSS2,ADCY2,ADCY7,ADCY8,ADCYAP1,ADCYAP1R1,ADD2,ADGRG1,ADRA1B,AEBP1,AFAP1,AFMID,AGBL4,AGMO,AGRN,AIFM2,AIM2,ALAS1,ALDH18A1,ALDOA,ALG3,ALK,AMBRA1,AMER2,AMMECR1L,AMPD2,AMY2A,ANAPC2,ANK3,ANKHD1/ANKHD1-EIF4EBP3,ANKRD34C,ANKRD40,ANKRD6,APEX1,APOE,APPL1,ARAP1,ARFGAP3,ARHGAP36,ARHGEF9,ARID4B,ARMC3,ARMC5,ASB11,ASTE1,ATF4,ATG16L1,ATP2A3,ATP2B3,ATP2B4,ATP5F…
Endocrine System Disorders	8.3E-23-2.93E-03	AARS,ABHD11,ABHD16A,ABI1,ABLIM2,ACAT2,ACOT8,ACSS2,ADCY2,ADCY7,ADCY8,ADCYAP1,ADCYAP1R1,ADD2,ADRA1B,AEBP1,AFAP1,AFMID,AGBL4,AGMO,AGRN,AIFM2,AIM2,ALAS1,ALDH18A1,ALDOA,ALG2,ALG3,ALK,AMER2,AMMECR1L,AMPD2,AMY2A,ANAPC2,ANGPTL3,ANK3,ANKHD1/ANKHD1-EIF4EBP3,ANKRD34C,ANKRD6,APOE,APPL1,ARAP1,ARFGAP3,ARHGAP36,ARHGEF9,ARID4B,ARMC3,ARMC5,ARPC2,ASB11,ASTE1,ATF4,ATG16L1,ATP2A3,ATP2B3,ATP2B4,ATXN2L,AXIN2,AZIN1,BAC…
Hepatic System Disease	1.27E-12-1.41E-03	ABHD16A,ABI1,ABLIM2,ACOT8,ACSS2,ADCY2,ADCY8,ADCYAP1,ADGRG1,AEBP1,AGBL4,AGRN,AIFM2,ALG3,AMBRA1,AMY2A,ANAPC2,ANK3,ANKHD1/ANKHD1-EIF4EBP3,ANKRD34C,APEX1,APOE,ARAP1,ARHGEF9,ARID4B,ARMC3,ARMC5,ASB11,ATG16L1,ATP2A3,ATP5F1A,ATXN2L,AXIN2,B4GALT4,BCAT1,BCL2L12,BECN1,CABIN1,CADPS2,CAMK2D,CAMK2G,CAMTA1,CASP2,CBLB,CCHCR1,CCNB1,CCNG1,CD274,CD2BP2,CD55,CDC42BPA,CDC42BPG,CDH13,CDK10,CEP290,CEP68,CFH,CHD5,CHORDC…
Reproductive System Disease	7.27E-11-2.96E-03	AARS,ABI1,ABLIM2,ACOT8,ACSS2,ADCY2,ADCY7,ADCY8,ADCYAP1,ADCYAP1R1,ADD2,ADGRE5,ADGRF5,ADGRG1,ADRA1B,AEBP1,AFAP1,AGBL4,AGMO,AIM2,ALAS1,ALDH18A1,ALDOA,ALK,AMBRA1,AMPD2,ANAPC2,ANGPTL3,ANK3,ANKHD1/ANKHD1-EIF4EBP3,ANKRD34C,ANKRD6,APEX1,APOE,APPL1,ARFGAP3,ARHGAP36,ARID4B,ARMC3,ASB11,ASTE1,ATF4,ATG16L1,ATP2A3,ATP2B4,ATP5F1A,ATXN2L,AVPR1A,AXIN2,B4GALT4,BARD1,BCAT1,BECN1,BEND6,BRD3,BRIP1,C19orf57,C1QC,C2orf…
Dermatological Diseases and Conditions	9.75E-09-2.1E-03	AARS,ABHD16A,ABLIM2,ADCY7,ADCY8,ADCYAP1R1,ADD2,AEBP1,AFAP1,AFMID,AGBL4,AGMO,AGRN,AIFM2,AIM2,ALAS1,ALDH18A1,ALK,AMBRA1,AMER2,ANK3,ANKHD1/ANKHD1-EIF4EBP3,ANKRD34C,APEX1,APOE,APPL1,ARFGAP3,ARHGAP36,ARID4B,ARMC3,ARPC2,ATP2A3,ATP2B3,ATXN2L,AXIN2,AZIN1,BARD1,BCAT1,BCL2L12,BEND3,BRD3,BRIP1,C19orf57,C1QC,C1QTNF9B,C20orf27,C2orf40,C4orf46,C5orf15,CA3,CADPS2,CAGE1,CAMK2G,CAMTA1,CATSPERG,CBLB,CCDC24,CCKAR,C…
Organismal Survival	4.03E-08-1.64E-03	ABI1,ACACA,ADCY7,ADCYAP1,ADCYAP1R1,ADGRE5,ADGRF5,ADGRG1,ADGRV1,ADRA1B,AEBP1,AFMID,AGRN,AIM2,ALDOA,ALG2,ALK,ANAPC2,ANGPTL3,ANK3,APEX1,APOE,AQP11,ARID4B,ATF4,ATG16L1,BACE2,BARD1,BECN1,BRIP1,CABIN1,CADPS2,CAMTA1,CASP2,CBLB,CCN2,CCNG1,CCNK,CD274,CD55,CDK10,CFH,CHRD,CHTF18,CIT,CLMP,CLUAP1,CLUH,CNN3,COL2A1,COMMD3-BMI1,COX15,CR1L,CRABP1,CSNK2B,CTLA4,CYGB,DAXX,DNAJC5,DSCAM,DSG2,ECE2,ECEL1,EDN3,EIF2AK2,EP…
Cellular Development	1.8E-07-2.82E-03	ABI1,ADCYAP1,ADCYAP1R1,ADD2,ADGRE5,AGRN,AIMP2,ALK,ANAPC2,ANK3,ANKRD6,APEX1,APOE,ARID4B,BECN1,BRIP1,CADPS2,CBLN1,CCKAR,CCN2,CDC42BPA,CDK16,CHD5,CIT,CLSTN2,CSNK2B,DBN1,DDIAS,DOCK7,DPYSL5,DSCAM,DTX1,ECEL1,EFNA1,EIF4G3,EPB41L3,EPHB3,ERC2,ESR1,FCGR2B,FGF18,FN1,FOXO6,FSCN3,FZD5,GAB1,GABRB2,GFAP,GOLGA2,GPR157,GPR37L1,HSP90AB1,HSPA2,HTR6,IFNA4,IGF1,IL11RA,ITGA3,ITGAM,KIF1B,KIF3B,KIT,LHX6,LIFR,LOC10036443…
Cellular Growth and Proliferation	1.8E-07-2.82E-03	ABI1,ADCYAP1,ADCYAP1R1,ADD2,ADGRE5,AGRN,ALK,ANAPC2,ANK3,ANKRD6,APEX1,APOE,ARID4B,BECN1,BRIP1,CADPS2,CBLN1,CCKAR,CCN2,CD274,CDC42BPA,CDK16,CHD5,CIT,CLSTN2,CSNK2B,DBN1,DDIAS,DOCK7,DPYSL5,DSCAM,ECEL1,EFNA1,EIF4G3,EPB41L3,EPHB3,ERC2,ESR1,FCGR2B,FGF18,FN1,FOXO6,FSCN3,FZD5,GAB1,GABRB2,GFAP,GOLGA2,HSP90AB1,HSPA2,HTR6,IFNA4,IGF1,IL11RA,ITGA3,KIF1B,KIF3B,KIT,LHX6,LIFR,LOC100364435,MAP2K4,MAPK8IP2,MAPK9,MA…
Nervous System Development and Function	1.8E-07-3.02E-03	ABI1,ADCY8,ADCYAP1,ADCYAP1R1,ADD2,ADGRE5,ADGRG1,ADGRV1,Aff2,AGRN,ALK,ANAPC2,ANK3,ANKRD6,APEX1,APOE,ARHGEF9,ARPC2,ATP2B4,AVPR1A,BECN1,CADPS2,CAMK2D,CAMK2G,CARF,CASP2,CBLN1,CCKAR,CCN2,CD86,CDC42BPA,CDK16,CEP290,CFH,CHRD,CHRM3,CHST10,CIB2,CIT,CLCN6,CLSTN2,COL2A1,COMMD3-BMI1,CPEB1,CR1L,CSNK2B,DBN1,Dclk1,DDIT4,DHX30,DNAJC5,DOCK7,DPYSL5,DSCAM,DTX1,ECEL1,EDN3,EFNA1,EIF2AK2,EIF4G3,EPB41,EPB41L2,EPB41L3,E…
Tissue Development	1.8E-07-2.94E-03	ABI1,ADCYAP1,ADCYAP1R1,ADD2,ADGRE5,ADGRF5,ADGRG1,AGRN,AIMP2,ALG2,ALK,ANAPC2,ANK3,ANKRD6,APEX1,APOE,ARID4B,BECN1,BRIP1,CADPS2,CASP2,CBLN1,CCKAR,CCN2,CDC42BPA,CDK10,CDK16,CEP290,CFH,CHD5,CHRD,CIT,CLSTN2,COL2A1,COMMD3-BMI1,CSNK2B,DBN1,DDIAS,DDIT4,DOCK7,DPYSL5,DSCAM,ECEL1,EFNA1,EIF4G3,EPB41L3,EPHA5,EPHB3,ERC2,ESR1,FANCD2,FCGR2B,FGF18,FN1,FOXO6,FSCN3,FZD5,FZD6,GAB1,GABRB2,GFAP,GOLGA2,GPC3,GPR143,GRIN2…
Cell Morphology	3.33E-07-2.99E-03	ABI1,ACACA,ADCYAP1,ADCYAP1R1,ADD2,ADGRF5,ADRA1B,Aff2,AGRN,ANAPC2,ANK3,APOE,ARAP1,ARHGEF9,ARPC2,BECN1,CADPS2,CAMK2G,CASP2,CBLN1,CCKAR,CCN2,CDC42BPA,CDC42BPG,CDH13,CDK16,CEP290,CEP89,CFH,CIB2,CIT,CLCN6,CLUAP1,COMMD3-BMI1,CPEB1,CTLA4,DBN1,DNAJC5,DOCK7,DPYSL5,DSCAM,DZIP1,ECEL1,EDN3,EFNA1,EIF4G3,EPB41L3,EPHB3,ERC2,ESR1,FCGR2B,FN1,FOXO6,FUZ,FZD5,GAB1,GABRB2,GBX1,GFAP,GOLGA2,GOLGA4,GPR37L1,GRIK1,GRIK2,G…
Neurological Disease	3.33E-07-3.02E-03	AARS,ABI1,ABLIM2,ADCY2,ADCY7,ADCY8,ADCYAP1,ADD2,ADGRE5,ADGRG1,ADGRV1,ADRA1B,AEBP1,AGBL4,AGRN,AIMP2,ALAS1,ALDH18A1,ALDOA,ALG2,ALK,AMPD2,AMY2A,ANK3,ANKRD6,APOE,ARHGEF9,ATF4,ATP2B3,AVPR1A,AXIN2,BCL2L12,BEAN1,BECN1,BRIP1,C19orf57,C2orf40,CA3,CADPS2,CAMK2G,CAMTA1,CARF,CASP2,CBLB,CBLN1,CCKAR,CCN2,CCNB1,CD274,CD55,CD86,CDC42BPA,CDH18,CDK10,CEP290,CFH,CHD2,CHRD,CHRM3,CHST10,CIB2,CIT,CLCN6,CLIC5,CLMP,CLN6…
Tissue Morphology	3.33E-07-2.99E-03	ACACA,ACAT2,ADCYAP1,ADCYAP1R1,ADD2,ADGRE5,ADGRF5,ADGRV1,ADRA1B,AGBL4,AGRN,AIM2,ALK,ANK3,ANKHD1/ANKHD1-EIF4EBP3,APOE,ARHGEF9,ARID4B,ARPC2,ATF4,AVPR1A,BECN1,CADPS2,CAMK2D,CAMK2G,CASP2,CBLB,CBLN1,CCKAR,CCN2,CCNB1,CCNG1,CD101,CD274,CD86,CDH13,CDK16,CFH,CHD5,CIB2,CIT,CLCN6,COL2A1,COMMD3-BMI1,CR1L,CTLA4,DBN1,DDIAS,DNAJC5,DOCK7,DPYSL5,DSCAM,DTX1,ECEL1,EDN3,EIF2AK2,EPB41L3,EPHB3,ERC2,ESR1,FANCD2,FCGR2B,F…
Cell-To-Cell Signaling and Interaction	1.2E-06-3.02E-03	ADCY8,ADCYAP1,ADCYAP1R1,ADD2,ADGRE5,ADGRV1,ADRA1B,Aff2,AGRN,ALK,ANK3,APOE,ARHGEF9,ATP2B4,CADPS2,CAMK2D,CAMK2G,CBLN1,CCN2,CD274,CD86,CDH13,CHRD,CHRM3,CHST10,CIB2,CLSTN2,COLEC12,CPEB1,CSNK2B,DBN1,DNAJC5,DPYSL5,DSG2,DYSF,ECEL1,EDN3,EPB41,EPHB3,ERC2,FCGR2B,FN1,FZD5,GAB1,GABRB2,GFAP,GRID2IP,GRIK1,GRIK2,GRIN2D,GRM2,GRP,HPS6,HTR6,IFNAR1,IGF1,IP6K2,IQSEC2,ITGA3,ITGAM,ITPR3,KCNA2,KCNC2,KCNC4,KCNMA1,KCNQ3,…
Cellular Assembly and Organization	1.49E-06-2.99E-03	ABI1,ACACA,ADCYAP1,ADD2,ADGRE5,ADGRF5,ADGRV1,ADRA1B,AFAP1,Afg3l1,AGRN,ALAS1,ALDOA,ANAPC2,ANK3,APOE,ARAP1,ARHGEF9,ARPC2,ATG16L1,BECN1,CADPS2,CAMK2D,CBLN1,CCKAR,CCN2,CCNB1,CD274,CD86,CDC42BPA,CDC42BPG,CDH13,CDH18,CDK10,CDK16,CEP290,CEP89,CIT,CLASP1,CLN6,CLSTN2,CLUAP1,CLUH,COL2A1,CSNK2B,CTLA4,DAXX,DBN1,DNAJC5,DOCK7,DPYSL5,DSCAM,DSG2,DYSF,DZIP1,ECEL1,EFNA1,EIF4G3,EPB41,EPB41L2,EPB41L3,EPHA5,EPHB3,ERC…
Cellular Function and Maintenance	1.49E-06-2.99E-03	ABI1,ACACA,ADCY7,ADCY8,ADCYAP1,ADCYAP1R1,ADGRF5,ADRA1B,AFAP1,Afg3l1,AGRN,ALAS1,ALDOA,AMBRA1,ANAPC2,ANK3,APOE,ARAP1,ARHGEF9,ARPC2,ATF4,ATG16L1,ATP2B3,ATP2B4,AVPR1A,BACE2,BARD1,BECN1,CADPS2,CAMK2D,CASP2,CBLB,CCKAR,CCN2,CCNB1,CD101,CD274,CD55,CD86,CDC42BPA,CDC42BPG,CDH13,CDK10,CDK16,CEP290,CEP89,CHRD,CHRM3,CIB2,CIT,CLASP1,CLIC5,CLMP,CLN6,CLUAP1,CLUH,COMMD3-BMI1,CR1L,CSNK2B,CTLA4,DBN1,DDIT4,DOCK7,DPY…
Molecular Transport	1.7E-06-2.38E-03	ACAT2,ADCYAP1,ADD2,AEBP1,ALK,ANK3,APOE,APPL1,AQP11,ATF4,ATP2A3,ATP2B3,ATP2B4,AVPR1A,CA3,CADPS2,CAMK2D,CAMK2G,CBLB,CBLN1,CCHCR1,CCKAR,CDK16,CEP290,CFH,CHRM3,CLCN6,CLIC5,COX15,CPEB1,CYGB,DNAJC5,DYSF,EDN3,ESR1,FCGR2B,FHL1,FIP1L1,FLOT2,FN1,FYTTD1,FZD4,GAB1,GBF1,GLS2,GOLGA4,GPC3,GPLD1,GRIK1,GRIK2,GRM2,GRP,HPS6,HTR6,IGF1,IP6K2,ITGA3,ITPR3,KCNA2,KCNC2,KCNC4,KCND3,KCNIP2,KCNMA1,KCNQ3,KCNS3,KIF1B,KIF5C,KL…
Organismal Development	9.84E-06-2.94E-03	ABI1,ACACA,ADCYAP1,ADCYAP1R1,ADD2,ADGRF5,ADGRG1,ADGRV1,ADRA1B,AFAP1,AGRN,ALG2,ALK,ANAPC2,ANGPTL3,ANK3,APOE,AQP11,ARID4B,ATF4,AXIN2,BECN1,BRIP1,CADPS2,CASP2,CBLN1,CCKAR,CCN2,CDH13,CDK10,CDK16,CEP290,CFH,CHD5,CHRD,CHRM3,CHST10,CHTF18,CIB2,CIT,COL2A1,COMMD3-BMI1,CPEB1,CR1L,CRYGA,DBN1,DDIAS,DDIT4,DDX59,DNAJC5,DOCK7,DPYSL5,DSCAM,DSG2,ECE2,ECEL1,EDN3,EFNA1,EIF2AK2,EIF4G3,EPB41L2,EPB41L3,EPHA5,EPHB3,ERC…
Skeletal and Muscular Disorders	1.33E-05-3.02E-03	ABI1,ADCY2,ADCY7,ADCY8,ADGRE5,ADRA1B,AEBP1,AGRN,AIM2,AIMP2,ALAS1,ALDOA,ALG2,ANAPC2,APOE,ATF4,ATG16L1,ATP2B4,BARD1,BECN1,C19orf57,C1QTNF9B,C2orf40,CA3,CAMK2D,CASP2,CBLB,CCHCR1,CCN2,CCNB1,CD274,CD55,CD86,CDK10,CHRM3,CLSTN2,CNN3,COL2A1,COMMD3-BMI1,COPE,COX15,CR1L,CSNK2B,CTLA4,DAXX,DYSF,ECE2,EDN3,EGLN2,ELAVL2,ESR1,FANCB,FBXO7,FCGR2B,FDPS,FHL1,FIP1L1,FN1,FZD5,GABRB2,GFAP,GPC3,GRIK2,GRIN2D,GRP,HLA-E,HL…
Respiratory Disease	1.53E-05-2.38E-03	ABHD11,ACSS2,ADCY2,ADCYAP1R1,ADRA1B,AGRN,AIMP2,ALDOA,ALK,AMER2,ANGPTL3,ANK3,APEX1,APOE,ARAP1,ARHGAP36,ARID4B,ARMC5,ASB11,AXIN2,AZIN1,BACE2,BARD1,BECN1,BRIP1,CABIN1,CAMTA1,CBLN1,CCKAR,CCNB1,CD274,CD86,CDC16,CDC42BPG,CDH13,CDH18,CDK16,CDV3,CEP290,CERS4,CFH,CHRD,CHRM3,CIT,CLASP1,CLCN6,CLEC1A,CLUH,CLYBL,CNKSR2,COL24A1,COL27A1,COL6A6,CPEB1,CPNE2,CTLA4,CWF19L2,CYGB,DAXX,DCST1,DESI2,DNAH8,DOCK7,DSCAM,DY…
Cell Death and Survival	1.7E-05-2.7E-03	AARS,ACACA,ADCYAP1,ADCYAP1R1,ADGRV1,ADRA1B,AFAP1,AGBL4,AGRN,AIFM2,AIM2,AIMP2,ALDOA,ALK,AMBRA1,ANK3,APEX1,APOE,APPL1,AQP11,ARHGEF9,ATF4,ATG16L1,ATP2B4,ATP5F1A,AXIN2,BARD1,BCL2L12,BECN1,C1QTNF9B,CA3,CABIN1,CADPS2,CAMK2D,CAMK2G,CASP2,CBLB,CBR1,CCHCR1,CCN2,CCNB1,CCNG1,CCNI,CD274,CD55,CD86,CDC37,CDK10,CFH,CHRM3,CHTF18,CIB2,CIT,CLASP1,CLK3,CLYBL,COL2A1,COMMD3-BMI1,COP1,CPEB1,CR1L,CTLA4,CUL2,CYGB,DAXX,D…
Carbohydrate Metabolism	2.03E-05-2.08E-03	ADCY2,ADCYAP1,ADCYAP1R1,ADRA1B,AGRN,ALDOA,ALG2,ALG3,AMY2A,ANGPTL3,APOE,APPL1,ATF4,AVPR1A,B4GALT4,CBR1,CCN2,CDK16,CLN6,COL2A1,CSNK2B,DYRK2,DYSF,ESR1,FCGR2B,FOXO6,FPGT,FUT1,GALK2,GALM,GALNT7,GBE1,GPC3,GPLD1,GRP,GYG1,HS3ST1,IGF1,KIT,LBP,MAP4K4,NFKB1,NFYC,NGF,NGFR,NOX1,NR4A1,NR4A3,NTRK3,OPTN,OSBPL8,PCYT1A,PFKFB2,Pgap2,PIGG,PIGU,PIGV,PIK3C2G,PIK3R4,PLA2G4A,PLCD4,PTDSS2,PTEN,PTH1R,RAB27A,RENBP,RNASEL,S…
Cellular Movement	2.25E-05-2.81E-03	ABI1,ADCYAP1,ADCYAP1R1,ADD2,ADGRE5,ADGRF5,ADGRG1,AFAP1,AIM2,ALDOA,ALK,ANGPTL3,APOE,APPL1,ARAP1,ARFGAP3,ARPC2,ATG16L1,ATP2B4,ATP5F1A,BCAT1,BECN1,CADPS2,CAMK2D,CBLB,CCKAR,CCN2,CD274,CD55,CD86,CDC42BPA,CDH13,CFH,CHD5,CHRD,CHRM3,CHST10,CLASP1,CNN3,COL2A1,COMMD3-BMI1,CPEB1,CR1L,CSNK2B,CST6,CTLA4,CYGB,DAXX,DBN1,Dclk1,DDIT4,DOCK7,DSG2,DTX1,DYSF,EDN3,EFNA1,EFS,EIF2AK2,EPHB3,ESR1,EXOC3L2,FCGR2B,FGF18,FHL1…
Hereditary Disorder	2.71E-05-1.82E-03	AARS,ADCY2,ADCY7,ADCY8,ADGRG1,ADGRV1,ADRA1B,AEBP1,ALAS1,ALDH18A1,AMPD2,ANK3,APOE,ARHGEF9,ATP2B3,BEAN1,C2orf40,CA3,CAMTA1,CASP2,CCN2,CDK10,CEP290,CHD2,CHRM3,CLN6,CLUAP1,CNKSR2,COX15,CRPPA,DNAJC5,DOCK7,ELAVL2,ELP2,F5,FANCB,FBXO7,FCGR2B,FDPS,FLOT2,GABRB2,GFAP,GMPPA,GON4L,GRIK1,GRIK2,GRIN2D,HSPA1A/HSPA1B,HTR6,IARS,IARS2,ICA1,IGF1,IP6K2,IQSEC2,ITGAM,ITPKB,IVNS1ABP,KCNA2,KCND3,KCNIP1,KCNIP2,KCNMA1,KCNQ…
Lipid Metabolism	4.61E-05-2.85E-03	ACACA,ACAT2,ACOT8,ACSS2,ADCYAP1,AGMO,ALG2,ALG3,ANGPTL3,APOE,ATF4,AVPR1A,B4GALT4,CAMK2G,CASP2,CCHCR1,CCKAR,CD55,CERS4,CFH,CHRM3,CLN6,CSNK2B,DHRS9,EDN3,ESR1,FAF2,FCGR2B,FDPS,FLOT2,FN1,FZD4,GCDH,GPLD1,GRIK1,GRP,HPGDS,HSD17B8,HSP90AB1,HTR6,IGF1,INSIG1,ITGA3,KIT,KLF11,LBP,LDLR,LTC4S,MAP2K4,MAPK9,MGST2,MITF,MVD,MVK,NFIL3,NFKB1,NFYC,NGF,NGFR,NOX1,NR4A1,NR4A3,ODC1,PARK7,PCYT1A,PFKFB2,Pgap2,PICK1,PIGG,PIG…
Small Molecule Biochemistry	4.61E-05-2.85E-03	ACACA,ACAT2,ACOT8,ACSS2,ADCYAP1,AGMO,ALDH18A1,ALG2,ALG3,ANGPTL3,APOE,ATF4,AVPR1A,B4GALT4,BCAT1,CADPS2,CAMK2G,CASP2,CCHCR1,CCKAR,CD55,CERS4,CFH,CHRM3,CLN6,CSNK2B,DHRS9,DNAJC5,EDN3,ESR1,FAF2,FCGR2B,FDPS,FLOT2,FN1,FZD4,GCDH,GLS2,GPLD1,GRIK1,GRP,HPGDS,HSD17B8,HSP90AB1,HTR6,IGF1,INSIG1,ITGA3,KCNA2,KCNC4,KIT,KLF11,LBP,LDLR,LRRC8A,LTC4S,MAP2K4,MAPK9,MGST2,MITF,MTRR,MVD,MVK,NF1,NFIL3,NFKB1,NFYC,NGF,NGFR,…
Cellular Compromise	6.62E-05-3.02E-03	ADGRV1,AGBL4,ANK3,APOE,CD274,CIB2,CIT,COMMD3-BMI1,GABRB2,IGF1,KCNMA1,LANCL1,MAP1A,MAPT,NFIL3,NFKB1,NGF,NGFR,NR4A3,NTRK3,PARK7,PICK1,PRPH,RAB1A,RAB27A,REEP1,SAMD4B,SCYL1,SGK1,SHH,SLC19A2,SLC1A3,SPTAN1,STX11,SUN1,VEGFB
Behavior	6.75E-05-2.16E-03	ADCY8,ADCYAP1,ADD2,ADRA1B,Aff2,ANK3,APOE,ARHGEF9,AVPR1A,CADPS2,CARF,CCN2,CHRD,CHRM3,CHST10,CLSTN2,EIF2AK2,EPB41,ERC2,ESR1,FOXO6,GPR37L1,GRIK1,GRIK2,GRIN2D,GRM2,GRP,GTF2I,HSPA1A/HSPA1B,HTR6,IGF1,ITGA3,ITPR3,KIT,LDLR,LMO4,MAP1A,MAPK8IP2,MAPT,NF1,NFKB1,NGF,NGFR,NRXN1,NTRK3,OPN4,PARK7,PER3,PTEN,PTPRA,SCN7A,SGK1,SHANK3,SIGIRR,SLC17A6,SLC1A3,SLC1A6,SLC7A11,SLC8A3,SPRED2,ST8SIA2,TAC1,TRPC5
Organ Morphology	7.72E-05-2.96E-03	ADCYAP1,ADGRF5,ADGRV1,ADRA1B,ALK,ANK3,APEX1,APOE,ARID4B,ATF4,BECN1,CADPS2,CAMK2D,CASP2,CCN2,CDK10,CDK16,CEP290,CFH,CHD5,CHST10,CHTF18,CIB2,COL2A1,COMMD3-BMI1,CPEB1,CR1L,DSCAM,EPB41L2,EPHB3,ESR1,FANCD2,GABRB2,GOLGA2,GPC3,GPR143,GPR37L1,GRIN2D,GTF2I,IGF1,IL11RA,ITGA3,KMT5B,KPNA1,LDLR,LIFR,LRRC8A,MAP1A,MAPK6,MAPK8IP2,MAPK9,MAPT,MCM9,MEN1,MFGE8,MUS81,NABP2,NF1,NFIB,NFKB1,NGF,NGFR,NHLH2,NME5,NOL3,NOX1…
Auditory Disease	9.03E-05-2.22E-03	ADGRV1,APOE,CIB2,CLIC5,COL2A1,DNAJC5,ECE2,EPHB3,FZD4,GAB1,GABRB2,HSP90AB1,IARS2,IGF1,KCNMA1,KIT,MAP3K4,MITF,NF1,NFKB1,NGFR,NSUN2,NTRK3,QKI,ROR1,SHH,SLC19A2,SLC1A3,SLC7A11,SPATA5,SUN1,TECTA,TECTB,TNFRSF11B,VANGL2
Post-Translational Modification	9.66E-05-9.66E-05	ADCYAP1,AGRN,ALK,AXIN2,BARD1,CAMK2D,CAMK2G,CBLB,CCN2,CCNB1,CD55,CDC42BPA,CDC42BPG,CDK16,CLK3,CR1L,CTLA4,DAXX,Dclk1,DSCAM,DYRK2,EFNA1,EIF2AK2,EIF4G3,EPHB3,FCGR2B,FN1,GRP,HSPA2,IGF1,IKBKE,ILF3,ITGAM,ITPKB,KIRREL1,KIT,MAP2K4,MAP3K13,MAP4K2,MAP4K4,MAPK15,MAPK6,MAPK9,MEN1,MINK1,MYDGF,NEK7,NGF,NTRK3,ODC1,PARK7,PICK1,PIP5KL1,PKN2,PRKAB1,PTEN,PTPRA,PTPRS,SCARB1,SGK1,SLIT2,ST3GAL1,STK17B,TAC1,WARS,WDFY2,W…
Developmental Disorder	1.08E-04-3.02E-03	ABI1,ABLIM2,ACACA,ADGRG1,ADRA1B,AEBP1,ALDH18A1,AMPD2,ANK3,APEX1,AQP11,ATF4,ATP2B3,CADPS2,CAMK2G,CAMTA1,CASP2,CCN2,CDC42BPA,CDK10,CHRD,CHRM3,CLN6,CNKSR2,CNN3,COL2A1,COMMD3-BMI1,CR1L,CRPPA,CSNK2B,DAXX,DNAJC5,ECE2,ELP2,EPHB3,ESR1,EXOSC9,F5,FANCB,FANCD2,FCGR2B,FN1,FUZ,GABRB2,GDF1,GLS2,GMPPA,GON4L,GPC3,GRIK2,GRIN2D,GYG1,HS3ST1,HTR6,IARS,IFNAR1,IFT122,IGF1,INSIG1,IQSEC2,ITGA3,ITPKB,ITPR3,KCNQ3,KDM5B,KD…
Renal and Urological Disease	1.29E-04-2.34E-03	ABHD11,ADCY2,ADCY8,AEBP1,ALAS1,ALK,ANKHD1/ANKHD1-EIF4EBP3,ANKRD40,ARID4B,ARPC2,ATXN2L,AXIN2,BECN1,C19orf57,CABIN1,CAMK2G,CASP2,CD274,CD2BP2,CDC37,CFH,CHD5,CHRM3,CIB2,CIT,CLASP1,CLDN20,CNKSR2,CTLA4,CUEDC2,CWF19L2,CYTH4,DAXX,DHRS9,DHX30,DHX35,DNAH8,DSCAM,ECE2,EDC4,EPB41,EPHB3,ESR1,F5,FANCD2,FBXO7,FDPS,FN1,FNDC8,FNTB,FPGT,FYCO1,FZD6,GABRB2,GBE1,GNAZ,GOLGA2,GPC3,GPR143,GPR156,GRHPR,GRIN2D,GRP,HIST1H2…
RNA Post-Transcriptional Modification	1.69E-04-1.41E-03	AARS,Aff2,AIMP2,APEX1,AXIN2,BARD1,CD2BP2,CLK3,CPEB1,DNAJC8,ELAVL2,EPB41,EXOSC9,FAM172A,FIP1L1,GRSF1,HSPA1A/HSPA1B,IARS,IARS2,IGF2BP3,IVNS1ABP,MBNL3,NOL3,NOP14,NOP58,NOVA1,PAPOLA,PRPF4B,PSMB1,PSMB2,PSMD1,PSMD12,PTBP1,QKI,RBM11,RBM15,RBM15B,RNASEL,RNPC3,RPS16,RPS24,RRP7A,SARS,SCAF8,SFSWAP,SLC11A1,SNRNP35,SNRPA1,SNRPD3,SRSF3,TEP1,UPF3B,VIM,WARS,WBP4,WDR18,YARS,ZFP36L1,ZFP36L2
Respiratory System Development and Function	2.01E-04-2.94E-03	ADGRF5,AIMP2,APOE,CCN2,CDK10,COL2A1,ESR1,GPC3,IGF1,ITGA3,KMT5B,MAPK6,MAPK9,MUS81,NABP2,NFIB,NOL3,PHF14,PTEN,PTH1R,PTPRS,SHH,TK1
Skeletal and Muscular System Development and Function	2.14E-04-1.82E-03	ABI1,ADCYAP1,ADGRG1,ADRA1B,ALG2,APOE,ATF4,BECN1,CABIN1,CAMK2D,CCN2,CD55,CD86,CDK10,CHRD,CLMP,COL2A1,DNAJC5,DYSF,ECEL1,ESR1,FHL1,FN1,FZD4,GPC3,HPGDS,IGF1,ILF3,INSIG1,LDLR,LHX6,LIMS2,LRRC8A,MAP2K4,MAPK8IP2,MED12,MKX,MLIP,MTHFD1L,MYH11,NACA,NF1,NFKB1,NGFR,NOX1,NR4A3,PARK7,PLA2G4A,PRKAB1,PTEN,PTH1R,PTPRS,RAB1A,RCBTB1,ROR1,SCX,SCYL1,SHANK3,SHH,SLC17A6,SLC8A1,STIM1,SUN1,SURF1,TAC1,TLN2,Tpm3,TRIM72,TRPC…
Embryonic Development	2.42E-04-2.94E-03	ABI1,ADCYAP1,ADCYAP1R1,ADGRF5,ADGRG1,ADGRV1,AGRN,ALG2,ALK,ANGPTL3,ANK3,APOE,ARID4B,ATF4,AXIN2,BRIP1,CASP2,CCKAR,CCN2,CDK10,CEP290,CFH,CHD5,CHRD,COL2A1,COLEC12,COMMD3-BMI1,CRYGA,DBN1,DDIAS,DDIT4,DNAJC5,DOCK7,DPYSL5,DSCAM,EFNA1,EIF4G3,EPHA5,EPHB3,ERC2,ESR1,FANCD2,FCGR2B,FN1,FOXO6,FSCN3,FUZ,FYCO1,FZD4,FZD5,FZD6,GAB1,GABRB2,GDF1,GPC3,GPR143,GRIN2D,GRSF1,HLA-E,HPS6,HSPA2,HTR6,IFNA4,IFT122,IGF1,IL11RA,…
Psychological Disorders	2.63E-04-3.02E-03	ABI1,ABLIM2,ADCY2,ADCY7,ADRA1B,AEBP1,AIMP2,ALAS1,ANK3,APOE,ATF4,ATXN2L,AVPR1A,BECN1,C2orf40,CA3,CADPS2,CAMK2G,CASP2,CCN2,CDC42BPA,CEP68,CHRM3,COPE,ELAVL2,ESR1,FADS3,FBXO7,FCGR2B,FDPS,FNTB,GABRB2,GFAP,GLS2,GRIK1,GRIK2,GRIN2D,GRM2,GYG1,HSPA1A/HSPA1B,HTR6,ICA1,IGF1,IP6K2,IQSEC2,ITGAM,ITPKB,IVNS1ABP,KCNIP1,KCNIP2,KIF1B,KIT,LANCL1,LDHD,LDLR,LGR5,LHPP,LIFR,LUZP1,LY6E,MAGED2,MAP2K4,MAPT,MAST3,MED12,MICU…
Cardiovascular Disease	2.94E-04-2.72E-03	ACAT2,ADCYAP1R1,ADGRF5,AGRN,APOE,AXIN2,DBN1,EPHB3,FANCB,FZD4,IFNAR1,IGF1,IPP,KCNIP2,KDM6A,KIF1B,KIT,LDLR,LHX6,MAPK9,MEN1,MUS81,MYH11,NFKB1,NINJ1,PLCB4,PTEN,SCARB1,SLIT2,SPTAN1,TNFRSF11B,VCAM1,VEGFB
Cardiovascular System Development and Function	3E-04-2.38E-03	ADD2,APOE,CCN2,CDH13,EDN3,ESR1,FN1,GPR37L1,GRP,IGF1,LDLR,MAPK9,MUS81,NGFR,PLA2G4A,PTH1R,TAC1,TNFRSF11B,VCAM1,VEGFB,VIM,WARS
Hematological System Development and Function	3E-04-2.38E-03	ADD2,APOE,ARID4B,EIF2AK2,FN1,GPR37L1,Hmgb3,IGF1,KLF13,KMT2E,LBP,LDLR,LYL1,MAEA,MAP2K4,MAPK9,MEN1,MITF,MUS81,NF1,NFIL3,NFKB1,NGF,NR4A1,RAB27A,RBM15,SCARB1,SLC19A2,SLC20A1,SLC8A1,STX11,VCAM1,ZFP36L2
Ophthalmic Disease	3.26E-04-2.38E-03	ALDH18A1,APOE,CCN2,CDH13,CFH,DSCAM,FZD4,GPR143,GRIN2D,IGF1,ITGA3,LDLR,NGFR,OPN4,OPTN,PLA2G4A,PTPRS,PYCR1,SLC1A3,SLC4A5,VCAM1,VEGFB,WARS
Organ Development	3.26E-04-2.94E-03	ADCYAP1,ADCYAP1R1,ADGRF5,ADGRG1,ALK,ANK3,APOE,ARID4B,BRIP1,CASP2,CCKAR,CCN2,CDK10,CEP290,CFH,CHD5,CHRD,COL2A1,COMMD3-BMI1,DDIAS,DDIT4,DSCAM,EFNA1,EPHA5,EPHB3,ESR1,FANCD2,FCGR2B,FSCN3,FZD6,GPC3,GPR143,GRIN2D,HSPA2,HTR6,IGF1,ITGA3,KIT,KMT5B,LDLR,LOC100364435,MAP2K4,MAPK6,MAPK9,MAPT,MDGA1,MED12,MUS81,NABP2,NF1,NFIB,NGFR,NME5,NOL3,NR4A3,NSUN2,OPN4,OPTN,PHF14,PICK1,PLCB4,Ppp1cc,PRMT1,PTEN,PTH1R,PTPRS,…
Visual System Development and Function	3.26E-04-2.38E-03	APOE,CCN2,CDH13,CFH,DSCAM,GPR143,GRIN2D,IGF1,ITGA3,LDLR,NGFR,OPN4,OPTN,PLA2G4A,PTPRS,SLC1A3,SLC4A5,VCAM1,VEGFB,WARS
Hematological Disease	3.4E-04-2.45E-03	ADCYAP1R1,ADD2,ADRA1B,AGBL4,AIM2,ALK,ANK3,ANKRD40,APOE,BCAT1,BECN1,BRD3,BRIP1,C19orf57,C5orf15,CAMTA1,CASP2,CBLB,CCNB1,CCPG1,CD101,CD274,CD86,CEP68,CHD2,CHRD,CHRM3,CLMP,COL27A1,COL2A1,COMMD3-BMI1,CRYGA,CSNK2B,CTLA4,DCST1,DTNB,DTX1,ECE2,EDC4,ELF2,EPHA5,EPHB3,FAM151A,FANCB,FBXO9,FCGR2B,FDPS,FGF11,FN1,GFAP,GOLGA2,GPR156,GPR157,GRHPR,GRIN2D,GTF2I,GZMM,HLA-G,HS3ST1,HSP90AB1,IARS2,IFNAR1,IFT122,IGF1,IK…
Immunological Disease	3.4E-04-2.45E-03	ADCY8,ADCYAP1R1,ADD2,ADGRE5,ADRA1B,AGBL4,AIM2,ALDOA,ALK,ANK3,ANKRD40,APOE,BCAT1,BECN1,BRD3,BRIP1,C19orf57,C5orf15,CAMK2D,CAMTA1,CASP2,CBLB,CCHCR1,CCNB1,CCPG1,CD101,CD274,CD86,CEP68,CHD2,CHRD,CHRM3,CLMP,CLSTN2,COL27A1,COL2A1,COMMD3-BMI1,COX15,CRYGA,CSNK2B,CTLA4,DAXX,DCST1,DTNB,DTX1,ECE2,EDC4,EDN3,ELF2,EPHA5,EPHB3,FAM151A,FANCB,FBXO9,FCGR2B,FDPS,FGF11,FIP1L1,FN1,FZD5,GABRB2,GFAP,GOLGA2,GPR156,GPR15…
Amino Acid Metabolism	3.46E-04-2.38E-03	ADCYAP1,ALDH18A1,ATF4,BCAT1,GLS2,IGF1,ITGA3,LRRC8A,MTRR,PSAT1,PSPH,PTEN,PYCR1,SLC11A1,SLC17A6,SLC1A3,SLC1A6,SLC36A1,SLC36A4,SLC6A12,SLC7A11,SLC7A3,WARS
Gene Expression	4.42E-04-1.03E-03	APEX1,AXIN2,EXOSC9,HSPA1A/HSPA1B,IGF2BP3,PSMB1,PSMB2,PSMD1,PSMD12,QKI,RNASEL,SLC11A1,TEP1,VIM,ZFP36L1,ZFP36L2
RNA Damage and Repair	4.42E-04-1.03E-03	APEX1,AXIN2,EXOSC9,HSPA1A/HSPA1B,IGF2BP3,PSMB1,PSMB2,PSMD1,PSMD12,QKI,RNASEL,SLC11A1,TEP1,VIM,ZFP36L1,ZFP36L2
Reproductive System Development and Function	5.99E-04-2.96E-03	ADRA1B,ALK,APEX1,ARID4B,ATF4,BECN1,BRIP1,CASP2,CDK16,CHD5,CHST10,CHTF18,CPEB1,CR1L,DDIAS,ESR1,FANCD2,FSCN3,GPC3,GTF2I,HSPA2,IGF1,IL11RA,KIT,KPNA1,LOC100364435,LRRC8A,MCM9,MEN1,MFGE8,NHLH2,NME5,NPR2,NSUN2,PICK1,Ppp1cc,PTEN,QKI,SCARB1,SH2B1,SIX5,SLC19A2,SUN1,TBPL1,TK1,TP53INP1,TRIP13,ZNF384,ZPBP
Connective Tissue Disorders	6.03E-04-3.02E-03	ABI1,ADCY8,ADGRE5,ADRA1B,AIM2,ALDH18A1,ALDOA,ANAPC2,APOE,BARD1,C19orf57,CAMK2D,CCHCR1,CCN2,CCNB1,CD274,CD86,CDK10,CLSTN2,CNN3,COL2A1,COMMD3-BMI1,COX15,CR1L,CTLA4,DAXX,ECE2,EDN3,ESR1,FCGR2B,FDPS,FGF18,FIP1L1,FN1,FZD5,GABRB2,GFAP,GPC3,GRIN2D,GRP,HLA-E,HLA-G,HSD17B8,HSPA1A/HSPA1B,IFNAR1,IFT122,IGF1,IL11RA,ITGAM,ITPR3,KCNMA1,KDM6A,KIF3B,KIT,KLF13,LBP,LCP1,LDLR,LMO4,LY6E,MAGI3,MAP3K4,MAP4K4,MAPK9,MAPT…
Inflammatory Disease	6.03E-04-2E-03	ADCY8,ADD2,ADGRE5,ADRA1B,AIM2,ALDOA,AMY2A,ANAPC2,APOE,ATF4,ATG16L1,BARD1,BCL2L12,C19orf57,CA3,CAMK2D,CCHCR1,CCNB1,CD274,CD86,CDC42BPA,CFH,CHRM3,CLSTN2,COL2A1,COMMD3-BMI1,COX15,CR1L,CTLA4,DAXX,DNAH8,EDN3,ESR1,F5,FCGR2B,FDPS,FIP1L1,FN1,FZD5,GABRB2,GFAP,GRHPR,GRIN2D,GRP,HLA-E,HLA-G,HPGDS,HSD17B8,HSPA1A/HSPA1B,IFNAR1,IGF1,IL11RA,ITGAM,ITPR3,KCNA2,KCNC2,KCND3,KIT,KLF13,LBP,LCP1,LDLR,LMO4,LY6E,MAGI3,MA…
Inflammatory Response	6.03E-04-1.98E-03	ADCY8,ADGRE5,ADRA1B,AIM2,ALDOA,ANAPC2,APOE,BARD1,C19orf57,CAMK2D,CCHCR1,CCNB1,CD274,CD55,CD86,CFH,CLSTN2,COL2A1,COMMD3-BMI1,COX15,CR1L,CTLA4,DAXX,EDN3,FCGR2B,FDPS,FIP1L1,FN1,FZD5,GABRB2,GFAP,GRP,HLA-E,HLA-G,HSD17B8,HSPA1A/HSPA1B,IFNAR1,IGF1,IL11RA,ITGAM,ITPR3,KIT,KLF13,LBP,LCP1,LDLR,LMO4,LY6E,MAGI3,MAP4K4,MAPT,MCTP2,MINK1,MMP24,MRPS36,NFKB1,NGF,NGFR,NR4A1,NR4A3,PANX3,PGLYRP1,PLA2G4A,PREP,PTEN,PTH…
Auditory and Vestibular System Development and Function	6.09E-04-2.77E-03	ADGRV1,APOE,CIB2,EPHB3,GABRB2,IGF1,NFKB1,NTRK3,ROR1,SHH,SUN1,TECTA,TECTB,TNFRSF11B,VANGL2
DNA Replication, Recombination, and Repair	8.86E-04-8.86E-04	ADCYAP1,APEX1,APOE,BARD1,BECN1,BRIP1,CAMK2G,CASP2,EIF2AK2,GON4L,GRSF1,GZMM,IGF1,IRF2,KPNA1,LHX6,MAP2K4,MAPK15,MAPK9,MAPT,MCM3AP,MCM9,NFKB1,NGF,NR4A1,NR4A3,ORC5,POLE3,PTEN,RECQL5,REXO4,RFC5,RPA1,TFDP1,TOP3A,TRRAP,TSPYL2,UCHL5,ZBTB20
Metabolic Disease	9.87E-04-2.08E-03	ALDH18A1,APOE,CLN6,COX15,DNAJC5,MTFMT,NFKB1,PSMB1,PSMB2,PSMD1,PYCR1,SURF1,TCF3
Hair and Skin Development and Function	1.21E-03-2.38E-03	EFNA1,IGF1,KIT,MITF,NFIB,PTEN,SLC7A11
Cell Cycle	1.24E-03-2.38E-03	COMMD3-BMI1,FCGR2B,KIT,NEK7,PRMT1,PTEN,VANGL2,ZFP36L2
Organismal Functions	1.41E-03-1.41E-03	NOX1,NR4A1,TRIM72
Connective Tissue Development and Function	1.57E-03-2.77E-03	ALG2,CCN2,CCNG1,CHRD,COL2A1,FN1,GPC3,IGF1,INSIG1,LHX6,LTC4S,MED12,MTHFD1L,NACA,NR4A1,NR4A3,PLA2G4A,SHH
Tumor Morphology	1.61E-03-1.82E-03	CD274,CTLA4,HSP90AB1,NFKB1,PSMB1,PSMB2,PSMD1
Vitamin and Mineral Metabolism	1.82E-03-1.82E-03	APOE,LDLR
Drug Metabolism	2.38E-03-2.38E-03	ADCYAP1,EDN3,IGF1
Endocrine System Development and Function	2.38E-03-2.38E-03	ADCYAP1,EDN3,IGF1
Hematopoiesis	2.38E-03-2.38E-03	MITF,NF1,NGF

## Sheet: Upstream Analysis
© 2000-2019 QIAGEN. All rights reserved.
Upstream Regulator	Expr Log Ratio	Molecule Type	Predicted Activation State	Activation z-score	Flags	p-value of overlap	Target Molecules in Dataset	Mechanistic Network
lysophosphatidylcholine		chemical - other	Activated	2.449	bias	0.0355	CD274,INSIG1,LDLR,MVD,MVK,SCARB1,TNFSF15
pirinixic acid		chemical toxicant	Activated	2.958		0.0355	ACACA,ACAT2,ACOT8,ACSS2,ALAS1,APOE,CASP2,CCNB1,CFH,GBE1,GRHPR,GRPEL1,HLA-E,INSIG1,ITGAM,KLF11,KPNA1,LDLR,LIFR,MGST2,NUDT7,PERP,PSMB1,PTPRS,SLC16A13,UCHL5,VCAM1,VPS29
cyclic AMP		chemical - endogenous mammalian	Activated	2.343		0.184	ADCYAP1,CCN2,CD86,CDC37,CTLA4,FN1,IGF1,ITPR3,MITF,NGF,NR4A1,ODC1,PLA2G4A,SCARB1,TK1
heparin		chemical - endogenous mammalian	Activated	2.433		0.0404	ALAS1,APOE,ATP5F1A,CD86,FN1,PAPPA,VIM
17-alpha-ethinylestradiol		chemical drug	Activated	2.433		0.00129	AARS,ADGRE5,ALDH18A1,APOE,ATF4,BCAT1,C1QC,IGF1,LDLR,LIFR,ODC1,PERP,SCARB1,SGK1,SLC11A1,VCAM1	211 (8)
Jnk		group	Activated	2.104		0.474	CCN2,CD55,CD86,FN1,IGF1,MRC2,NR4A1,PTEN,SHH,VCAM1
Pdgf (complex)		complex	Activated	2.18		0.438	FN1,LDLR,NOX1,ODC1,VCAM1
HES3		transcription regulator	Activated	2		0.118	IFNA4,MFGE8,PSPC1,UNC80
TNFRSF1B		transmembrane receptor	Activated	2		0.455	EFNA1,GFAP,LBP,NFKB1,PTEN
PTP4A1		phosphatase	Activated	2.157		0.0776	AARS,ALDOA,HSPA1A/HSPA1B,MAP2K4,MAPK9,PPM1E,RBAK,SRSF3,VIM
MAPT	9.679	other	Activated	2.176		0.269	ALDOA,ATP5F1A,CAMK2D,CCNB1,DNAJC5,FUZ,GFAP,HSPA1A/HSPA1B,KLC1,MAP1A,MAPT,MTHFD1L,NFKB1,SLC1A3,SPTAN1
SREBF1		transcription regulator	Activated	2.511	bias	0.0018	AARS,ACACA,ACSS2,ADGRG1,ALDOA,FDPS,FN1,GRSF1,HSPA13,HSPA1A/HSPA1B,IMMT,INSIG1,KCNA2,LDLR,MVD,NFIL3,P4HA2,PCYT1A,PICK1,RPS24,SCARB1,SLC20A1	166 (8)
MAPK9	0.88	kinase	Activated	2.219		1	ACACA,CCN2,IFNA4,PLA2G4A,PTEN,SHH
TNF		cytokine	Activated	2.932		0.0826	ACACA,AEBP1,ANK3,APOE,ATF4,ATP2B4,AVPR1A,AXIN2,CASP2,CCN2,CD274,CD55,CD86,CDH13,CERS4,CIB2,CLASP1,COL27A1,COL2A1,CTLA4,DAXX,DDIAS,EFNA1,EIF2AK2,ESR1,FCGR2B,FDPS,FGF18,FN1,FZD5,GAB1,GABRB2,GFAP,HLA-E,HMGN3,HPGDS,HSP90AB1,HSPA1A/HSPA1B,IGF1,IKBKE,INSIG1,ITGAM,KIT,LBP,LDLR,LGR5,LIFR,LTC4S,MAEA,MAP2K4,MAP4K4,MGST2,MITF,MYO9B,NFKB1,NGF,NGFR,NINJ1,NOX1,NR4A1,NR4A3,NRARP,ODC1,OPTN,PAPPA,PCYT1A,PDK3,PLA2…
PPARGC1A		transcription regulator	Activated	2.638		0.267	ACACA,ADGRG1,ALAS1,ATP5F1A,CCN2,COL2A1,FDPS,INSIG1,LDLR,LIFR,MITF,NDUFV2,SCARB1,SEMA6A,SMYD1,STAC2,SYT2,TNFRSF11B
TGM2		enzyme	Activated	3.162		0.532	ACSS2,CD101,CD86,FN1,GIMAP6,ITGAM,LY6E,SLC16A13,SLC20A1,TNFRSF11B
RXRA		ligand-dependent nuclear receptor	Activated	2.18		1	ACACA,ANGPTL3,APOE,CCNB1,COLEC12,IGF1,INSIG1,TK1
ERBB3		kinase	Activated	2.236		0.562	CCN2,FN1,PTEN,SGK1,TK1
EP300		transcription regulator	Activated	2.317	bias	0.0474	AQP11,AXIN2,CAMK2D,CNN3,COL2A1,DTX1,FN1,HLA-G,HSP90AB1,IFNA4,IGF1,KIF1B,MAPT,MCF2L,MYH11,NR4A1,NTRK3,PCYT1A,PERP,PLA2G4A,PPM1E,PTEN,RMND5A,RNASEL,SLC7A11,TK1,ZFP36L2
MITF	6.81	transcription regulator	Activated	2.564	bias	0.00841	APOE,CCNB1,CHTF18,COL2A1,FN1,GAPDHS,HPGDS,ITGA3,ITPKB,IVNS1ABP,KIF4A,KIT,MITF,NGFR,RAB27A,RFC5,SCARB1,SEMA6A,SLC19A2
IFNA4	4.764	cytokine	Activated	2.121	bias	0.000779	AP1S3,ATP2B4,CD274,CD86,HLA-E,IFNA4,MITD1,SLCO3A1
PITX2		transcription regulator	Activated	2.146		1	FZD4,GCDH,GRHPR,LHX6,VIM
CASR		G-protein coupled receptor	Activated	2.219		1	CCNB1,INCENP,NDUFV2,ODC1,TK1
HRAS		enzyme	Activated	2.054		1	ADGRE5,C1QC,CASP2,CCN2,CCNB1,CCNG1,CDC42BPA,CFH,COL2A1,EIF4G3,FHL1,FN1,GDF10,ITGAM,MFGE8,MTHFD1L,MYH11,NOL3,NOP58,PCYT1A,PLA2G4A,PTEN,PTPRS,TK1,TLN2,TOM1,TRPC6,VIM
FLT1		kinase	Activated	2.449		0.126	BCAT1,CCNI,COL2A1,IGF2BP3,PTBP1,SURF1
WT1		transcription regulator	Activated	2.081		0.0934	ADGRE5,CCN2,CD2BP2,EFNA1,ESR1,FDPS,IGF1,ITGAM,KPNA1,ODC1,SLC20A1,STIM1,TMA16,WARS,YARS
WNT3A		cytokine	Activated	2.306		0.023	AXIN2,C2orf40,CCN2,COL2A1,DDIT4,EPHA5,FGF18,FN1,KIT,LGR5,MITF,NCALD,NGFR,PTH1R,SHH,TCF3,TNFRSF11B,VCAM1,VIM
1-methyl-4-phenyl-1,2,3,6-tetrahydropyridine		chemical toxicant	Activated	2.142		0.126	GFAP,ITGAM,MAP2K4,NGF,NR4A1,PARK7
deferoxamine		chemical drug	Activated	2.44		0.0957	ADGRG1,ALDOA,CCNB1,FGF18,HSPA13,HSPA1A/HSPA1B,IGF1,ITGAM,KIT,NFIL3,NFKB1,PLA2G4A,VCAM1
simvastatin		chemical drug	Activated	2.027		0.0882	ADCYAP1R1,APOE,CCN2,CD55,ESR1,HS3ST1,KIT,LDLR,MAPT,PGLYRP1,SCARB1,TNFRSF11B,VCAM1,VIM
nicotine		chemical drug	Activated	2.176		0.0417	ALDOA,CCN2,CD86,CHRM3,FN1,IGF1,IKBKE,ITGAM,LDLR,NFKB1,PTH1R,PTPRA,SLC20A1,TRPC6
cytarabine		chemical drug	Activated	2.2	bias	0.025	ADGRE5,BECN1,CCNB1,CD274,CD55,CD86,TP53INP1
estrogen		chemical drug	Activated	2.371		0.0165	APOE,BARD1,CCKAR,CCN2,CRABP1,DSCAM,ESR1,FN1,GRIN2D,IGF1,LDLR,MTA3,MVD,NFIL3,NGFR,NR4A1,PTEN,SCARB1,SCX,TNFRSF11B,TRIM16
roscovitine		chemical drug	Inhibited	-2		0.141	CCN2,CCNB1,FN1,PCYT1A
LCK		kinase	Inhibited	-2		0.378	CSNK2B,Gar1,NOP58,SCARB1
SLC13A1		transporter	Inhibited	-2		1	IGF1,INSIG1,MVD,YARS
NPPB		other	Inhibited	-2.213	bias	0.0136	ACAT2,CCN2,FN1,LDLR,SCARB1
CCL2		cytokine	Inhibited	-2.182		0.333	CD86,IGF1,SCARB1,SLC11A1,VCAM1
ID3		transcription regulator	Inhibited	-2.804		0.374	ADGRG1,CCNB1,CCNG1,DTX1,LMO4,NR4A1,NR4A3,PREP,VANGL2,VCAM1
CDKN2A		transcription regulator	Inhibited	-2.054		0.327	BARD1,CCN2,CCNB1,CCNG1,CCNI,EFNA1,IGF2BP3,ODC1,P4HA2,PTEN,RAB27A,TFDP1,TK1,TP53INP1,VIM
APC		enzyme	Inhibited	-2.095		0.0147	ADGRV1,AXIN2,CD55,DHRS9,EPHB3,IGF1,LGR5,ODC1,PLA2G4A,PTEN,SGK1,TNFRSF11B
FOS		transcription regulator	Inhibited	-2.183		0.0231	ACACA,ADD2,ALAS1,ANK3,CAMK2D,CCN2,CCNG1,CERS4,CRABP1,FN1,FZD5,FZD6,GRIK2,HPGDS,KIF1B,LYPD6,MAP4K4,MAPK6,NFIL3,NGF,NR4A1,ODC1,PLA2G4A,PRPF4B,PTH1R,QKI,RPS24,SNCG,STIM1,STX11,SULT2B1,TAC1,TNFRSF11B,VCAM1,VIM
EFNA2		kinase	Inhibited	-2		0.239	CCN2,NFIL3,SLC20A1,TCF3
PD98059		chemical - kinase inhibitor	Inhibited	-3.225		0.0169	ACAT2,ALDOA,ATF4,BECN1,CCN2,CCNB1,CD55,CD86,FN1,GTF2I,IGF1,INSIG1,ITGAM,KCNH8,LDLR,LIFR,MCF2L,MITF,MYH11,NGF,NINJ1,NR4A1,ODC1,PCYT1A,PLA2G4A,RAB20,RTCB,SCARB1,SHH,SLC8A1,TCF3,TRPC6,VCAM1,VIM,ZFP36L1,ZFP36L2
SB203580		chemical - kinase inhibitor	Inhibited	-2.081	bias	0.0338	AIM2,CCN2,CCNB1,CD274,CD55,CD86,EFNA1,EIF2AK2,FN1,ITGAM,LIFR,MAPK6,MITF,MYH11,NFKB1,NR4A1,NR4A3,OPTN,RCN3,Serpinb6b,SERPING1,SGK1,SLC20A1,SMYD1,STK17B,TNFRSF11B,TRPC6,VCAM1,VIM
levodopa		chemical - endogenous mammalian	Inhibited	-2.253		0.000698	ABHD14B,ABI1,AIFM2,ARAP1,ATG16L1,ATP2A3,CIB2,CLN6,COA4,CYTH4,DCAF4,ECEL1,EPHA5,FAAP100,FDPS,GDF1,GDF10,GFAP,GPC3,IL11RA,KCNC4,KDM5B,KIAA0556,MITF,MYO9B,NAV1,NOL3,NRARP,NTRK3,PLPPR1,Ppp1cc,PPP2R2C,PTBP1,RBAK,RC3H2,RENBP,RUNDC3B,SFXN3,SHANK3,SIAH2,SLC25A44,TAC1,TMEM63B,UBFD1,VANGL2,WRB,YLPM1,ZNF280D
sn-1,2-didecanoylglycerol		chemical - endogenous mammalian				0.0438	ODC1
17-phenyl-18,19,20-trinor-prostaglandin d2		chemical reagent				0.0438	ITGAM
prostaglandin J2		chemical - endogenous mammalian		1.432	bias	0.0136	HSPA1A/HSPA1B,MYH11,PSMB2,PSMD1,PSMD12
glycine		chemical - endogenous mammalian				0.0418	ATF4,ITGAM,ODC1
E. coli B4 lipopolysaccharide		chemical toxicant		1.672		0.0435	ADCY7,C2orf40,CASP2,CD274,CD86,CYTH4,DDIAS,ESR1,F5,LCP1,NFKB1,NOX1,PLA2G4A,RAB20,RAB7B,SCARB1,SLC6A12,ST3GAL1,VCAM1
ricinoleic acid		chemical - endogenous non-mammalian				0.0438	VCAM1
15-deoxy-delta-12-14 prostaglandin D2		chemical - endogenous mammalian				0.0438	ITGAM
dinoprost		chemical - endogenous mammalian		-0.611		0.0192	ANGPTL3,ESR1,HSPA1A/HSPA1B,MAPK6,NFIL3,NOX1,NR4A1,PLA2G4A
glutamine		chemical - endogenous mammalian		-0.954		0.000419	AARS,ATF4,BCAT1,FN1,GCDH,HSPA1A/HSPA1B,IRF2,NGFR,NR4A1,PICK1,PYCR1,VIM,WARS	24 (2)
prostaglandin A2		chemical - endogenous non-mammalian				0.0306	IGF1,NR4A3,VCAM1
5-N-ethylcarboxamido adenosine		chemical reagent		-1.949		0.189	CCN2,KCNA2,NFIL3,NR4A1,NR4A3,ODC1,ST3GAL1
isobutylmethylxanthine		chemical toxicant		1.969		1	AEBP1,CCN2,FN1,ITGA3,MITF,SCARB1,SGK1
L-serine		chemical - endogenous mammalian				0.0106	ATF4,PSAT1,PSPH
inositol		chemical drug				0.0175	ADCYAP1,CD55
picrotoxin		chemical toxicant		1.387	bias	0.00676	ADRA1B,CCKAR,Chrm2,CHRM3,HTR6
phlorizin		chemical - endogenous non-mammalian				0.0347	GFAP,SLC5A2
dexamethasone phosphate		chemical drug		0.152		0.0193	DDIT4,SCN7A,SGK1,TNFRSF11B
ergosterol-5,8-peroxide		chemical - endogenous mammalian				0.00558	CCN2,VCAM1
beta-estradiol		chemical - endogenous mammalian		0.519		0.00187	AARS,ADGRF5,AEBP1,AGRN,ALDH18A1,ALDOA,ALK,APEX1,APOE,BACE2,BCAT1,Brd4,CCN2,CCNB1,CCNG1,CCNI,CD274,CD55,CD86,CDC42BPA,CHRM3,CLIC5,CLSTN2,CLYBL,COA4,COL6A6,COLEC12,CTLA4,CYTH4,DBN1,DDIT4,DHRS9,DSCAM,DYRK2,ECE2,EFNA1,EPB41L3,ESR1,FADS3,FAM162A,FCGR2B,FHL1,FN1,GAB1,GALNT7,Gar1,GCSH,GFAP,GYG1,HLA-E,HSD17B12,HSP90AB1,HSPA2,HTR6,IARS,IFT122,IGF1,ILF3,INSIG1,KCND3,KIT,KMT2E,LDLR,LGR5,LRRC8A,LYL1,MAPT,MVK…	246 (10)
estradiol valerate		chemical drug				0.00576	ESR1,NGF,NGFR
hydrogen peroxide		chemical - endogenous mammalian		1.313		7.37e-05	ACAT2,AEBP1,APEX1,AVPR1A,C1QTNF9B,CCN2,CCNB1,CD55,CD86,CDH13,DDAH2,DDIAS,DDIT4,EXOSC9,FDPS,FLOT2,FN1,GLS2,INSIG1,ITGA3,KIT,LDLR,MITF,NFIL3,NGF,NOL3,NOX1,NR4A1,ODC1,PARK7,PRKAB1,PTEN,RAB27A,SGK1,SHH,SLC20A1,SLC7A11,TCF3,TP53INP1,TRPC6,VCAM1,VIM	239 (10)
ganglioside GM1		chemical - endogenous mammalian				0.045	NGF,TAC1
linoleic acid		chemical - endogenous mammalian		1.98		0.388	CYP4F12,LDLR,SULT2B1,VCAM1
Rp-8-CPT-cAMPS		chemical - kinase inhibitor				0.0438	SCARB1
bucladesine		chemical toxicant		0.164		0.0393	ADCY8,APOE,AXIN2,CD86,CTLA4,Dclk1,GALNT14,GFAP,GLS2,HS3ST1,IGF1,KIT,LDLR,MACROD1,NFKB1,NGF,NOX1,NR4A1,NR4A3,ODC1,PTH1R,SCARB1,SLC17A6
tert-butyl hydroperoxide		chemical toxicant				0.0418	AVPR1A,COL2A1,FN1
prednisolone		chemical drug		-0.957		0.000232	AMBRA1,APOE,ATG16L1,BECN1,CASP2,CD86,CYGB,ESR1,GAB1,IFNA4,IGF1,IGF2BP3,ITGAM,NFIL3,NFKB1,NME5,PARK7,PIK3R4,PTEN,RNF38,SGK1,TNFRSF11B,ZFP36L2	190 (4)
hydrocortisone		chemical - endogenous mammalian		-0.684		0.0458	ALDH18A1,CCN2,CD86,DAXX,FN1,IGF1,ITGAM,MAP3K4,PLA2G4A,SEMA6A,TNFRSF11B
cortodoxone		chemical - endogenous mammalian				0.0438	FN1
CEACAM16		other				0.0438	TECTB
adalimumab		biologic drug				0.00558	CD86,FCGR2B
alpha-amanitin		chemical toxicant				0.0055	ADCYAP1,GFAP,NR4A1,SLC17A6
pivalyloxymethyl butyrate		chemical drug				0.0438	ATP2A3
etalocib		chemical drug				0.0438	ITGAM
ZYG11B		other				0.0438	CCNB1
RETNLB		other		0	bias	0.0237	CCN2,CD86,FN1,FZD6,IGF1,NR4A1,PTEN,STK17B
Sos		group				0.0326	ADD2,ANK3,CAMK2D,CCNG1,CERS4,HPGDS,KIF1B,MAP4K4,MAPK6,NFIL3,ODC1,PRPF4B,PTH1R,QKI,STX11
Creb		group		0.671		0.0136	ADCY8,ADCYAP1,ANK3,ARHGEF9,Foxn3,GPR50,HLA-G,IGF1,ITGAM,LDLR,LMO4,MITF,NF1,NR4A1,NR4A3,PYCR1,SLC25A44,SLC7A11,SLC8A1,SLIT2,TAC1,TMOD4,TNFRSF11B
P38 MAPK		group		1.496	bias	0.0141	CCN2,CD55,CD86,FN1,GOLGA2,ITGAM,KLF13,MAP4K4,MITF,MYH11,NFKB1,NGF,NGFR,NOX1,NR4A1,NR4A3,PLA2G4A,PTEN,RAB7B,SATB2,SGK1,SLC6A12,SLC8A1,STIM1,TCF3,VCAM1
Ctbp		group				0.0418	DSG2,PERP,RAB29
eIF2B		complex				0.0438	ATF4
Tap		complex				0.00192	HLA-E,HLA-G
Pka		complex		0.913		0.0041	APOE,CCN2,CCNB1,IGF1,LDLR,NGF,NOX1,NR4A1,NR4A3,SGK1,SHH,SLC1A3,TCF3,TNFRSF11B	79 (5)
Mlcp		complex				0.0438	NR4A1
RAS		group		1.537		0.00226	CASP2,CCN2,CD274,CHD5,FN1,IGF1,LDLR,MITF,MYH11,NFKB1,NOX1,ODC1,PTEN,VIM	119 (4)
Fibrin		complex				0.0166	COL2A1,FN1,GFAP,NGFR
Ikb		group				0.0193	CCNB1,NFKB1,NR4A1,PTEN
Pde		group				0.00576	ATP5F1A,NR4A1,NR4A3
F Actin		complex				0.0255	CCN2,CD86
Calcineurin protein(s)		complex		0.246		0.00126	CAMK2D,CBLB,CYGB,FGF18,KCNQ3,NFIL3,NR4A1,NR4A3,SLC8A1,TRPC6	50 (2)
Mek		group		-0.04		0.0241	APOE,BECN1,CASP2,CCN2,ESR1,NGF,NOL3,NOP58,NOX1,NR4A1,OSBPL8,PTEN,SEMA6A,SLC20A1,SNCG,SPRED2,VIM
NFAT (complex)		complex		1	bias	0.0193	CD86,CYGB,NR4A1,SLC1A3
Vegf		group		0.582	bias	0.0391	ADGRF5,ADGRG1,AXIN2,CRABP1,CUL2,EFNA1,FN1,GAB1,INSIG1,ITGB3BP,ITPR3,KIF15,LDLR,MFSD4A,MGST2,NFKB1,NR4A1,NR4A3,NRARP,RGL2,RNF187,SGK1,SHISA2,SLC19A2,SLC20A1,TNFRSF11B,TNFSF15,TRIP13,VCAM1,VEGFB,VIM
Type I BMP receptor		group				0.0438	NGF
glutethimide		chemical drug				0.0438	ALAS1
Max-Myc		complex				0.0438	ODC1
Metalloprotease		group				0.0108	FN1,ITGAM
Ige		complex		-0.585	bias	0.0208	ALAS1,BCAT1,CAMK2G,CD86,FCGR2B,HSD17B12,IARS,IKBKE,KLC1,MCF2L,MGST2,NFKB1,NGFR,NOX1,PTPRS,RAB7B,SCARB1,Serpinb6b,SLC11A1,SNRPD3,TNFRSF11B,VCAM1,VIM
glemanserin		chemical drug				0.00192	NR4A1,NR4A3
PLC		group				0.036	NR4A1,ODC1,TNFRSF11B
Nuclear factor 1		group				0.045	ADRA1B,ALAS1,ALDOA,GFAP
crizotinib		chemical drug		-0.13		0.0253	ALK,CD274,MITF,VIM
SERPINF		group				0.0438	NGF
Insulin		group		1.04		0.0284	ACACA,AEBP1,ALDOA,APOE,APPL1,BECN1,CA3,CCN2,CHRM3,DDIT4,FN1,GFAP,IGF1,INSIG1,ITGA3,MAPT,MEN1,NFIL3,NR4A1,NR4A3,ODC1,PTEN,RPS16,SCARB1,SGK1,SLC25A27,SLC2A5,SLC5A2,SRSF3,TRPC5
etarotene		chemical reagent				0.0438	ODC1
propentofylline		chemical drug				0.00558	GFAP,NGF
budesonide/formoterol		chemical drug				0.0438	CD274
HDL		complex		-1.335		0.0195	CD86,INSIG1,ITGAM,LDLR,SIAH2,VCAM1
obatoclax		chemical drug				0.0255	ATF4,CTLA4
CpG ODN 1585		chemical reagent				0.045	IFNA4,NFKB1
GnRH analog		biologic drug		0.108		6.8e-08	ACACA,ADD2,ARHGEF9,ATP5F1A,CDK16,CLUH,CST6,DAXX,DNAJC8,EDC4,ESR1,FBXO7,FN1,GAB1,GABRB2,GDF1,HSP90AB1,HSPA2,IL11RA,ITPR3,MAP2K4,MAST3,MICU1,MYO9B,NDUFV2,NGFR,NHLH2,NTRK3,PPM1E,PSMD1,SLC25A44,SLC7A11,SNRPD3,SRSF3,TFDP1,VCP,VEGFB,YIF1A
monobutyl phthalate		chemical toxicant		0.816		0.00577	DHX30,KIT,PTPRS,SNRPA1,SPG21,SRSF3
DPP10		peptidase				0.00558	KCND3,KCNIP1
CLTA		other				0.0438	LDLR
CDK19		kinase		0.788	bias	0.00997	CCNG1,DDIT4,IP6K2,MVD,MVK,NINJ1,PHLDA3,SLC7A11,TSPYL2,ZFP36L1
IgG		complex		1.061		0.0255	ADGRG1,APOE,CD86,CSNK2B,FCGR2B,FN1,GFAP,HLA-E,ITGAM,LDLR,NGF,PALD1,PPL,TNFSF15,TRIM16,VCAM1
FSH		complex		0.046		0.0116	ADCY7,ADCYAP1,ADGRG1,AXIN2,BECN1,CAMK2G,CCN2,CD55,CDK16,ECEL1,EFNA1,ESR1,ITGA3,LDLR,LZTR1,MAP4K4,MAPK6,NOL3,NR4A1,P4HA2,PSMD1,PTEN,RAB1A,RAB27A,SCARB1,SGK1,TK1,TNFRSF11B
SMPD3		enzyme				0.0175	IGF1,VCAM1
Gm26504		other				0.0438	IGF1
USP20		peptidase				0.0438	VCAM1
NPSR1		G-protein coupled receptor				0.0108	NFKB1,NR4A1
3-(1-(3-imidazol-1-ylpropyl)-1H-indol-3-yl)-4-anilino-1H-pyrrole-2,5-dione		chemical - kinase inhibitor				0.0438	VCAM1
BDNF		growth factor		1.33		0.000196	ADCYAP1,AGRN,APEX1,CYGB,EPB41L2,GFAP,HSD17B12,HSPA2,KCNIP2,KIF1B,KLC1,MACROD1,MAPT,MVD,NGFR,NR4A1,NR4A3,NRXN1,PALD1,PREP,PTBP1,PTEN,SCARB1,SHH,SLC17A6,SPRED2,TAC1,TNFRSF11B,VIM	73 (4)
PDE8A		enzyme				0.0108	FDPS,LDLR
TLX3		transcription regulator				0.0481	GABRB2,SLC17A6,TAC1
OGA		enzyme		0.784		0.0112	ACSS2,AIFM2,APOE,CASP2,CD55,CD86,CDK10,CRABP1,EPHB3,FDPS,FGF18,FN1,FSCN3,FZD6,GALK2,GALNT7,GDF10,HPGDS,HSP90AB1,IGF1,IGF2BP3,ITPKB,MICALL2,PLA2G4A,RAB27A,SIGIRR,TFDP1,TNFRSF11B,VIM
OTUD3		peptidase				0.0438	PTEN
APOL6		transporter				0.0438	BECN1
DNAJA4		other				0.0438	APOE
PCDHGB1		other				0.0438	PCDHA4
FENDRR		other				0.0438	FN1
KREMEN1		other				0.0438	AXIN2
PCOLCE2		other				0.0438	SCARB1
KLF17		transcription regulator				0.0255	FN1,VIM
BRINP1		peptidase				0.0438	ESR1
CREBZF		transcription regulator				0.0306	ATF4,HSPA1A/HSPA1B,INSIG1
HSPBP1		other				0.0108	HSPA1A/HSPA1B,HSPA2
MYOC		other				0.0388	CHRM3,CNKSR2,DDIT4,FN1,NOL3,PTEN,QKI,SLC7A11
VPS36		other				0.0438	ESR1
CLPX		enzyme				0.0438	ALAS1
ZGPAT		transcription regulator		1	bias	0.000621	PTEN,TBPL1,VCAM1,VEGFB
LMAN1		other				0.0438	F5
tosedostat		chemical drug		-1.387	bias	0.00912	DDIT4,PSAT1,SARS,SLC7A11,WARS
Collagen(s)		complex		-1.131		0.0032	ATF4,CD55,CR1L,FN1,IARS,ITGAM,PSAT1
DMTN		other				0.0438	ITPKB
gentamicin		chemical drug		-1.055		0.0227	APEX1,AZIN1,CCNG1,CHORDC1,CPEB1,CUL2,HSPA1A/HSPA1B,LOC102549726,MAPK6,NOP58,PSAT1,PTBP1,PTH1R,SLC5A2,Tpm3,VCAM1,YWHAH,ZFP36L1
AMER1		other				0.0255	AXIN2,LGR5
SLC17A6	2.813	transporter				0.0438	NR4A1
SNED1		other				0.0347	AMY2A,IGF1
CYTL1		cytokine				0.0438	IGF1
TNRC6B	-10.299	other				0.0438	PTEN
PKD2L1		ion channel				0.0438	PKD1L3
CNOT6L		enzyme				0.045	CDH18,PTEN
CPEB4		other				0.00576	CHD2,TNRC6B,ZBTB20
TPH2		enzyme				0.0438	IGF1
CMTM4		cytokine				0.0438	CD274
FAF2	0.457	other				0.0438	NF1
PCDHGB4		other				0.0438	PCDHA4
PTF1A		transcription regulator		1.673	bias	0.00494	AMY2A,CADPS2,CRABP1,GBX1,GRIK1,GRIK2,KLHL14,Nrxn3
CMTM6		cytokine				0.0438	CD274
PTENP1		other				0.0438	PTEN
SPIC		transcription regulator				0.000783	FCGR2B,KIT,NFKB1
MED28		other				0.0347	AEBP1,MYH11
JPH2		enzyme				0.0438	SLC8A1
PCSK4		peptidase				0.0438	ADCYAP1
ZNF382	-0.978	transcription regulator				0.045	IKBKE,MITF
FZD8		G-protein coupled receptor				0.0418	CCN2,FN1,VIM
EN2		transcription regulator				0.0255	NGFR,PLCB4
SBDS		other				0.0388	ADD2,CCN2,COL27A1,CRABP1,HSP90AB1,LGR5,MYEF2,PPP2R2C
CHCHD6		other				0.0438	IMMT
SNHG1		other				0.0438	CCNB1
PDGF-AA		complex		1.188		0.0193	GFAP,IGF1,LDLR,VIM
KLHL17		other				0.0438	GRIK2
NABP1		other				0.0438	NABP2
2700046G09Rik		other				0.0438	PTEN
ZYG11A		other				0.0438	CCNB1
CYSLTR2		G-protein coupled receptor				0.045	KIT,MITF
Iga		complex				0.036	CD86,FCGR2B,NGF
Lh		complex		0.339		0.0281	ADCY7,ADGRG1,BECN1,CAMK2G,CD55,CDK16,ITGA3,MAP4K4,MAPK6,NOL3,P4HA2,PSMD1,RAB1A,RAB27A,SGK1,SLIT2,TK1,TNFRSF11B
20s proteasome		complex				0.0438	BCL2L12
HMGA1		transcription regulator		0.429		0.0309	CLCN6,ESR1,HS3ST1,IGF1,INSIG1,KIT,LY6E,MAPT,MVD,MVK,NFYC,PTH1R
IFT88		other		-0.152		0.0497	ACAT2,FDPS,MVD,SHH
EIF2AK3		kinase		-0.518	bias	7.27e-05	AARS,ALDH18A1,ATF4,BECN1,IARS,IGF1,LMO4,NFIL3,RNASEL,SARS,SIAH2,SPATA5,TBPL1,WARS,YARS
masitinib		chemical drug				0.0438	KIT
MT-ND1		enzyme				0.0438	HLA-G
AZD1981		chemical drug				0.0438	ITGAM
cabozantinib		chemical drug				0.0438	CD274
Cabin1-HDAC1/2-MEF2D-MITR-Sin3		complex				0.0438	NR4A1
MEF2D-NFAT2-p300		complex				0.0438	NR4A1
CNTF		cytokine		0.978		0.0288	GFAP,LBP,LIFR,NGF,NGFR,SATB2,TAC1,VIM
RBM5		other		-0.447		0.0459	C19orf57,GBE1,INSIG1,NDUFV2,RAB1A
KCNIP1	5.855	ion channel				0.0108	KCND3,KCNIP1
Cyp2c23		enzyme				0.036	CD86,F5,ITGAM
PF-4523655		biologic drug				0.0438	DDIT4
E2F1		transcription regulator		1.938		0.105	BECN1,CCNB1,COL2A1,DDAH2,EIF2AK2,EXOSC9,FANCD2,FHL1,IGF1,KIT,MOAP1,PSAT1,QKI,RAB1A,RFC5,RPS16,Srsf10,STK17B,TCF3,TK1,TP53INP1,UCHL5,UCK2,VCAM1,VCP,VEGFB,VIM,YARS
ANTXR1		transmembrane receptor				0.0438	HSPA1A/HSPA1B
FEV		transcription regulator		1.414	bias	0.0346	ADRA1B,ARHGAP36,NCALD,SLC1A3,SLIT2,TRPV2,VCAM1,VIM
IGF1	-7.555	growth factor		1.39		0.00758	ACACA,ACSS2,CCN2,CCNB1,CCNG1,COL2A1,DAXX,DDIT4,EIF2AK2,ESR1,FN1,GFAP,IGF1,ITGA3,MAPT,MYH11,NOX1,NR4A1,ODC1,PTEN,PTH1R,SGK1,SLC1A6,SLC20A1,SNCG,SPRED2,SRSF3,TK1,TNFRSF11B,VCAM1,VIM,ZFP36L1,ZFP36L2	258 (10)
ALDH2		enzyme		1.387	bias	0.00277	ATF4,PSAT1,PSPH,SLC7A11,SLC7A3
cercosporin		chemical - endogenous non-mammalian				0.00797	AXIN2,CCN2,FN1
HDAC10		transcription regulator				0.045	MITF,NR4A1
COL9A1		other				0.0212	COL2A1,FN1,MFGE8
PTEN	-0.461	phosphatase		-0.844		0.000817	ACACA,ALG3,ATP5F1A,BACE2,BRIP1,CA3,CCNB1,CD274,CD86,CDK10,CNN3,CST6,CYB561,DTX1,ESR1,FZD6,GPR156,GPR157,GTF2I,HSPA1A/HSPA1B,IGF1,ITPR3,KIF1B,KIF3B,LDLR,LGR5,LHPP,LZTR1,MVD,NFIL3,NFKB1,NGFR,PAPOLA,PTEN,RNF225,SHH,SLC20A1,SMOX,STARD8,SUCLA2,TEP1,TMA16,TNFRSF11B,TOM1,UCKL1,VCAM1,VEGFB	192 (8)
TNNC1		other				0.0438	SLC8A1
SETD2		enzyme		0.816		0.00379	ANGPTL3,CCN2,IGF1,PTEN,QKI,VEGFB
SGTA		other				0.0438	IGF1
EPAS1		transcription regulator		-0.852	bias	0.0367	ABI1,ACACA,CCN2,CD274,CLK3,CNKSR2,DTX1,FHL1,FN1,GBE1,LDLR,MCM3AP,NFIL3,NRARP,TNFRSF11B,TNFSF15
LATS1		kinase				0.045	CCN2,CCNB1
MAP1B		other				0.0438	MAP1A
KCND3	1.477	ion channel				0.0108	KCND3,KCNIP1
LEF1		transcription regulator		1.982		0.0685	AXIN2,FGF18,FN1,LHX6,MITF,SGK1
KHK		kinase				0.0438	SLC2A5
AGT		growth factor		0.885		0.000718	ACAT2,Aff2,ANK3,ARHGEF9,BECN1,CCN2,CD86,CDH13,CIT,DDAH2,ELMSAN1,FN1,Foxn3,HSPA1A/HSPA1B,IGF1,ITPKB,KCND3,LDLR,MAPT,NCALD,NGF,NOVA1,NOX1,NR4A1,PNKD,POLE3,PTEN,SCARB1,SEMA6A,SGK1,SLC5A2,SLC8A1,SPTSSA,TLN2,VCAM1,VIM	226 (10)
MKNK1		kinase		-0.832	bias	0.000462	AGRN,EPB41L2,HSPA2,KIF1B,KLC1,KLF13,MAPT,NR4A3,NRXN1,PREP,PTBP1,TFDP1,VIM
KCNAB1		ion channel				0.0438	KCND3
EGR3		transcription regulator		1.387		0.0497	CBLB,ESD,NF1,NGFR,SLIT2
ZBTB16		transcription regulator		-1.822		0.176	CD274,CD55,CD86,DTX1,EIF2AK2,KIT,LMO4,SHH,TMEM176B
FAF1		other				0.0175	AXIN2,VIM
VCL		enzyme				0.045	COL2A1,PTEN
PAPPA	4.313	peptidase				0.0255	PAPPA,SCARB1
SERPINA3		other				0.0347	CCN2,LDLR
HIF1A		transcription regulator		-0.4	bias	0.00414	ALDOA,APOE,ARPC2,AXIN2,CABIN1,CCN2,CD274,DDIT4,DTX1,FAM162A,FHL1,FN1,GBE1,IGF1,KIFC2,LIFR,MITF,NR4A1,NR4A3,NRARP,P4HA2,PTEN,QKI,R3HCC1L,RAB20,SHH,ST3GAL1,TAC1,TNFRSF11B,VCAM1,VIM
LOXL2		enzyme				0.0212	ESR1,FN1,VIM
NDUFA13		enzyme				0.0212	CCNB1,TFDP1,TK1
MBTPS1		peptidase		1	bias	0.0019	ACACA,FDPS,LDLR,PTH1R	25 (3)
ZNF148		transcription regulator				0.00338	FN1,ITGAM,ODC1,VIM
ITGB1		transmembrane receptor		-0.47		0.042	APOE,COL27A1,FN1,GFAP,ITGA3,MMP24,PAPPA,SHH,SIDT1,TECTA,VIM
UCHL1		peptidase		0.378		0.0183	KLHL23/PHOSPHO2-KLHL23,LDLR,MAPK6,PLA2G4A,SH3D19,STXBP4,TBPL1
POU2F1		transcription regulator				0.0398	APEX1,CCNG1,CD55,DDIT4,ESR1,LY6E,NFKB1,SERPING1,SLC7A11,VCAM1
OLIG2		transcription regulator				0.0255	DTX1,GFAP
PKIA		other				0.0108	FN1,IGF1
KIF22		other				0.0438	MKX
MTOR		kinase		-0.136		0.012	ACACA,CD274,CD86,DDAH2,DDIT4,EFNA1,FDPS,FN1,HSP90AB1,IGF1,IP6K2,IQSEC2,LDHD,MAPT,NSUN2,PDK3,PFKFB2,PTBP1,PTEN,PTH1R,RNF168,SNCG,TK1,TNFRSF11B,VCAM1
ZIC2		transcription regulator				0.00576	APOE,AXIN2,SHH
recombinant interferon beta		biologic drug				0.0438	HLA-G
PRKG1		kinase				0.0497	ANAPC2,CCN2,FN1,VCAM1
Pzp		other				0.0255	APOE,LDLR
CREM		transcription regulator		-1.98		0.234	APOE,CCNB1,CD86,LDLR,MVK,NFIL3,NR4A1,SIAH2,TAC1
KIF5A		transporter				0.0438	GABRB2
TNF-kinoid		biologic drug				0.0438	CTLA4
SCGN		other				0.0438	TAC1
CLTB		other				0.0438	LDLR
RLIM		enzyme				0.00797	CCN2,FN1,VIM
CLCN3		ion channel				0.00558	NFKB1,VCAM1
ERCC4		enzyme				0.0347	FN1,IGF1
NGFR	2.27	transmembrane receptor				0.045	GFAP,LDLR,NGF,NGFR
SERPINA1		other				0.0146	ATF4,COL2A1,LDLR,NFKB1,SCARB1,VCP
LRP2		transporter				0.0347	CA3,SHH
ESR2		ligand-dependent nuclear receptor		1.332		0.0105	APEX1,APOE,BCAT1,CCN2,CDC42BPA,CLIC5,CYTH4,ELAVL2,EPHA5,ESR1,FHL1,FN1,GALNT7,GCSH,GFAP,GYG1,HSPA2,IGF1,NFKB1,PERP,PSAT1,PTEN,PTH1R,PYCR1,SCARB1,SFXN3,SGK1,SHISA2,SPTAN1,SUCLA2,TAC1,TNFRSF11B,UCK2,VIM
PRKCA		kinase		0.726		0.00268	ARPC2,CCN2,CD55,DTX1,FN1,GFAP,HSPA1A/HSPA1B,IGF2BP3,INSIG1,MRPL9,NFKB1,PTEN,VCAM1	44 (3)
PKP2		other				0.045	COL2A1,FN1
miR-671-5p (miRNAs w/seed GGAAGCC)		mature microRNA				0.0438	BCL2L12
miR-221-3p (and other miRNAs w/seed GCUACAU)		mature microRNA		-0.11	bias	0.00912	DDIT4,ESR1,KIT,MITF,PTEN
mir-675		microRNA				0.0438	COL2A1
miR-494-3p (miRNAs w/seed GAAACAU)		mature microRNA				0.0347	KIT,PTEN
miR-513a-5p (miRNAs w/seed UCACAGG)		mature microRNA				0.0438	CD274
miR-18a-5p (and other miRNAs w/seed AAGGUGC)		mature microRNA		-0.192	bias	0.0166	AXIN2,CCN2,ESR1,PTEN
mir-17		microRNA		-1.194	bias	0.0221	ARID4B,CCN2,ESR1,FN1,MAPK9,PHF6,PTEN,TP53INP1
miR-19b-3p (and other miRNAs w/seed GUGCAAA)		mature microRNA				0.0257	CCN2,ESR1,PTEN
mir-183		microRNA		0.981	bias	0.00486	COMMD3-BMI1,FN1,PTEN,TCF3,VIM
mir-592		microRNA				0.0438	NGFR
mir-218		microRNA				0.0306	FZD4,MDGA1,MMP24
miR-122-5p (miRNAs w/seed GGAGUGU)		mature microRNA		-0.8	bias	0.00796	ALDOA,CCNG1,RAB6B,SLC35A4,SLC7A11,UBAP2,VIM,XPO6
mir-140		microRNA				0.0255	DNPEP,VIM
mir-214		microRNA				0.0193	ATF4,LDLR,NFKB1,PTEN
miR-320b (and other miRNAs w/seed AAAGCUG)		mature microRNA				0.0255	IGF1,VIM
NEDD8		enzyme				0.00192	IFNAR1,TK1
miR-216a-5p (miRNAs w/seed AAUCUCA)		mature microRNA				0.0438	PTEN
mir-205		microRNA				0.0306	AXIN2,EGLN2,VIM
miR-92a-3p (and other miRNAs w/seed AUUGCAC)		mature microRNA		0.934	bias	0.0497	MAP2K4,OSBPL8,PTEN,RFFL
miR-1-3p (and other miRNAs w/seed GGAAUGU)		mature microRNA		-0.486	bias	0.0433	ABHD11,AGRN,CNN3,CNOT6,ESR1,IGF1,IP6K2,LRRC8A,LZTFL1,MRC2,PTBP1,SLC44A1,TAC1,XPO6
miR-3584-5p (and other miRNAs w/seed GGAGGAG)		mature microRNA				0.0438	NTRK3
miR-625-5p (and other miRNAs w/seed GGGGGAA)		mature microRNA				0.00558	NTRK3,PTEN
miR-126a-5p (and other miRNAs w/seed AUUAUUA)		mature microRNA				0.00576	KIT,MITF,SLC45A3
miR-126a-3p (and other miRNAs w/seed CGUACCG)		mature microRNA				0.00576	SLC45A3,TOM1,VCAM1
miR-486-5p (and other miRNAs w/seed CCUGUAC)		mature microRNA		1.154	bias	0.00836	ARID4B,PTEN,RFFL,SLC4A8
mir-486		microRNA		1.067	bias	0.0101	ARID4B,PTEN,RFFL,SLC4A8
2-(4-amino-1-isopropyl-1H-pyrazolo[3,4-d]pyrimidin-3-yl)-1H-indol-5-ol		chemical reagent		-0.867		0.0102	BRIP1,CCNB1,DDIT4,GOLGA2,HIST1H2BI,KDM5B,KLC4,NR4A1,NR4A3,RFC5,RPA1,SMOX,SPTAN1,TFDP1,TK1
KREMEN2		other				0.0438	AXIN2
NUPR1		transcription regulator		0.898		0.0374	ADGRG1,AGRN,ANK3,C8orf58,CASP2,DPYSL5,FAM162A,FANCD2,HSPA2,IGF2BP3,IP6K2,IPP,ITPR3,MTFMT,NFIB,NFIL3,NGFR,NRBF2,OSER1,P4HA2,PER3,RAB20,RAB29,RPA1,SAMD4A,SPATS2L,SPTSSA,TEP1,TMEM268,TRIM16,ZFP36L1
MXI1		transcription regulator		-1.969	bias	0.0055	APEX1,CCNB1,IARS,ODC1
ACLY		enzyme				0.045	ACACA,ACSS2
ADCYAP1	5.134	other		1.169		0.0038	ADCYAP1,ADCYAP1R1,AZIN1,CCNI,CD86,CNN3,GABRB2,GALNT7,GFAP,GPC3,GRP,ITGAM,LMO1,MCM3AP,NHLH2,Nrxn3,QKI,SCARB1,SLC1A3,TK1
HPX		transporter				0.0306	CD86,COL2A1,ITGAM
JUN		transcription regulator		1.845		0.0176	ACAT2,ALAS1,APEX1,APOE,CA3,CCN2,CD274,COL24A1,CYGB,Dgcr6,FN1,HLA-G,ITGAM,LBP,LGR5,LMO1,MCF2L,MVD,NGF,NR4A1,PLA2G4A,PTEN,SGK1,SHH,SLC8A1,SNCG,STIM1,TK1,TNFSF15,VCAM1,VIM
CREB1		transcription regulator		0.079		0.000224	ALAS1,APOE,AQP11,ATP2B4,CADPS2,CCNB1,CDC37,CDH13,CLMP,COL24A1,CPEB1,ECEL1,ERC2,ESD,FN1,GRIK2,HLA-G,KCNC4,KCNIP2,LDLR,LMO1,LYPD6,MDGA1,MVD,MVK,NDUFA10,NF1,NFIL3,NR4A1,NR4A3,PLA2G4A,PLCXD2,PLPPR1,SGK1,SIAH2,SLC17A6,SPRED3,STAC2,SULT2B1,SYNJ2,TAC1,TOM1,TRPC6,VIM
SUZ12		enzyme				0.0335	CCPG1,CHRM3,EIF4G3,GRIK2,ILF3,INSIG1,IVNS1ABP,KDM5B,PLCB4,PTEN,TNFRSF11B
XBP1		transcription regulator		1.367	bias	0.00617	ACACA,ALG2,ARFGAP3,ATF4,BECN1,COPE,ESR1,FN1,GALK2,GMPPA,GOLGA4,HSPA13,PCYT1A,RCN3,SEC31A,ST8SIA2,TFDP1,VCAM1,YIF1A
KCND2		ion channel				0.0175	KCNIP1,KCNIP2
S100A9		other		1.03		5.28e-05	BACE2,BECN1,CD274,CTLA4,DDIT4,EFNA1,GPR37L1,IGF1,ITGAM,KCNMA1,MCF2L,NGFR,NR4A3,NTRK3,PLXNB3,RAB20,SGK1,SLC6A12,STAC2,VCAM1
SFRP4		transmembrane receptor				0.0306	AXIN2,FN1,VIM
POU4F1		transcription regulator		-0.116		0.00317	ADCYAP1,CCKAR,CRABP1,KCNIP1,KCNMA1,NOVA1,NTRK3,NWD2,PRPH,SCN7A,SNCG,TAC1
NKX2-1		transcription regulator				0.0307	ADCYAP1,ADGRF5,CCKAR,CYGB,EPHB3,MAPT,MYH11,PCDHA4,PGLYRP1,QKI,ROR1,SCN7A,Serpinb6b,SHH
SWAP70		other				0.0347	CD86,ITGAM
PPRC1		transcription regulator		-1.342	bias	0.0178	ATF4,DDIT4,FBXL13,SMYD1,TM6SF1,ZFP36L1
TSC2		other		0.466		0.00196	ACSS2,ATF4,AXIN2,CBLN1,CST6,GFAP,LGR5,METRN,NTRK3,PSMB1,PSMB2,PSMD1,PTEN,TMEM176B
POR		enzyme		-1.912		0.54	ACAT2,FDPS,HSD17B12,INSIG1,LDLR,MVD,MVK,SUSD2
AX 115		chemical reagent				0.0438	PLA2G4A
PLA2G6		enzyme		1.109		0.0142	ATF4,NFKB1,NOX1,STIM1
pyridaben		chemical toxicant		0.333		0.000591	CEP290,KCNA2,KCNMA1,KIF1B,LIFR,MAPK15,NFIB,NR4A1,SLC8A1
RAB11A		enzyme				0.0108	SCARB1,SLC2A5
CHADL		other		1		0.0363	COL2A1,NTRK3,PTH1R,VCAM1
APP		other		1.038		0.0192	ADCYAP1,ALDOA,ANAPC2,APOE,ATF4,ATP5F1A,AXIN2,BACE2,CAMK2D,CCN2,CD86,CDC37,CRABP1,DAXX,DBN1,DNAJC5,ECE2,ESR1,FCGR2B,FN1,FUZ,GAB1,GFAP,HLA-E,HSP90AB1,HSPA1A/HSPA1B,IGF1,ITGA3,ITGAM,ITPR3,KCNC4,KCND3,LBP,LDLR,LMO4,MAPT,MTHFD1L,NF1,NFKB1,NGFR,PRMT1,RNASEL,SCARB1,Serpinb6b,SHH,SLC7A11,SLIT2,SPTAN1,STXBP4,TNFSF15,TP53INP1,VCAM1,VEGFB,ZFP36L1
IL22		cytokine		1.925		1	CD274,GRP,HSP90AB1,LBP
CYP4A11		enzyme				0.045	FN1,SGK1
KRAS		enzyme		0.266		0.000167	AGRN,AIMP2,ALDOA,AXIN2,CASP2,CCN2,CCNB1,CD274,CLIC5,DBN1,Dclk1,EFNA1,EIF2AK2,FCGR2B,FLOT2,FN1,GFAP,GPC3,GTF2I,IP6K2,IRF2,ITGAM,IVNS1ABP,LYL1,MTRR,NF1,NFKB1,NOX1,NR4A1,NSUN2,ODC1,PALD1,PRPH,PTEN,QKI,RAB20,RAB27A,SCARB1,SLC20A1,TK1,TMEM109,TNFRSF11B,Tpm3,TRIP13,VCP,VIM,ZFP36L1	128 (3)
RNGTT		phosphatase				0.0438	SCARB1
SERPINF1		other		0.6		0.0378	AXIN2,CCN2,NFKB1,NGF,TNFRSF11B,VIM
MBD3		other				0.027	ABHD16A,APOE,FZD4,FZD5,LGR5,PPP2R2C,TCF3,VANGL2
ANK3	-4.016	other				0.0438	IQCJ-SCHIP1
INSIG2		other		-1.103	bias	0.00338	ACACA,FDPS,INSIG1,LDLR	54 (5)
CKAP4		other				0.0438	CCN2
P2RY1		G-protein coupled receptor				0.0347	FN1,VCAM1
S100A8		other		1.055		4.65e-05	BECN1,CD274,CTLA4,DDIT4,EFNA1,GPR37L1,IGF1,ITGAM,KCNMA1,MCF2L,NFKB1,NGFR,NR4A3,NTRK3,PLXNB3,RAB20,SGK1,SHH,SLC6A12,STAC2,VCAM1
BCL6		transcription regulator		-0.059		0.0466	COL2A1,CTLA4,EPB41L2,ITGA3,KLHL23/PHOSPHO2-KLHL23,LDLR,MAPK6,MCM3AP,MITF,NFKB1,PLA2G4A,PTEN,SH3D19,STXBP4,TBPL1
SPTBN4		other				0.00257	ANK3,CAMK2D,IQCJ-SCHIP1
KCNE3		ion channel				0.0289	BCAT1,EPN3,HSPA1A/HSPA1B,NFIL3,NR4A1,PIK3C2G,SLC2A5
TNR		other				0.0438	SLC1A3
NFE2L2		transcription regulator		0.627		0.0168	ADCYAP1,ALAS1,ALDOA,ATF4,CA3,CBR1,CCN2,CD86,CHORDC1,EPB41,ESD,FN1,GBE1,GFAP,HSP90AB1,KIFC2,LY6E,NSMF,PREP,PSAT1,PSMB1,PSMB2,PSMD1,PSMD12,RPS16,SCARB1,SLC7A11,VCAM1,VCP
APCS		other				0.045	FCGR2B,LDLR
HNF4A		transcription regulator		0.654		7.64e-05	ACSS2,ADCY7,ANKHD1/ANKHD1-EIF4EBP3,APOE,ATF4,AXIN2,BARD1,BRIP1,C11orf71,CAMK2D,CASP2,CCNB1,CCNG1,CD55,CLCN6,CLYBL,COA4,CUL2,DHX35,EDEM3,EFNA1,EGLN2,ELP2,FDPS,FHL1,FNTB,FUZ,FYCO1,FZD6,GAB1,GALM,GBE1,GBF1,GOLGA2,GOLGA4,GPLD1,GRHPR,GRIN2D,GTF2I,GTPBP3,GYG1,HLA-G,HPS6,IFNAR1,IFT122,IGF1,IL11RA,IMMT,INCENP,ITGB3BP,IVNS1ABP,KIF15,KIF1B,KIF3B,KLC4,LAMTOR2,LBP,LDLR,LGR5,LHX6,LSG1,LZTR1,MAPK8IP2,MEN1,MGST…
GAN		other				0.0438	GFAP
PARVA		other				0.0438	PARVB
PTS		enzyme				0.0438	IGF1
FOXA2		transcription regulator		1.979		0.498	ALAS1,CA3,CD55,CHRD,CYB561,IGF1,ITGA3,LTC4S,MYH11,SHH
KIF3A		enzyme				0.0166	ACAT2,COL2A1,FDPS,MVD
KLF3		transcription regulator		-1.8		0.00642	ABHD14B,APOE,ATF4,ATP2A3,CAMK2D,CD55,CDK10,DTNB,HIST1H2BI,HS3ST1,IGF2BP3,MGST2,MICU2,NSUN2,NUDT8,PSMB2,RPP21,SGK1,SIGIRR,SUN1,TATDN2,TIMM10B,TJAP1,VEGFB,VIM
NRAS		enzyme		-1.984		0.00671	ADCY2,AGRN,CCNB1,CCNG1,CD86,CFH,FHL1,FN1,LBP,MITF,NOL3,PERP,PHLDA3,SBNO2,SCX,YIF1A,ZNF32
RAB27B		enzyme				0.0438	KIT
STXBP2		transporter				0.0438	STX11
SLC2A1		transporter		1.982		0.00338	ACACA,DHRS9,FN1,SLC7A11
PCDHGA3		other				0.0438	PCDHA4
SPTBN2		other				0.0255	SLC1A3,SLC1A6
S100A4		other		0.391		0.0355	EFNA1,FN1,PTEN,VCAM1,VIM
IGFBP4		other				0.0347	IGF1,MYH11
MT-CO1		enzyme				0.0438	HLA-G
PCDHGA1		other				0.0438	PCDHA4
Ifi202b		other				0.000783	AIM2,FCGR2B,ODC1
UCP1		transporter		-0.466		0.000317	AARS,ACACA,ALAS1,ALDH18A1,ATF4,CCNK,CPNE2,FUT1,MTHFD1L,NDUFA10,ODC1,PSAT1,PSPH,PYCR1,RNASEL,SMOX,SMYD2,TTLL7
LCAT		enzyme		0.277		0.0193	APOE,AXIN2,LDLR,SCARB1
MAPK14		kinase		1.29		0.00955	AXIN2,CCNB1,CD86,EFNA1,FDPS,FN1,LDLR,MAPT,MYH11,NGFR,PTEN,SGK1,SIGIRR,STIM1,Tpm3,VCAM1	135 (6)
RBM38		other				0.045	EPB41,TNFSF15
nilvadipine		chemical drug		1		0.0287	CBR1,MAP4K4,SYNGR1,TEP1
LB-205		chemical reagent		0.068		0.000941	GFAP,NFKB1,NGF,NGFR
CDX2		transcription regulator		-1.982		1	AXIN2,DHRS9,PTEN,TAC1
APOE	-27.504	transporter		-0.677		0.0189	ADGRG1,ANK3,APOE,ATF4,C1QC,CCKAR,CCN2,CD86,ESR1,FCGR2B,FLOT2,HSP90AB1,HSPA1A/HSPA1B,IGF1,ITGA3,ITGAM,LDLR,LIMS2,MAPT,SCARB1,SLC25A44,VCAM1,VCP
ADCY5		enzyme				0.0255	ADCY2,ADCY7
WNT7B		other				0.045	AXIN2,SHH
NFASC		other		-1.067	bias	0.00683	ANK3,KIF1B,KIF5C,KLC1
FAS		transmembrane receptor		-0.13		0.025	CABIN1,CAMK2G,CCN2,CD86,CLASP1,EFNA1,F5,FCGR2B,FLOT2,GPLD1,KIF3B,LDLR,MAP2K4,MAP4K4,MOAP1,NR4A1,OPTN,PGLYRP1,PKN2,PRKAB1,SIAH2,STK17B,TLN2,TNFRSF11B,VCAM1
AFF1		transcription regulator				0.0347	IGF1,PTEN
ATF4	-3.49	transcription regulator		-0.266	bias	0.000717	AARS,ANGPTL3,APEX1,ATF4,BCAT1,DDIT4,FN1,IARS,MITF,PSAT1,PSPH,PYCR1,SARS,SLC7A11,SLC7A3,TNFRSF11B,WARS
CST5		other		0.447		0.0201	ACAT2,ANK3,CAMK2G,CHD2,DTNB,EDC4,EPN3,FHL1,GOLGA2,GRSF1,ITPR3,KDM5B,PPL,RNPC3,SLC1A3,SLC7A11,SNX30,TRRAP,UCHL5,VIM
JAK2		kinase				0.0282	ESR1,F5,FCGR2B,GFAP,KDM6A,LY6E,NR4A1,ODC1,PHLDA3,SLC11A1,SLC1A3,TP53INP1
KRT15		other				0.0438	TCF3
LEPR		transmembrane receptor		0.389		0.00921	ACACA,ADCYAP1,APOE,DNAJC7,FN1,GFAP,IGF1,ITGAM,LDLR,MAP4K4,SCARB1,STK17B,TNPO3,TP53INP1,TPRA1	63 (5)
GRM3		G-protein coupled receptor				0.0255	GRM2,SLC1A3
ACE		peptidase				0.0106	CCN2,PREP,TAC1
DMAP1		transcription regulator				0.0438	TK1
WWOX		enzyme				0.0481	ESR1,ITGA3,TK1
C8orf44-SGK3/SGK3		kinase				0.0255	ATF4,ESR1
YAP1		transcription regulator		1.185	bias	0.0384	ACACA,ACAT2,CCN2,CCNB1,CD274,FN1,GAB1,LIFR,PTEN,TK1,VCAM1,VIM
OSBPL8	-1.274	transporter				0.0306	ACACA,APOE,ATF4
APOA1		transporter		0.625		0.0234	APOE,INSIG1,ITGAM,PCYT1A,SCARB1,VCAM1
LYPD6	1.276	other				0.00558	AXIN2,FZD4
SOX9		transcription regulator		-0.021		0.031	CCN2,COL2A1,COMMD3-BMI1,GDF10,KIT,LBP,MITF
GNG2		enzyme				0.00558	MYH11,NFKB1
MC1R		G-protein coupled receptor				0.00576	MITF,NR4A1,NR4A3
TAL1		transcription regulator		0.302		0.00467	ACOT8,ADGRG1,CCNB1,CIB2,DSG2,GALNT7,HLA-E,IFNAR1,KIF15,KIT,LARP4B,LMO1,MAP3K4,MVD,NFKB1,NR4A3,OXR1,TMEFF1,YARS
NOXA1		other				0.0438	NOX1
HTT		transcription regulator		-0.294		0.00918	ACAT2,AGRN,ALDOA,APOE,ATP2B3,ATP5F1A,AZIN1,C2orf40,CASP2,CBLN1,CBR1,CCN2,CIT,CLK3,COX15,EPB41L3,FDPS,FHL1,FN1,GFAP,GRIN2D,GRM2,HAPLN3,HSP90AB1,IL11RA,KCNC4,KCNIP2,LDLR,MAST3,MICU1,NFIB,NFIL3,NGFR,NR4A1,OSBPL8,PDK3,Ppp1cc,PTBP1,SERPING1,SGK1,SLC1A3,SPTAN1,TAC1,TCF3,VCAM1	200 (9)
YY1		transcription regulator		-1.455		0.0398	ATF4,CCNB1,CRABP1,FDPS,FUZ,GPC3,GRIN2D,Hmgb3,INCENP,LDLR,MYH11,NGFR,PERP,PTPRA,SCARB1,TBC1D14,TLN2,TP53INP1,VEGFB
ceritinib		chemical drug				0.0438	CD274
MPT0B214		chemical reagent				0.0438	CCNB1
NFATC2		transcription regulator		-1.97		0.123	CCNB1,CD274,CD86,COL2A1,CTLA4,DAXX,LMO4,MITF,NFKB1,NGFR,NR4A1,PTPRS,SLCO3A1
TRPA1		transporter				0.0347	NGF,TAC1
KDM5B	-25.827	transcription regulator		1.245		0.000307	CCN2,CCNB1,CD2BP2,COMMD3-BMI1,ESR1,FHL1,HSD17B8,IARS2,INSIG1,IPP,IVNS1ABP,NOL3,OSER1,REEP1,SMOX,SPTSSA
CDC23		enzyme				0.0438	CCNB1
NR3C2		ligand-dependent nuclear receptor		0		0.032	APOE,ARPC2,CABIN1,CCN2,CNN3,DDIT4,FN1,IGF1,NRXN1,SGK1,VEGFB
SGK1	7.422	kinase		0.239	bias	0.025	CCN2,GRIK2,KCNA2,KCNQ3,SLC1A3,SLC1A6,STIM1
NOCT		transcription regulator				0.0438	IGF1
PAX9		transcription regulator				0.045	COL2A1,SHH
PSMB5		peptidase				0.0175	PSMB1,PSMB2
TBXT		transcription regulator		1.982	bias	0.00836	COL2A1,ITGA3,MITF,SHH
RUNX2		transcription regulator		0.804		0.0398	AXIN2,COL24A1,CSNK2B,FGF18,FN1,GDF10,MYH11,PANX3,SHH,TNFRSF11B
A-Fos		chemical reagent				0.0108	CCN2,ODC1
tazemetostat		chemical drug		-0.209		0.00657	ANAPC2,BCAT1,CDK16,DSG2,EIF2AK2,EPHB3,ESR1,FN1,IGF2BP3,ILF3,KIF5C,MAP4K4,METRN,MICALL2,NFIB,NRXN1,PSAT1,SGK1,SIAH2,SMYD2,SPTAN1,TRRAP,UCHL5
MS4A1		other				0.0347	CD86,ZFP36L1
MBD1		transcription regulator				0.0166	APOE,ESR1,SLCO3A1,TK1
FOXO3		transcription regulator		1.037		0.0104	APEX1,BECN1,CCN2,CCNB1,CERS4,DDIT4,ESR1,FN1,GTF2I,IARS,IGF1,IP6K2,ITGAM,KIF15,MOAP1,NOL3,OPTN,PTEN,SGK1,SLIT2,TFDP1,TP53INP1,VCAM1,VIM
alectinib		chemical drug				0.0438	CD274
SPINT2		other		-1.029	bias	0.0019	CLK3,DYRK2,ELF2,PAPPA
NR3C1		ligand-dependent nuclear receptor		-0.812		0.0101	ABI1,APOE,ARID4B,ARPC2,BARD1,DAXX,DDIT4,EFNA1,FN1,GAB1,HSD17B12,HSP90AB1,IFT122,IGF1,KLF13,LMO4,LRRC8A,MAEA,MAGI3,MAPK9,MOAP1,NFIL3,NFKB1,NGFR,NME5,NOL3,NRXN1,PLA2G4A,PRPH,PTEN,RNF38,SCARB1,SGK1,SIAH2,SLC19A2,SLC1A6,SLC2A5,STK17B,TAC1,TK1,TNFRSF11B,VCAM1,YWHAH
PLK3		kinase				0.0108	PTEN,SIAH2
PDZK1		transporter				0.045	SCARB1,VCAM1
STXBP1		transporter				0.0438	STX11
SLC25A10		transporter				0.0438	ACACA
THBS4		other		-1.961		0.045	ATF4,COL2A1,MMP24,VCAM1
SPIB		transcription regulator		0.867	bias	0.00107	APOE,ARMC3,CD86,COL2A1,HSPA1A/HSPA1B,IFNA4,KIT,LGR5,NFKB1,NRXN2,TNFRSF11B
RBCK1		transcription regulator				0.00397	CCNB1,ESR1,VCAM1
PRKACA		kinase		0.562	bias	0.0459	ALAS1,HSPA1A/HSPA1B,IGF1,NGF,VCAM1
BHLHA15		transcription regulator				0.0306	CCKAR,CCPG1,ITPR3
IL1B		cytokine		1.475		0.0135	APOE,ATF4,AVPR1A,C19orf25,CCKAR,CCN2,CD274,CD55,CD86,COL2A1,DDIAS,DDIT4,EFNA1,ESR1,FCGR2B,FGF18,FN1,HLA-E,HPGDS,HSPA1A/HSPA1B,IGF1,IKBKE,ITGAM,ITPKB,KCNH8,KIF15,LBP,LCP1,LDLR,LIFR,MAPT,MYEF2,MYH11,NFIL3,NFKB1,NGF,NOX1,NR4A1,NR4A3,ODC1,PAPPA,PLA2G4A,SCARB1,SCX,SHH,SLC1A3,SLC20A1,SLC5A2,SLC7A11,TAC1,TK1,TMEM176B,TNFRSF11B,TNFSF15,VCAM1,VIM
ADAM9		peptidase				0.0175	ITGA3,SLIT2
ATP2B4	21.079	transporter				0.00558	ATP2A3,PDZD11
QKI	-23.156	other				0.036	GFAP,VCAM1,VIM
CAMLG		other				0.0438	WRB
HOXD12		transcription regulator				0.0438	SHH
GNAQ		enzyme				0.0437	AVPR1A,CCN2,INSIG1,NFIB,NFIL3,NR4A1,NR4A3,SGK1,SLC8A1,ZFP36L1
CTNNB1		transcription regulator		0.308	bias	0.0474	ACACA,ACAT2,ADGRV1,AGRN,ALG3,ARFGAP3,AXIN2,BECN1,C2orf40,CA3,CBLN1,CCN2,COL27A1,COL2A1,COMMD3-BMI1,CYP4F12,DTX1,EDN3,EPHA5,EPHB3,FGF18,FLOT2,FN1,GALM,GFAP,GRIK1,HSCB,ILF3,KIT,LGR5,LHX6,LY6E,MFGE8,MITF,NGFR,NOX1,NR4A1,NUDT7,PTEN,SGK1,SHH,SUSD2,TNFRSF11B,TPRA1,VCAM1,VIM
ALYREF		transcription regulator				0.0438	APOE
ACTA2		other				0.045	CCN2,VIM
CDC42		enzyme		0.277		0.0154	CCN2,CD86,COL2A1,ESR1,SCARB1
RANBP2		enzyme				0.0438	FN1
TBX2		transcription regulator		1.919		0.428	CCNB1,NFIL3,PTEN,ZKSCAN3
HMGN5		transcription regulator				0.0438	CCNB1
PCDHGB2		other				0.0438	PCDHA4
Kcnip2		other				0.00192	KCND3,KCNIP1
SREBF2		transcription regulator		1.47	bias	0.00754	ACACA,ACSS2,FDPS,GTF2I,INSIG1,LDLR,MVD,MVK,PCYT1A	54 (4)
FADD		other		0.871		0.0367	EIF2AK2,ELAVL2,IFNA4,LY6E,NFIL3,NFKB1,RC3H2,RNPC3
PDX1		transcription regulator		0.739		0.0387	ATF4,ATP2A3,CSNK2B,EDEM3,EFNA1,FUT1,GFAP,INSIG1,LRRC49,MAPT,MITF,NFKB1,PPP2R2C,TRPC6
ESR1	3.622	ligand-dependent nuclear receptor		-0.986		8.27e-05	AFMID,ALK,ANAPC2,ANK3,AP1S3,APEX1,APOE,ARHGEF9,ATP2A3,AXIN2,BCAT1,BECN1,CCNB1,CCNG1,CCNI,CCPG1,CD55,CDC42BPA,CIT,COPE,DDIT4,DSG2,DYRK2,EFNA1,ESR1,FHL1,FLOT2,GALNT7,GCSH,GFAP,GYG1,HLA-E,HLA-G,HPGDS,HSPA13,HSPA2,ICA1,IGF1,IKBKE,INCENP,KCNMA1,KIF1B,KIF3B,LANCL1,LBP,LDLR,LIFR,MAP3K13,MAP3K4,MAPT,MCF2L,MTA3,MYO9B,NF1,NFIB,NFKB1,NGFR,PHLDB1,PKN2,PPM1B,PRKAB1,PSAT1,PTEN,PYCR1,RAB27A,RENBP,RNF38,SCARB1,S…	190 (4)
ZNF140		transcription regulator				0.0438	FCGR2B
TAS1R3		G-protein coupled receptor		-1.067		0.000941	CHRM3,DDIT4,SLC7A11,SLC7A3
GNA15		enzyme				0.0265	AVPR1A,FHL1,HLA-E,LBP,MGST2,MYH11,NFKB1,NOX1,ODC1,ZFP36L1
BGLT3		other				0.0438	PTEN
(R)-PFI-2		chemical reagent				0.0438	CCN2
CID-2011756		chemical reagent				0.0438	NR4A1
CSNK2A1		kinase				0.0481	FN1,ITGA3,VIM
PEG3		kinase				0.0438	BECN1
RPS15		other		0.816	bias	0.0234	EXOSC9,PTEN,RFC5,RPA1,RPS16,RPS24
SOD1		enzyme				0.0311	ADCY2,APEX1,APOE,ATF4,CCNK,CYB561,GDF1,GFAP,GRIK1,IGF1,KCNC4,MINK1,NFIL3,PLCB4,PRPH,SLC17A6,SNCG,VCAM1
BC-DXI01		chemical reagent				0.0438	AIMP2
NSC117079		chemical reagent				0.0438	FGF18
tyrosine kinase inhibitor		chemical drug				0.0438	FN1
broussoflavonol b		chemical reagent				0.0438	ESR1
annonacin		chemical reagent				0.0438	MAPT
nonylphenol		chemical toxicant		-0.447	bias	0.0324	ALAS1,ESR1,HSPA1A/HSPA1B,LBP,STK17B
fluticasone/salmeterol		chemical drug				0.0438	CD274
3,4,5,3',4'-pentachlorobiphenyl		chemical toxicant		-0.632		0.00363	CA3,CTLA4,EPB41L3,ESR1,GRHPR,HSPA1A/HSPA1B,HSPA2,KIF1B,MYH11,SLCO3A1
paraquat		chemical toxicant		0.862		0.00185	CCN2,CEP290,FN1,ITGAM,KCNA2,KCNMA1,KIF1B,LIFR,MAPK15,NFIB,NR4A1,SLC7A11,SLC8A1
ciprofloxacin		chemical drug		0.632		0.0238	ATP5F1A,CD86,COLEC12,IGF2BP3,LDLR,MFGE8,MTHFD1L,PKN2,SIGIRR,VIM
ciglitazone		chemical drug		-0.555		0.0237	APOE,ESR1,FN1,MITF,NOX1,PTEN,SULT2B1,VCAM1
diethylstilbestrol		chemical drug		0.849		0.0325	ADCYAP1R1,BCAT1,CCN2,CD55,CDH13,CLSTN2,CYGB,ESR1,FDPS,GDF10,GTF2I,HSP90AB1,IGF1,KIF4A,LMO4,MFGE8,NR4A3,PGLYRP1,Ppp1cc,RIN2,SCN7A
mevalonic acid		chemical - endogenous mammalian		-1.96		0.0833	CD55,LDLR,SCARB1,VCAM1
chloropromazine		chemical drug				0.00946	ACAT2,FDPS,LDLR,MVK,NR4A1,NR4A3
TO-901317		chemical reagent		0.39		0.00841	ACACA,ALAS1,ANGPTL3,APOE,CCNB1,CFH,FDPS,GBE1,HSD17B12,HSD17B8,IGF1,LDLR,LIFR,LTC4S,MRPS2,PGLYRP1,PRKAB1,PSMB2,SCARB1	67 (6)
PD184352		chemical drug				0.0166	ESR1,NR4A1,NR4A3,OPTN
isoprenaline		chemical drug		-1.091		0.00836	CCN2,NGF,NR4A1,NR4A3	60 (3)
anastrozole		chemical drug				0.00558	TNFRSF11B,VCAM1
raclopride		chemical drug				0.045	NR4A1,NR4A3
advanced glycation end-products		chemical - endogenous mammalian		0.218		0.0422	CCN2,DDAH2,FN1,SLIT2,VCAM1
cephaloridine		chemical drug		-0.308		0.0312	ALAS1,CCN2,CCNB1,DDIT4,DSG2,HSPA1A/HSPA1B,MRPS36,NGFR,TONSL
LY294002		chemical - kinase inhibitor		-0.604	bias	0.0256	ACACA,ACSS2,APOE,ATF4,CCN2,CCNB1,CD274,CD86,DSCAM,ESR1,FN1,GFAP,HSP90AB1,IGF1,ITGAM,LMO4,MAP2K4,MEN1,MITF,MYEF2,MYH11,NR4A1,NR4A3,NTRK3,PTEN,SCARB1,SGK1,SHH,TAC1,USP15,VCAM1,VIM,ZFP36L2
selegiline		chemical drug				0.0347	GFAP,NGF
methyl methanesulfonate		chemical toxicant		0	bias	0.0422	CCNG1,DESI2,PHLDA3,TP53INP1,VIM
SQ 29548		chemical reagent				0.0255	CCNB1,PTEN
impromidine		chemical drug				0.0438	LDLR
phenylpropanoic acid		chemical - endogenous mammalian				0.0438	ATP2A3
4-diphenylacetoxy-1,1-dimethylpiperidinium		chemical reagent				0.0438	CHRM3
alpha-ketoisocaproic acid		chemical - endogenous mammalian				0.00152	ATP2B3,ITPR3,SLC8A1
thioperamide		chemical reagent				0.0438	CHRM3
4-coumaric acid		chemical - endogenous mammalian				0.0347	CCNB1,ODC1
quinolinic acid		chemical - endogenous mammalian		1.785		0.0132	GFAP,HSPA1A/HSPA1B,NGF,NGFR,NTRK3,TAC1
metformin		chemical drug		-1.969		0.0592	ACACA,APPL1,ATF4,BECN1,CCN2,DDIT4,FN1,IGF1,INSIG1,SCARB1,SHH,SLIT2
kainic acid		chemical toxicant		0.56	bias	0.0198	APOE,ATF4,GABRB2,GFAP,GRIK2,GRM2,KCNQ3,LMO1,NFIL3,NGF,NGFR,NR4A1,ODC1
fluphenazine		chemical drug				0.0255	NR4A1,NR4A3
2,3,4,7,8-pentachlorodibenzofuran		chemical toxicant		-1.89		0.00724	CA3,EPB41L3,ESR1,GRHPR,HSPA1A/HSPA1B,HSPA2,MYH11
BW 245C		chemical reagent				0.0175	GFAP,TNFRSF11B
clozapine		chemical drug		-0.695		0.00494	ACACA,ACAT2,FDPS,LDLR,NR4A1,NR4A3,SGK1,TAC1
pioglitazone		chemical drug		-1.515		0.038	APOE,ATF4,ATP2A3,CCN2,CD86,FN1,GFAP,ITGAM,LDLR,NOX1,NR4A1,NR4A3,SCARB1
brefeldin A		chemical - endogenous non-mammalian		-1.98		0.184	ADRA1B,ESR1,KCND3,TFDP1
everolimus		chemical drug		0.391		0.0388	AXIN2,BECN1,CCN2,FZD5,LGR5
phenyl-N-tert-butylnitrone		chemical reagent				0.036	CD86,FN1,HSPA1A/HSPA1B
maneb		chemical toxicant		0.333		0.00161	CEP290,KCNA2,KCNMA1,KIF1B,LIFR,MAPK15,NFIB,NR4A1,SLC8A1
clomiphene		chemical drug				0.0108	ESR1,LDLR
1,2-dithiol-3-thione		chemical reagent		0.649	bias	0.021	ALAS1,ALDOA,CBR1,CHORDC1,EPB41,ESD,GBE1,HSP90AB1,LY6E,PSAT1,PSMB1,PSMB2,PSMD1,PSMD12,RPS16,VCP
tetrachlorodibenzodioxin		chemical toxicant		-1.811		0.229	AARS,ATF4,BCAT1,CA3,CBR1,CCKAR,CD86,CDH13,CTLA4,ESR1,GRHPR,HSPA1A/HSPA1B,HSPA2,KIF1B,LTC4S,MYH11,ODC1,PERP,SLCO3A1,TK1
telmisartan		chemical drug		-1.982		0.229	CCN2,PRMT1,PTH1R,TRPC5
Astra 1397		chemical reagent				0.0438	CHRM3
methylselenic acid		chemical reagent				0.00373	CCNB1,CDK10,CDK16,ESR1,FN1,IGF1,ITGB3BP,MAPK9,MAPT,MEN1,NFIL3,NFKB1,PLCB4,PPM1B,PTEN,RAB28,RAB29,RFC5,SGK1,TFDP1,UXS1
fasudil		chemical drug		0.391		0.0355	CCN2,GFAP,MYH11,SLC1A3,VCAM1
GW9662		chemical reagent		-0.431		0.0485	ACACA,CCN2,CD86,EGLN2,FADS3,FN1,INSIG1,VCAM1
aniracetam		chemical drug				0.0438	HTR6
2,4-dichlorobenzamil		chemical reagent				0.0438	CCN2
D-lactic acid		chemical - endogenous mammalian				0.0438	ITGAM
GABA receptor		complex				0.00152	NGF,NR4A1,NR4A3
heat killed Listeria Monocytogenes		chemical reagent				0.0438	TNFSF15
cerivastatin		chemical drug		-1.91		0.437	CCN2,FDPS,FN1,VCAM1
lovastatin		chemical drug		-0.685		0.0245	ACAT2,APOE,ATF4,CCN2,CD86,FDPS,GFAP,IGF1,LDLR,MVD,MVK,TNFRSF11B
AZ10606120		chemical reagent				0.0438	CD86
rosuvastatin		chemical drug		1.387		0.012	FDPS,KIT,LDLR,MVD,MVK
tetracycline		chemical drug		-0.378		0.0485	BECN1,CA3,CCN2,EXOSC9,PKD1L3,SULT2B1,TTC1
SP600125		chemical - kinase inhibitor		-1.98		0.0216	ACAT2,APOE,CCN2,CCNB1,CD86,CTLA4,CYGB,DDIT4,DSG2,FN1,HIST1H2BI,IGF1,ITGA3,LDLR,NOX1,NR4A1,P4HA2,PLA2G4A,Serpinb6b,TRPC6,VCAM1
(+)-MK-801		chemical drug		1.48		0.0221	ALDOA,GRM2,HSPA1A/HSPA1B,HTR6,ITGAM,NGFR,NPTXR,TAC1
discodermolide		chemical drug				0.0267	BARD1,CCNB1,FANCB,FANCD2,RFC5
SB 216763		chemical toxicant		0.663	bias	0.0146	ACACA,CCN2,FGF18,MYH11,NR4A1,NR4A3
quinuclidinyl benzilate		chemical reagent				0.0438	CHRM3
oxaprozin		chemical drug				0.0438	NGFR
nifedipine		chemical drug		0.99		0.00638	ATP2B3,ATP2B4,FN1,LDLR,NGF,NR4A1,SGK1,SLC8A1,VCAM1	151 (6)
SAHM1		chemical reagent		-1.387	bias	0.0355	CFH,DDIT4,DTX1,LY6E,ZFP36L2
isobutyric acid		chemical - endogenous non-mammalian				0.0438	ATP2A3
4-cresol		chemical toxicant				0.0438	ITGAM
ezetimibe		chemical drug		0.831		0.0142	FDPS,LDLR,MVD,MVK
trans-hydroxytamoxifen		chemical drug		-1.166		0.0283	APOE,CCNB1,DBN1,DDIT4,EFNA1,EPB41L3,FN1,MAPT,PTEN,SIAH2,SLIT2,SNCG,VEGFB,WARS
SU1498		chemical - kinase inhibitor				0.00797	CD55,TNFRSF11B,VCAM1
bisphenol A		chemical - endogenous mammalian		-1.171		0.000717	ALAS1,BECN1,CCN2,DHX30,ESR1,HSP90AB1,HSPA1A/HSPA1B,IGF1,KIT,LBP,NR4A1,NR4A3,PTPRS,SNRPA1,SPG21,SRSF3,STK17B
epicatechin		chemical drug		1.342		0.0497	DYRK2,PARVG,POMT2,SCX,ST3GAL1
potassium chloride		chemical drug		-0.355		0.0429	ATP2B3,ATP2B4,IGF1,NR4A1,NR4A3,ODC1,PTEN,SLC7A3,SLC8A3
sodium hypochlorite		chemical drug				0.0438	APEX1
SDM25N		chemical reagent				0.0438	CD86
SP2509		chemical reagent		0.14		0.00537	ANAPC2,BCAT1,CD274,CDK16,DSG2,EIF2AK2,EPHB3,ESR1,FN1,IGF2BP3,ILF3,KIF5C,MAP4K4,METRN,MICALL2,NFIB,NRXN1,PSAT1,SGK1,SIAH2,SMYD2,SPTAN1,TRRAP,UCHL5
1-methylspermidine		chemical reagent				0.0438	AMY2A
(-)-norephedrine		chemical drug		1	bias	0.00338	FDPS,LDLR,MVD,MVK	54 (5)
S-nitrosoglutathione		chemical toxicant		0.943		0.0355	CD86,GFAP,IGF1,ITGAM,VCAM1
BMS200261		chemical reagent				0.0438	CD55
(des-Arg10,Leu9)-kallidin		chemical reagent				0.0438	CCN2
valspodar		biologic drug				0.0108	AVPR1A,SLC8A3
GLP-1 (7-36) amide		biologic drug				0.0347	ACACA,ITPR3
doxorubicin		chemical drug		1.826		1	APEX1,BARD1,BECN1,CAMK2D,CCN2,CCNB1,CD274,DDIAS,ESR1,NFKB1,NOL3,PERP,PTEN,SLC19A2,TK1,TP53INP1,VIM
thapsigargin		chemical toxicant		-1.059		0.00212	ATF4,CD86,COL2A1,DDIT4,ESR1,FN1,HSPA1A/HSPA1B,IFNAR1,IGF1,INSIG1,KPNA1,LIFR,NFIL3,NGF,NR4A1,NR4A3,SGK1,VCAM1	189 (12)
huperzine A		chemical drug				0.045	NGF,NGFR
forskolin		chemical toxicant		1.252		0.000766	ADCYAP1,ADGRG1,ALDOA,AXIN2,CABIN1,CCN2,CCNB1,CD55,CD86,CDK16,DDIT4,ECEL1,EPHA5,ESD,ESR1,FN1,GALNT14,GFAP,HSPA1A/HSPA1B,IGF1,ITGA3,ITPR3,MACROD1,MAP4K4,MFGE8,MITF,NFIL3,NGF,NOL3,NR4A1,NR4A3,ODC1,P4HA2,PTEN,PTH1R,RAB20,RAB27A,SCARB1,SGK1,SLC17A6,SLC2A5,SLC7A11,SPRED3,ST8SIA2,SYNJ2,TAC1,TCF3,TK1,TNFRSF11B,VIM	195 (9)
isoquercitrin		chemical drug		1	bias	0.00338	ACAT2,FDPS,INSIG1,LDLR	25 (3)
berberrubine		chemical - endogenous non-mammalian				0.0438	LDLR
pilocarpine		chemical drug				0.0418	KCNQ3,NGF,NGFR
vincristine		chemical drug				0.0497	HSP90AB1,IGF1,LCP1,MAP2K4,MAPK9
columbamine		chemical - endogenous non-mammalian				0.0438	LDLR
topotecan		chemical drug		1.437		0.0307	CAMTA1,CCNB1,GRIK2,HLA-E,HS3ST1,HSPA1A/HSPA1B,KCNMA1,MGST2,NINJ1,NRXN1,Nrxn3,OSBPL8,SRSF3,XPO6
emetine		chemical toxicant				0.0175	PTEN,SLC17A6
camptothecin		chemical drug		1.152		0.00451	ALDOA,APOE,CABIN1,CAMK2G,CASP2,CCNB1,CCNG1,CD86,CLASP1,F5,FCGR2B,FLOT2,GPLD1,HLA-E,HLA-G,INSIG1,KIF3B,LDLR,LHX6,MAP2K4,MAP4K4,MOAP1,NFKB1,NR4A1,OPTN,PERP,PGLYRP1,PKN2,PRKAB1,PTEN,RSRP1,SIAH2,STK17B,STX11,SYNJ2,TLN2,TP53INP1,TSPYL2,VCAM1,ZFP36L1,ZNF532
podophyllotoxin		chemical drug				0.0438	CCN2
6-hydroxydopamine		chemical toxicant		0		0.0181	ATF4,DDIT4,GFAP,HSP90AB1,HSPA1A/HSPA1B,NOX1,PSMB2,TAC1,VCP
alpha-hydroxyglutarate		chemical - endogenous mammalian				0.0255	FN1,VIM
ceftriaxone		chemical drug				0.0175	GFAP,SLC1A3
pentanoic acid		chemical - endogenous mammalian				0.0108	ATP2A3,ATP2B4
docosahexaenoic acid		chemical drug		0.156		0.0201	ACACA,ACSS2,APOE,ATF4,CCN2,CD86,CTLA4,GDF10,LDLR,MAPT,NFKB1,PLA2G4A,PTEN,VCAM1
isovaleric acid		chemical - endogenous mammalian				0.0438	ATP2A3
palmitic acid		chemical - endogenous mammalian		0.066		0.0117	ACACA,ADCYAP1R1,ALDOA,ATF4,BECN1,C1QTNF9B,CCN2,CD86,CYP4F12,FDPS,FN1,IGF1,MVD,NR4A1,NR4A3,PTEN,SCARB1,VCAM1
oleic acid		chemical - endogenous mammalian		0.461		0.0344	ACACA,APOE,ATF4,CASP2,CYP4F12,IGF1,LDLR,NR4A1,PTEN,VCAM1
10E,12Z-octadecadienoic acid		chemical - endogenous mammalian		-1.411		0.0471	ACACA,ACSS2,ATF4,CA3,CLIC5,IGF1,LDLR,NR4A1,NR4A3,SLC1A3,TECTA,TK1
non-esterified fatty acid		chemical - endogenous mammalian				0.0347	APOE,LDLR
12-hydroxyeicosatetraenoic acid		chemical - endogenous mammalian				0.0255	NOX1,VCAM1
N-methyl-4-Ile-cyclosporin		biologic drug				0.0438	AVPR1A
cyclosporin A		biologic drug		-0.545		0.00867	ALAS1,APOE,AVPR1A,BCAT1,CASP2,CBLB,CCN2,CD55,CD86,CTLA4,DDIT4,F5,FN1,GFAP,LDLR,MYH11,NFKB1,NGFR,NR4A1,ODC1,PERP,PREP,PTEN,RFTN1,SHH,SIAH2,SLC8A1,SLC8A3,VCAM1,VIM,YWHAH	188 (10)
CpG ODN 1826		chemical reagent		1.97		0.476	CD274,CD86,FCGR2B,IFNA4
idebenone		chemical drug				0.0438	NGF
acolbifene		chemical drug				0.0347	ESR1,LDLR
N(6)-carboxymethyl-L-lysine		chemical - endogenous mammalian				0.00192	CCN2,FN1
homocysteine		chemical - endogenous mammalian		-1.981		0.324	ATF4,DDAH2,FDPS,ITGAM,VCAM1
N-methyl-D-aspartate		chemical drug		0.861		0.0407	ATP2B3,ATP2B4,GFAP,SLC1A3,SLC7A3,TCF3
polysialic acid		chemical drug				0.0438	NGFR
methyl-beta-cyclodextrin		chemical drug		1.732		0.0253	LDLR,MAPT,NFKB1,SCARB1
D-glucose		chemical - endogenous mammalian		0.446		0.00572	AARS,ACACA,ALDOA,ATF4,ATP2A3,ATP2B3,ATP2B4,BCAT1,CCN2,CCNB1,CCPG1,CD55,COL2A1,DDIT4,FN1,FUT1,GCDH,GFAP,GPLD1,IGF1,ITPR3,KIF5C,LCP1,LDLR,MEN1,MYH11,NR4A1,NR4A3,NRXN1,ODC1,PARK7,PICK1,PYCR1,SARS,SGK1,SLC1A3,SLC8A1,SUCLA2,SUSD2,TK1,VCAM1,WARS,YARS	187 (9)
wortmannin		chemical - kinase inhibitor		0.008		0.0186	ACACA,CCN2,ESR1,FN1,IGF1,ITGAM,KCNH8,MYH11,NFKB1,NR4A1,NR4A3,PTEN,SCARB1,SLC6A12,VCAM1,VIM
25-hydroxycholesterol		chemical reagent		-1.406		0.000436	ACAT2,ANGPTL3,ATF4,FDPS,INSIG1,LDLR,NR4A1,NR4A3,SCARB1,SULT2B1	57 (5)
hydrocortisone phosphate		chemical drug				0.0438	APOE
methylprednisolone		chemical drug		0.447		0.0196	ABI1,ADRA1B,ALAS1,APEX1,AZIN1,CBLB,CCN2,CCNG1,CDH13,CNN3,CSNK2B,DDIT4,DHRS9,EFNA1,FN1,GRHPR,HSD17B12,HSPA1A/HSPA1B,IGF1,INSIG1,IVNS1ABP,LDLR,MAPK9,MVK,NFIB,ODC1,PCYT1A,PPL,PRMT1,PSAT1,SGK1,VCAM1,VIM,ZFP36L1
sterol		chemical - endogenous mammalian		-1.413		0.00114	ACACA,ACSS2,FDPS,LDLR,PCYT1A,SCARB1	25 (4)
trestolone		chemical drug				0.0106	CCNG1,IGF1,LIFR
dihydrotestosterone		chemical - endogenous mammalian		1.607		0.00012	ACACA,ADCYAP1,ALAS1,ALDOA,APOE,ARFGAP3,AXIN2,BRIP1,CA3,CCN2,CCNB1,CCNI,CIAO2A,CST6,DDIAS,Dgcr6,EFNA1,ESR1,FN1,FZD6,GFAP,GTF2I,HPGDS,HSPA1A/HSPA1B,IGF1,KPNA1,LDLR,LDLRAP1,LY6E,NR4A1,ODC1,PREP,RAB27A,RPS24,RPS4Y1,SGK1,SLC19A2,SLC1A3,SLC2A5,SLCO3A1,SMG7,STARD8,TRIP13,VCAM1,VIM	252 (9)
stanozolol		chemical drug				0.0438	NGFR
spironolactone		chemical drug		-1.982		0.486	ACACA,CCN2,FN1,KCNMA1
cholesterol		chemical - endogenous mammalian		-0.539		0.00117	ACSS2,APOE,ATF4,C1QC,FCGR2B,FDPS,FN1,INSIG1,ITGAM,KLF11,LDLR,MAPT,MITF,MYH11,NR4A1,NR4A3,PSAT1,SCARB1,SHH,SLC1A3,VCAM1	96 (7)
U73122		chemical reagent		0.14	bias	0.0118	ATF4,FN1,ITGAM,NR4A1,SLC17A6,VCAM1
progestin		chemical drug		-0.447		0.00576	ESR1,GRPEL1,RMND1,TADA2B,TBC1D14
eplerenone		chemical drug		-0.447	bias	0.0136	CCN2,EDN3,FN1,NFKB1,VCAM1
mibolerone		chemical drug		0.905		0.0402	ACACA,ALDH18A1,FDPS,FHL1,GPC3,HLA-E,IGF1,INCENP,LDLR,TK1,UCHL5
testosterone		chemical - endogenous mammalian		1.874		0.247	ALDOA,CA3,DDIT4,EIF4G3,ESR1,FN1,HSP90AB1,HSPA1A/HSPA1B,IGF1,LZTFL1,NGF,NGFR,ODC1,PSMB1,SHH,TK1,TMEM218,TNFRSF11B,VCAM1
progesterone		chemical - endogenous mammalian		-1.788		0.193	ADCYAP1,ADCYAP1R1,AEBP1,AMY2A,APOE,BCAT1,CA3,CCNB1,CCNG1,CD86,ECE2,EDN3,EFNA1,ESR1,FN1,GABRB2,GFAP,HLA-G,HSPA2,IGF1,KLF11,LGR5,NFIL3,NR4A1,PDK3,PNKD,PPM1B,SGK1,ST3GAL1,TK1,VEGFB,VIM
cholesterol ester		chemical - endogenous mammalian				0.0108	LDLR,SCARB1
beta-tocopherol		chemical - endogenous mammalian				0.0438	CCN2
Ca2+		chemical - endogenous mammalian		-0.273		0.0263	ADCYAP1,APEX1,CD86,COL2A1,FN1,ITGA3,ITPR3,NGFR,NR4A1,NR4A3,ODC1,SCARB1,SGK1,SLC6A12,STIM1,TAC1,TRPC6,USP15,VCAM1
platinum		chemical drug				0.0438	BARD1
tin		chemical reagent				0.0438	ESR1
